# Supplementary material for: Hydrogen-Oxidizing Bacteria Are Abundant in Desert Soils and Strongly Stimulated by Hydration
Source: mSystems. 2020 Nov 17;5(6):e01131-20. doi: 10.1128/mSystems.01131-20 (PMC7677003; doi:10.1128/mSystems.01131-20)
Supplement: TABLE S1 [file mSystems.01131-20-st001.xlsx]

## Sheet: Soil physicochemical analysis
Parameters	C1	C2	C3	C4	T1	T2	T3	T4
pH	9.15	9.08	9.11	9.14	9.14	9.26	9.29	9.31
EC (ds/m)	0.13	0.13	0.14	0.15	0.15	0.14	0.14	0.15
PO43- (mg/kg)	13	13	13	13	14	14	15	15
NO3--N (mg/kg)	1.5	1.2	1.2	1.3	1.3	5.5	4.4	3.1
NH4+-N (mg/kg)	3.8	4.3	2.9	5.8	3.4	3.5	3	3.1
S2- (mg/kg)	<1	1	1.1	1.2	1.3	<1	<1	1
Ca2+ (mg/kg)a	1816.73	1800.73	2654.73	2234.73	2176.73	2428.73	3102.73	3210.73
Mg2+ (mg/kg)a	186.53	171.63	201.63	189.83	189.33	180.93	215.53	219.63
K+ (mg/kg)a	203.82	205.02	237.42	224.12	231.52	220.92	269.82	269.22
Na+ (mg/kg)a	201.56	204.66	273.76	248.06	265.26	226.76	284.66	324.56
Zn2+ (mg/kg)a	0.55176	0.56628	0.56144	0.5808	0.76472	<0.5	<0.5	<0.5
Mn2+ (mg/kg)a	3.15326	3.86474	4.66092	4.13094	3.03468	2.68378	2.19736	2.55552
Fe3+ (mg/kg)a	5.5308	4.7014	4.8378	4.8136	5.1986	5.4428	5.6364	4.532
Cu2+ (mg/kg)a	0.46706	0.45738	0.49126	0.52756	0.5082	0.47916	0.44286	0.46222
B3+ (mg/kg)a	0.196	0.138	0.174	0.184	0.234	0.168	0.172	0.184
Si4+ (mg/kg)a	29.736	28.536	29.136	34.336	35.936	29.136	27.736	30.736
H+ (mg/kg)a	<1	<1	<1	<1	<1	<1	<1	<1
Al3+ (mg/kg)a	<1	<1	<1	<1	<1	<1	<1	<1
ECEC (cmol+/kg)	12.01	11.82	16.71	14.37	14.17	15.16	19.19	19.94
% Organic matter	0.52	0.58	0.57	0.52	0.69	0.58	0.69	0.59
% Total C	0.3	0.33	0.33	0.3	0.39	0.33	0.4	0.34
% Total N	<0.02	<0.02	<0.02	<0.02	<0.02	<0.02	<0.02	<0.02
C:N ratio	74.75	166	109	298	56.29	82.75	43.89	67.8
Relative humidity (%)b	31.41±2.23	65.93±1.92	62.88±1.31	44.86±0.35	29.44±0.76	100.0±0.0	100.0±0.0	45.10±0.27
a Exchangeable cations measured in soil
b Values reported as the median with standard deviation
