# Supplementary material for: Hydrogen-Oxidizing Bacteria Are Abundant in Desert Soils and Strongly Stimulated by Hydration
Source: mSystems. 2020 Nov 17;5(6):e01131-20. doi: 10.1128/mSystems.01131-20 (PMC7677003; doi:10.1128/mSystems.01131-20)
Supplement: TABLE S2 [file mSystems.01131-20-st002.xlsx]

## Sheet: Metagenome statistics
Sample	Raw pairs	Quality filtered pairs	Pairs remaining (%)	Sequencing provider
T1	24946967	23937273	95.9526	CD Genomics
C1	45051490	43969103	97.5974	CD Genomics
T2	24074991	23025333	95.64	CD Genomics
C2	23811073	22853539	95.9786	CD Genomics
T3	25654169	24699888	96.2802	CD Genomics
C3	23312132	22418570	96.167	CD Genomics
T4	26101487	25101129	96.1674	CD Genomics
C4	25947667	24849659	95.7684	CD Genomics
T1 deep	75876637	75761262	99.8479	Australian Centre for Ecogenomics
C1 deep	89012517	88891307	99.8638	Australian Centre for Ecogenomics
T3 deep	92435313	92307148	99.8613	Australian Centre for Ecogenomics
C3 deep	87022489	86901072	99.8605	Australian Centre for Ecogenomics
Mojave	9781941	9572257	97.8564	Australian Centre for Ecogenomics
Gobi	25566548	25374868	99.2503	Australian Centre for Ecogenomics
Namib	11007239	10802917	98.1437	Australian Centre for Ecogenomics

## Sheet: Metatranscriptome statistics
Sample	Raw pairs	Ribosomal rRNA reads	Quality filtered pairs	Pairs remaining (%)	Sequencing provider
T2	41229338	92692	39515012	95.842	CD Genomics
C2	29043868	69906	27745025	95.528	CD Genomics

## Sheet: MAG information
MAG		MAG Statistics						Taxonomy							Electron transport chain							Alternative electron donors										Alternative electron acceptors							Photosynthesis				Carbon and nitrogen fixation
Name		Completeness (%)	Contamination (%)	Strain heterogeneity	Size (bp)	N50 (bp)		Domain	Phylum	Class	Order	Family	Genus		AtpA	CcoN	CoxA	CydA	NuoF	SdhA/FrdA		AmoA	CoxL	FCC	FdhA	NxrA	Hyd-1c	Hyd-1l	Hyd-2a	Sqr		NarG	NirK	NirS	NorB	NosZ	NrfA		PsaA	PsbA	RHO		AclB	HbsT	RbcL-IB	NifH
C1-bin1		67.6	5.88	37.5	1236767	3357		Bacteria	Actinobacteriota	Rubrobacteria	Rubrobacterales	Rubrobacteraceae	Rubrobacter_A							1
C1-bin3		73.33	3.55	70	4523084	4268		Bacteria	Bacteroidota	Bacteroidia	Chitinophagales	Chitinophagaceae	Flavisolibacter_B		1		1		1
C1-bin4		68.66	2.86	47.06	3801927	1950		Bacteria	Cyanobacteria	Cyanobacteriia	Cyanobacteriales	Phormidiaceae	Microcoleus		1		1			1																				1
C3-bin1		80.34	4.66	60	4739100	4165		Bacteria	Bacteroidota	Bacteroidia	Chitinophagales	Chitinophagaceae	Flavisolibacter_B		1		1			1
C3-bin3		81.91	4.07	54.55	6228495	4779		Bacteria	Cyanobacteria	Cyanobacteriia	Cyanobacteriales	Nostocaceae	Nostoc		1		1			1									1										1	1	1				1	1
C3-bin4		54.23	2.44	50	3369409	3726		Bacteria	Cyanobacteria	Cyanobacteriia	Cyanobacteriales	Coleofasciculaceae	Coleofasciculus				1			1																			1	1
C3-bin5		50.95	4.69	85.71	1913030	2014		Archaea	Crenarchaeota	Nitrososphaeria	Nitrososphaerales	Nitrososphaeraceae																																1
C4-bin1		53.4	9.2	22.22	1722613	2847		Bacteria	Actinobacteriota	Rubrobacteria	Rubrobacterales	Rubrobacteraceae	Rubrobacter_A															1
Co-bin1		53.79	2.59	0	1763615	5458		Bacteria	Actinobacteriota	Rubrobacteria	Rubrobacterales	Rubrobacteraceae																1
Co-bin10		80.43	1.72	50	1900700	13262		Bacteria	Actinobacteriota	Thermoleophilia	20CM-4-69-9	20CM-4-69-9					1			1
Co-bin11		92.78	5.03	20	5425268	33135		Bacteria	Acidobacteriota	Blastocatellia	Pyrinomonadales	Pyrinomonadaceae	3-1-20CM-3-53-8		1		1		1	1							1										1
Co-bin12		51.67	6.45	62.75	3613640	1598		Bacteria	Cyanobacteria	Cyanobacteriia	Cyanobacteriales	Phormidiaceae	Microcoleus		1		1			1																				1					1
Co-bin13		77.85	3.67	50	4083785	7986		Bacteria	Cyanobacteria	Cyanobacteriia	Phormidesmiales	Phormidesmiaceae																												1
Co-bin14		60.74	2.89	46.67	4434975	4623		Bacteria	Cyanobacteria	Cyanobacteriia	Cyanobacteriales	Coleofasciculaceae	Coleofasciculus		1					1																				1
Co-bin15		70.17	0	0	2426955	16441		Bacteria	Actinobacteriota	Thermoleophilia	20CM-4-69-9	20CM-4-69-9			1		1			1
Co-bin16		65.76	1.23	100	3919160	3848		Bacteria	Bacteroidota	Bacteroidia	Chitinophagales	Chitinophagaceae	Flavisolibacter_B				1		1																	1
Co-bin17		71.49	9.24	25	2553285	3885		Bacteria	Bacteroidota	Bacteroidia	Chitinophagales	Chitinophagaceae			1				1
Co-bin18		62.61	0.43	100	1438584	12006		Bacteria	Actinobacteriota	Thermoleophilia	20CM-4-69-9	20CM-4-69-9					1			1
Co-bin19		56.08	7.89	5.56	3438352	2612		Bacteria	Acidobacteriota	Blastocatellia	Pyrinomonadales	Pyrinomonadaceae			1		1	1	1
Co-bin2		81.03	1.29	50	3225553	22785		Bacteria	Actinobacteriota	Thermoleophilia	Solirubrobacterales	Thermoleophilaceae			1		1	1		1			1		1										1
Co-bin20		67.25	0.29	100	1659545	16273		Bacteria	Actinobacteriota	Actinobacteria	Jiangellales	Jiangellaceae					1			1												1
Co-bin21		52.76	8.62	0	1591898	8258		Bacteria	Actinobacteriota	Thermoleophilia	20CM-4-69-9	20CM-4-69-9			1				1						1
Co-bin23		50.96	6.53	5.88	2668487	3109		Bacteria	Actinobacteriota	Actinobacteria	Mycobacteriales	Mycobacteriaceae	Aldersonia				1	1	1				1									1
Co-bin3		52.04	9.48	42.86	4901165	2635		Bacteria	Proteobacteria	Alphaproteobacteria	Acetobacterales	Acetobacteraceae				1		1						1	1					1			1
Co-bin4		69.9	3.02	40	2023120	7428		Bacteria	Actinobacteriota	Thermoleophilia	20CM-4-69-9						1		1	1					1
Co-bin5		54.21	1.32	100	1154092	8711		Bacteria	Actinobacteriota	Rubrobacteria	Rubrobacterales	Rubrobacteraceae	Rubrobacter_A		1
Co-bin6		51.75	0	0	1824712	14088		Bacteria	Nitrospirota	Nitrospiria	Nitrospirales	Nitrospiraceae			1		1	1	1							1
Co-bin7		57.88	2.91	25	1570796	7088		Bacteria	Nitrospirota	Nitrospiria	Nitrospirales	Nitrospiraceae	40CM-3-62-11		1			1	1	1													1										1
Co-bin8		76.35	2.26	66.67	3808867	10352		Bacteria	Cyanobacteria	Cyanobacteriia	Phormidesmiales	Phormidesmiaceae			1		1			1																			1	1					1
Co-bin9		71.56	6.27	27.59	5700042	5158		Bacteria	Cyanobacteria	Cyanobacteriia	Cyanobacteriales	Nostocaceae	Tolypothrix_C				1			1									1										1	1	1				1	1
S1-S4-bin2		79.52	9.85	67.86	5852808	3965		Bacteria	Bacteroidota	Bacteroidia	Chitinophagales	Chitinophagaceae	Flavisolibacter_B		1		1		1																	1
T1-bin1		74.87	4.35	23.53	4857881	2433		Bacteria	Cyanobacteria	Cyanobacteriia	Cyanobacteriales	Phormidiaceae	Microcoleus		1		1			1																				1					1
T1-bin2		78.01	1.64	42.86	4162329	3702		Bacteria	Bacteroidota	Bacteroidia	Chitinophagales	Chitinophagaceae	Flavisolibacter_B		1			1																		1
T1-bin3		50.99	8.24	46.15	1595139	1336		Archaea	Crenarchaeota	Nitrososphaeria	Nitrososphaerales	Nitrososphaeraceae	Nitrososphaera							1		1																						1
T3-bin2		81.51	4.57	45	7853536	4564		Bacteria	Bacteroidota	Bacteroidia	Cytophagales				1	1	1	1	1	1													1	1
T3-bin3		78.13	2.63	71.43	5079404	3640		Bacteria	Bacteroidota	Bacteroidia	Chitinophagales	Chitinophagaceae	Flavisolibacter_B		1		1		1																	1
T3-bin4		50.48	9.52	28.81	4161897	2551		Bacteria	Cyanobacteria	Cyanobacteriia	Cyanobacteriales	Nostocaceae	Tolypothrix_C				1												1				1						1	1						1
T3-bin5		69.72	7.95	16.18	3777845	1776		Bacteria	Cyanobacteria	Cyanobacteriia	Cyanobacteriales	Phormidiaceae	Microcoleus				1			1																				1
T3-bin8		56.59	3.98	66.67	2616972	2287		Bacteria	Gemmatimonadota	Gemmatimonadetes					1		1		1	1			1
