# Supplementary material for: Hydrogen-Oxidizing Bacteria Are Abundant in Desert Soils and Strongly Stimulated by Hydration
Source: mSystems. 2020 Nov 17;5(6):e01131-20. doi: 10.1128/mSystems.01131-20 (PMC7677003; doi:10.1128/mSystems.01131-20)
Supplement: TABLE S3 [file mSystems.01131-20-st003.xlsx]

## Sheet: Other deserts
Domain	Phylum	Class	Order	Family	Genus	Species	Mojave	Gobi	Namib	Total
Bacteria	Actinobacteria	Acidimicrobiia	uncultured_graftm_25	uncultured_bacterium_graftm_936			14	1442	21	1477
Bacteria	Gemmatimonadetes	Longimicrobia	Longimicrobiales	Longimicrobiaceae	uncultured_bacterium_graftm_460		45	1042	37	1124
Bacteria	Chloroflexi	Chloroflexia	Thermomicrobiales	JG30_KF_CM45			56	592	60	708
Bacteria	Actinobacteria	Nitriliruptoria	Euzebyales	Euzebyaceae	uncultured_graftm_297	uncultured_bacterium_graftm_1493	5	670	13	688
Bacteria	Actinobacteria	Rubrobacteria	Rubrobacterales	Rubrobacteriaceae	Rubrobacter	uncultured_bacterium_graftm_445	150	277	157	584
Bacteria	Actinobacteria	Rubrobacteria	Rubrobacterales	Rubrobacteriaceae	Rubrobacter		122	254	159	535
Bacteria	Actinobacteria	Actinobacteria_graftm_1	Frankiales	Geodermatophilaceae			156	86	260	502
Bacteria	Actinobacteria	Acidimicrobiia					40	336	56	432
Bacteria	Chloroflexi	Chloroflexia	Thermomicrobiales	JG30_KF_CM45	uncultured_bacterium_graftm_1590		39	314	41	394
Bacteria	Actinobacteria	Actinobacteria_graftm_1					86	175	132	393
Bacteria	Actinobacteria	Thermoleophilia	Solirubrobacterales	Solirubrobacteraceae	Solirubrobacter	uncultured_bacterium_graftm_477	91	142	132	365
Bacteria	Actinobacteria	Thermoleophilia	Solirubrobacterales				81	166	109	356
Bacteria	Chloroflexi	TK10	uncultured_bacterium_graftm_479				87	161	84	332
Bacteria	Actinobacteria	Thermoleophilia	Gaiellales	uncultured_graftm_52	uncultured_bacterium_graftm_114		111	50	164	325
Bacteria	Actinobacteria	Actinobacteria_graftm_1	Frankiales	uncultured_graftm_262			12	282	17	311
Bacteria	Actinobacteria	Thermoleophilia	Solirubrobacterales	67_14			42	174	73	289
Bacteria	Chloroflexi	Chloroflexia	Kallotenuales	AKIW781	uncultured_bacterium_graftm_159		64	109	90	263
Bacteria	Actinobacteria	Rubrobacteria	Rubrobacterales	Rubrobacteriaceae	Rubrobacter	uncultured_actinobacterium_graftm_21	6	243	8	257
Bacteria	Actinobacteria						29	184	41	254
Bacteria	Actinobacteria	Thermoleophilia	Gaiellales	uncultured_graftm_52			71	35	142	248
Bacteria	Actinobacteria	Thermoleophilia	Solirubrobacterales	67_14	uncultured_bacterium_graftm_1312		73	45	110	228
Bacteria	Actinobacteria	Thermoleophilia	Solirubrobacterales	Solirubrobacteraceae			35	149	44	228
Bacteria	Actinobacteria	Acidimicrobiia	IMCC26256				44	132	51	227
Bacteria	Actinobacteria	Acidimicrobiia	uncultured_graftm_25				13	183	21	217
Bacteria	Planctomycetes	Phycisphaerae	Tepidisphaerales	WD2101_soil_group	uncultured_bacterium_graftm_233		22	156	28	206
Bacteria	Acidobacteria	Blastocatellia__Subgroup_4_	Pyrinomonadales	Pyrinomonadaceae	RB41	uncultured_bacterium_graftm_199	156	0	39	195
Bacteria	Actinobacteria	0319_7L14	uncultured_bacterium_graftm_946				47	39	104	190
Bacteria	Actinobacteria	Thermoleophilia	Solirubrobacterales	Solirubrobacteraceae	Parviterribacter	uncultured_bacterium_graftm_2508	20	112	52	184
Bacteria	Gemmatimonadetes	Longimicrobia	Longimicrobiales	Longimicrobiaceae			28	136	15	179
Bacteria	Planctomycetes	Phycisphaerae	Tepidisphaerales	WD2101_soil_group			15	138	19	172
Bacteria	Actinobacteria	Thermoleophilia	Solirubrobacterales	Solirubrobacteraceae	Conexibacter	uncultured_bacterium_graftm_927	5	124	7	136
Bacteria	Proteobacteria	Alphaproteobacteria	Acetobacterales	Acetobacteraceae	Craurococcus	uncultured_bacterium_graftm_2294	52	38	43	133
Bacteria	Actinobacteria	Acidimicrobiia	IMCC26256	uncultured_bacterium_graftm_931			36	64	32	132
Bacteria	Actinobacteria	Actinobacteria_graftm_1	Frankiales	Geodermatophilaceae	Geodermatophilus		45	19	67	131
Bacteria	Chloroflexi	TK10					33	53	44	130
Bacteria	Proteobacteria	Alphaproteobacteria	Rhizobiales	Beijerinckiaceae	Microvirga		49	22	53	124
Bacteria	Actinobacteria	Nitriliruptoria	Euzebyales	Euzebyaceae	uncultured_graftm_297		7	109	5	121
Bacteria	Proteobacteria	Alphaproteobacteria	Sphingomonadales	Sphingomonadaceae			22	69	27	118
Bacteria	Gemmatimonadetes	Gemmatimonadetes_graftm_1	Gemmatimonadales	Gemmatimonadaceae	Gemmatirosa	uncultured_bacterium_graftm_198	35	10	72	117
Bacteria	Actinobacteria	Actinobacteria_graftm_1	Frankiales				14	87	15	116
Bacteria	Chloroflexi	Chloroflexia	Kallotenuales	AKIW781			36	29	50	115
Bacteria	Actinobacteria	0319_7L14					28	29	53	110
Bacteria							33	43	34	110
Bacteria	Actinobacteria	Actinobacteria_graftm_1	Frankiales	Geodermatophilaceae	Geodermatophilus	uncultured_bacterium_graftm_2507	38	7	64	109
Bacteria	Actinobacteria	Thermoleophilia	Solirubrobacterales	Solirubrobacteraceae	uncultured_graftm_167	uncultured_bacterium_graftm_1791	22	84	1	107
Bacteria	Deinococcus_Thermus	Deinococci	Deinococcales	Trueperaceae	Truepera	uncultured_bacterium_graftm_191	0	102	2	104
Bacteria	Actinobacteria	Actinobacteria_graftm_1	Micromonosporales	Micromonosporaceae			21	29	52	102
Bacteria	Proteobacteria	Alphaproteobacteria	Rhizobiales	Beijerinckiaceae	uncultured_graftm_111	uncultured_bacterium_graftm_1264	40	12	50	102
Bacteria	Actinobacteria	Thermoleophilia	Gaiellales				44	7	47	98
Bacteria	Actinobacteria	MB_A2_108	uncultured_bacterium_graftm_1455				24	1	68	93
Bacteria	Armatimonadetes	Armatimonadia	Armatimonadales	uncultured_bacterium_graftm_454			21	58	14	93
Bacteria	Proteobacteria	Alphaproteobacteria	Sphingomonadales	Sphingomonadaceae	Sphingomonas		17	51	24	92
Bacteria	Proteobacteria	Alphaproteobacteria					21	40	29	90
Bacteria	Proteobacteria	Alphaproteobacteria	Rhizobiales	Beijerinckiaceae			36	16	37	89
Bacteria	Actinobacteria	Actinobacteria_graftm_1	Frankiales	Geodermatophilaceae	Blastococcus	uncultured_bacterium_graftm_2472	21	38	29	88
Bacteria	Chloroflexi	Chloroflexia	Thermomicrobiales	AKYG1722	uncultured_bacterium_graftm_1706		1	79	5	85
Bacteria	Chloroflexi	KD4_96					25	31	27	83
Bacteria	Chloroflexi	Gitt_GS_136	uncultured_bacterium_graftm_1593				14	45	21	80
Bacteria	Chloroflexi	JG30_KF_CM66	uncultured_bacterium_graftm_83				5	64	10	79
Bacteria	Chloroflexi	Chloroflexia	Kallotenuales	AKIW781	uncultured_Chloroflexi_bacterium		34	9	35	78
Bacteria	Chloroflexi	Chloroflexia	Thermomicrobiales	AKYG1722			3	67	7	77
Bacteria	Acidobacteria	Blastocatellia__Subgroup_4_	Pyrinomonadales	Pyrinomonadaceae	RB41		63	0	12	75
Bacteria	Actinobacteria	Actinobacteria_graftm_1	Frankiales	Geodermatophilaceae	Blastococcus		27	18	28	73
Bacteria	Proteobacteria	Alphaproteobacteria	Rhizobiales				27	27	16	70
Bacteria	Actinobacteria	Actinobacteria_graftm_1	Frankiales	uncultured_graftm_262	uncultured_bacterium_graftm_1352		5	54	10	69
Bacteria	Proteobacteria	Alphaproteobacteria	Rhizobiales	Beijerinckiaceae	Microvirga	uncultured_bacterium_graftm_1353	27	20	21	68
Bacteria	Chloroflexi	Chloroflexia	Thermobaculales	Thermobaculaceae	Thermobaculum	uncultured_bacterium_graftm_455	1	59	5	65
Bacteria	Chloroflexi	JG30_KF_CM66					17	30	18	65
Bacteria	Acidobacteria	Subgroup_6					18	23	22	63
Bacteria	Armatimonadetes	uncultured_graftm_74	uncultured_bacterium_graftm_195				29	2	32	63
Bacteria	Actinobacteria	Thermoleophilia					11	20	32	63
Bacteria	Actinobacteria	Acidimicrobiia	Microtrichales				11	40	11	62
Bacteria	Proteobacteria	Alphaproteobacteria	Rhizobiales	uncultured_graftm_216	uncultured_proteobacterium_graftm_59		9	47	6	62
Bacteria	Chloroflexi	Anaerolineae	Ardenticatenales	Ardenticatenaceae	uncultured_graftm_164	uncultured_bacterium_graftm_1041	50	5	7	62
Bacteria	Actinobacteria	Actinobacteria_graftm_1	Frankiales	uncultured_graftm_262	uncultured_actinobacterium_graftm_24		4	50	7	61
Archaea	Thaumarchaeota	Nitrososphaeria	Nitrososphaerales	Nitrososphaeraceae	Candidatus_Nitrososphaera		26	18	15	59
Bacteria	Proteobacteria	Alphaproteobacteria	Sphingomonadales	Sphingomonadaceae	Sphingomonas	uncultured_bacterium_graftm_435	8	42	9	59
Archaea	Thaumarchaeota	Nitrososphaeria	Nitrososphaerales	Nitrososphaeraceae			9	43	5	57
Bacteria	Chloroflexi	KD4_96	uncultured_bacterium_graftm_644				14	20	23	57
Bacteria	Proteobacteria	Alphaproteobacteria	Rhodobacterales	Rhodobacteraceae	uncultured	uncultured_bacterium_graftm_174	0	54	1	55
Bacteria	Chloroflexi	Chloroflexia	Thermomicrobiales	JG30_KF_CM45	uncultured_Chloroflexi_bacterium_graftm_20		3	50	0	53
Bacteria	Proteobacteria	Alphaproteobacteria	Sphingomonadales	Sphingomonadaceae	uncultured_graftm_8		5	36	11	52
Bacteria	FBP	uncultured_bacterium_graftm_185					35	4	13	52
Bacteria	Actinobacteria	Thermoleophilia	Solirubrobacterales	67_14	uncultured_actinobacterium_graftm_25		3	38	10	51
Bacteria	Proteobacteria	Alphaproteobacteria	Rhizobiales	uncultured_graftm_216			9	31	10	50
Bacteria	Chloroflexi	Ktedonobacteria	C0119	uncultured_bacterium_graftm_1148			43	0	6	49
Bacteria	Planctomycetes	Planctomycetacia	Gemmatales	Gemmataceae	uncultured_graftm_24	uncultured_bacterium_graftm_4	13	1	35	49
Bacteria	Chloroflexi	TK10	uncultured_Chloroflexi_bacterium_graftm_36				13	27	9	49
Bacteria	Gemmatimonadetes	Longimicrobia	Longimicrobiales	Longimicrobiaceae	Longimicrobium		1	48	0	49
Bacteria	Actinobacteria	Acidimicrobiia	Microtrichales	uncultured_graftm_163	uncultured_bacterium_graftm_1299		13	28	7	48
Bacteria	Proteobacteria	Alphaproteobacteria	Acetobacterales	Acetobacteraceae	Craurococcus		12	23	13	48
Bacteria	Actinobacteria	Actinobacteria_graftm_1	Pseudonocardiales	Pseudonocardiaceae	Pseudonocardia		25	1	22	48
Bacteria	Actinobacteria	Actinobacteria_graftm_1	Propionibacteriales	Nocardioidaceae			10	12	25	47
Bacteria	Actinobacteria	Acidimicrobiia	Microtrichales	uncultured_graftm_163			4	37	6	47
Bacteria	Actinobacteria	Nitriliruptoria	Euzebyales	Euzebyaceae	uncultured_graftm_297	uncultured_actinobacterium_graftm_33	0	44	2	46
Bacteria	Proteobacteria	Alphaproteobacteria	Tistrellales	Geminicoccaceae	Candidatus_Alysiosphaera		15	14	16	45
Bacteria	Chloroflexi	Chloroflexia	Thermomicrobiales	JG30_KF_CM45	uncultured_Thermomicrobia_bacterium		4	30	10	44
Bacteria	Actinobacteria	Actinobacteria_graftm_1	Propionibacteriales	Nocardioidaceae	Nocardioides		9	13	22	44
Bacteria	Gemmatimonadetes	Gemmatimonadetes_graftm_1	Gemmatimonadales	Gemmatimonadaceae			13	9	20	42
Bacteria	Actinobacteria	Thermoleophilia	Solirubrobacterales	Solirubrobacteraceae	Conexibacter		6	28	8	42
Bacteria	Proteobacteria	Alphaproteobacteria	Rhizobiales	uncultured_graftm_216	uncultured_bacterium_graftm_1412		7	29	6	42
Bacteria	Actinobacteria	Acidimicrobiia	Microtrichales	Microtrichaceae	uncultured_graftm_61		1	40	1	42
Bacteria	Actinobacteria	Actinobacteria_graftm_1	Pseudonocardiales	Pseudonocardiaceae			18	7	16	41
Bacteria	Proteobacteria	Alphaproteobacteria	Rhodobacterales	Rhodobacteraceae	Rubellimicrobium		6	27	8	41
Bacteria	Gemmatimonadetes	Gemmatimonadetes_graftm_1	Gemmatimonadales	Gemmatimonadaceae	uncultured_graftm_38		11	10	20	41
Bacteria	Armatimonadetes	uncultured_graftm_74					15	10	16	41
Bacteria	Gemmatimonadetes	Gemmatimonadetes_graftm_1	Gemmatimonadales	Gemmatimonadaceae	uncultured_graftm_38	uncultured_bacterium_graftm_57	13	11	16	40
Bacteria	Proteobacteria	Alphaproteobacteria	Tistrellales	Geminicoccaceae	uncultured_graftm_290	uncultured_bacterium_graftm_1453	0	30	10	40
Bacteria	Actinobacteria	Acidimicrobiia	Microtrichales	Ilumatobacteraceae	uncultured_graftm_73	uncultured_bacterium_graftm_480	6	31	3	40
Bacteria	Actinobacteria	Actinobacteria_graftm_1	Propionibacteriales	Nocardioidaceae	Nocardioides	uncultured_bacterium_graftm_160	11	9	20	40
Archaea	Thaumarchaeota	Nitrososphaeria	Nitrososphaerales	Nitrososphaeraceae	Candidatus_Nitrososphaera	uncultured_archaeon_graftm_6	14	11	14	39
Bacteria	Proteobacteria	Alphaproteobacteria	Rhodobacterales	Rhodobacteraceae			2	37	0	39
Bacteria	Actinobacteria	Actinobacteria_graftm_1	Micrococcales				7	13	19	39
Bacteria	Chloroflexi	Chloroflexia	Kallotenuales				4	13	22	39
Bacteria	Proteobacteria	Alphaproteobacteria	Tistrellales	Geminicoccaceae	Candidatus_Alysiosphaera	uncultured_bacterium_graftm_156	26	5	8	39
Bacteria	Proteobacteria	Alphaproteobacteria	Sphingomonadales	Sphingomonadaceae	uncultured_graftm_8	uncultured_bacterium_graftm_630	11	16	11	38
Bacteria	Planctomycetes	Planctomycetacia	Gemmatales	Gemmataceae	uncultured_graftm_24		8	2	26	36
Bacteria	Proteobacteria	Gammaproteobacteria	Pseudomonadales	Pseudomonadaceae	Pseudomonas	uncultured_bacterium_graftm_209	3	31	1	35
Bacteria	Actinobacteria	Actinobacteria_graftm_1	Pseudonocardiales	Pseudonocardiaceae	Pseudonocardia	uncultured_bacterium_graftm_1546	11	1	23	35
Bacteria	Bacteroidetes	Rhodothermia	Rhodothermales	Rhodothermaceae	uncultured_graftm_174		3	31	1	35
Bacteria	Chloroflexi	Gitt_GS_136					7	13	15	35
Bacteria	Actinobacteria	Thermoleophilia	Solirubrobacterales	67_14	uncultured_organism_graftm_504		0	33	1	34
Bacteria	Actinobacteria	Actinobacteria_graftm_1	Micrococcales	Microbacteriaceae			5	0	29	34
Bacteria	Acidobacteria	Blastocatellia__Subgroup_4_	Pyrinomonadales	Pyrinomonadaceae	RB41	uncultured_Acidobacteria_bacterium_graftm_3	29	1	4	34
Bacteria	Proteobacteria	Alphaproteobacteria	Rhodobacterales	Rhodobacteraceae	uncultured		1	32	1	34
Bacteria	Proteobacteria	Gammaproteobacteria	Pseudomonadales	Pseudomonadaceae	Pseudomonas		1	31	2	34
Bacteria	Acidobacteria	Subgroup_6	uncultured_bacterium_graftm_89				9	18	7	34
Bacteria	Chloroflexi	Ktedonobacteria	C0119				21	3	9	33
Bacteria	Actinobacteria	MB_A2_108					9	1	23	33
Bacteria	Planctomycetes	Planctomycetacia	Isosphaerales	Isosphaeraceae	uncultured_graftm_10		4	19	10	33
Bacteria	Proteobacteria	Gammaproteobacteria	Enterobacteriales	Enterobacteriaceae			4	28	0	32
Bacteria	Actinobacteria	Actinobacteria_graftm_1	Pseudonocardiales	Pseudonocardiaceae	Crossiella	uncultured_bacterium_graftm_1544	21	6	5	32
Bacteria	Actinobacteria	Actinobacteria_graftm_1	Propionibacteriales	Propionibacteriaceae			14	4	13	31
Bacteria	Proteobacteria	Alphaproteobacteria	Rhizobiales	uncultured_bacterium_graftm_1341			11	0	20	31
Bacteria	Chloroflexi	Anaerolineae	Ardenticatenales	Ardenticatenaceae	uncultured_graftm_164		9	20	2	31
Bacteria	Verrucomicrobia	Verrucomicrobiae	Chthoniobacterales	Chthoniobacteraceae	Candidatus_Udaeobacter	uncultured_bacterium_graftm_1898	10	7	13	30
Bacteria	Chloroflexi						12	8	10	30
Bacteria	Chloroflexi	JG30_KF_CM66	uncultured_Chloroflexi_bacterium_graftm_19				13	6	9	28
Bacteria	Actinobacteria	Acidimicrobiia	Microtrichales	Ilumatobacteraceae	uncultured_graftm_73		6	15	7	28
Bacteria	Bacteroidetes	Bacteroidia	Chitinophagales	Chitinophagaceae			15	3	10	28
Bacteria	Bacteroidetes	Bacteroidia	Cytophagales	Cyclobacteriaceae	Tunicatimonas	uncultured_bacterium_graftm_2157	0	27	0	27
Bacteria	Actinobacteria	Thermoleophilia	Gaiellales	Gaiellaceae	Gaiella	uncultured_bacterium_graftm_1108	12	2	11	25
Bacteria	Actinobacteria	Actinobacteria_graftm_1	Actinomycetales	Actinomycetaceae	Actinomyces	uncultured_bacterium_graftm_578	1	23	1	25
Bacteria	Actinobacteria	Actinobacteria_graftm_1	Kineosporiales	Kineosporiaceae	Quadrisphaera	uncultured_bacterium_graftm_826	3	12	10	25
Bacteria	Chloroflexi	Anaerolineae	Caldilineales	Caldilineaceae	uncultured_graftm_112	uncultured_bacterium_graftm_696	0	25	0	25
Bacteria	FBP						11	10	4	25
Bacteria	Proteobacteria	Alphaproteobacteria	Rhodobacterales	Rhodobacteraceae	Rubellimicrobium	uncultured_bacterium_graftm_648	1	20	3	24
Bacteria	Bacteroidetes	Bacteroidia	Cytophagales	Hymenobacteraceae	Adhaeribacter		1	6	17	24
Bacteria	Actinobacteria	Actinobacteria_graftm_1	Micrococcales	Micrococcaceae			9	7	8	24
Bacteria	Planctomycetes	Planctomycetacia	Isosphaerales	Isosphaeraceae	uncultured_graftm_10	uncultured_bacterium_graftm_416	8	11	5	24
Bacteria	Proteobacteria	Alphaproteobacteria	Acetobacterales	Acetobacteraceae			6	9	8	23
Bacteria	Actinobacteria	Nitriliruptoria	Nitriliruptorales	Nitriliruptoraceae			1	8	14	23
Bacteria	Proteobacteria	Deltaproteobacteria	Myxococcales				13	2	8	23
Bacteria	Actinobacteria	Actinobacteria_graftm_1	Frankiales	Geodermatophilaceae	Modestobacter	uncultured_bacterium_graftm_2694	3	6	14	23
Bacteria	Gemmatimonadetes	S0134_terrestrial_group	uncultured_bacterium_graftm_1042				2	17	4	23
Bacteria	Actinobacteria	Actinobacteria_graftm_1	Frankiales	uncultured_graftm_262	metagenome_graftm_354		0	23	0	23
Archaea	Thaumarchaeota	Nitrososphaeria	Nitrososphaerales	Nitrososphaeraceae	uncultured_archaeon_graftm_9		3	17	2	22
Bacteria	Acidobacteria	Blastocatellia__Subgroup_4_	Blastocatellales	Blastocatellaceae	uncultured_graftm_70	uncultured_bacterium_graftm_184	13	0	9	22
Bacteria	Bacteroidetes	Bacteroidia	Cytophagales	Hymenobacteraceae	Pontibacter	uncultured_bacterium_graftm_647	0	22	0	22
Bacteria	Deinococcus_Thermus	Deinococci	Deinococcales	Trueperaceae	Truepera		0	22	0	22
Bacteria	Acidobacteria	Holophagae	Subgroup_7				16	5	1	22
Bacteria	Proteobacteria	Gammaproteobacteria	Betaproteobacteriales	Burkholderiaceae			11	8	3	22
Bacteria	Verrucomicrobia	Verrucomicrobiae	Chthoniobacterales	Chthoniobacteraceae	Candidatus_Udaeobacter		7	3	12	22
Bacteria	Actinobacteria	Actinobacteria_graftm_1	Micrococcales	Bogoriellaceae	Georgenia		20	0	1	21
Bacteria	Bacteroidetes	Bacteroidia	Cytophagales	Hymenobacteraceae	Pontibacter		0	20	1	21
Bacteria	Fusobacteria	Fusobacteriia	Fusobacteriales	Fusobacteriaceae	Fusobacterium	uncultured_bacterium_graftm_590	0	18	3	21
Bacteria	Bacteroidetes	Bacteroidia	Chitinophagales	Chitinophagaceae	Segetibacter		8	0	12	20
Bacteria	Chloroflexi	Chloroflexia	Thermomicrobiales	JG30_KF_CM45	uncultured_soil_bacterium_graftm_90		7	9	4	20
Bacteria	Actinobacteria	Thermoleophilia	Solirubrobacterales	Solirubrobacteraceae	Solirubrobacter		4	13	3	20
Bacteria	Actinobacteria	Actinobacteria_graftm_1	Corynebacteriales	Mycobacteriaceae	Mycobacterium		5	15	0	20
Bacteria	Planctomycetes	Planctomycetacia	Isosphaerales	Isosphaeraceae			2	15	2	19
Bacteria	Actinobacteria	Actinobacteria_graftm_1	Kineosporiales	Kineosporiaceae	Quadrisphaera		2	6	10	18
Bacteria	Proteobacteria	Deltaproteobacteria	Myxococcales	Sandaracinaceae	uncultured_graftm_119	uncultured_bacterium_graftm_476	1	16	1	18
Bacteria	Bacteroidetes	Bacteroidia	Cytophagales	Hymenobacteraceae	Adhaeribacter	uncultured_bacterium_graftm_645	3	5	10	18
Bacteria	Proteobacteria	Alphaproteobacteria	Rhizobiales	Beijerinckiaceae	uncultured_graftm_111		8	3	7	18
Bacteria	Actinobacteria	Actinobacteria_graftm_1	Micrococcales	Cellulomonadaceae	Cellulomonas		4	3	10	17
Bacteria	Actinobacteria	Thermoleophilia	uncultured_graftm_326	uncultured_bacterium_graftm_1902			3	1	13	17
Bacteria	Proteobacteria	Deltaproteobacteria	Myxococcales	bacteriap25	metagenome_graftm_399		1	0	16	17
Bacteria	Actinobacteria	Actinobacteria_graftm_1	Frankiales	Geodermatophilaceae	Modestobacter		2	5	10	17
Bacteria	Proteobacteria	Gammaproteobacteria	Pseudomonadales	Moraxellaceae	Acinetobacter		0	15	2	17
Bacteria	Acidobacteria	Blastocatellia__Subgroup_4_	Blastocatellales	Blastocatellaceae	Blastocatella	uncultured_bacterium_graftm_183	3	10	4	17
Bacteria	Actinobacteria	Actinobacteria_graftm_1	Frankiales	Sporichthyaceae	uncultured_graftm_281	uncultured_bacterium_graftm_1348	1	14	1	16
Bacteria	Actinobacteria	Thermoleophilia	Solirubrobacterales	Solirubrobacteraceae	Parviterribacter		0	6	10	16
Bacteria	Actinobacteria	Actinobacteria_graftm_1	Streptomycetales	Streptomycetaceae	Streptomyces		8	2	6	16
Bacteria	Proteobacteria	Gammaproteobacteria	Betaproteobacteriales	TRA3_20			7	0	9	16
Bacteria	Nitrospirae	Nitrospira	Nitrospirales	Nitrospiraceae	Nitrospira_graftm_1		5	9	2	16
Bacteria	Actinobacteria	Actinobacteria_graftm_1	Micrococcales	Micrococcaceae	Arthrobacter		2	12	2	16
Bacteria	Proteobacteria	Alphaproteobacteria	Sphingomonadales	Sphingomonadaceae	uncultured_graftm_8	uncultured_Sphingomonadaceae_bacterium_graftm_2	0	16	0	16
Bacteria	Actinobacteria	Thermoleophilia	Gaiellales	uncultured_graftm_52	uncultured_actinobacterium_graftm_7		2	2	12	16
Bacteria	Planctomycetes	Phycisphaerae	Tepidisphaerales	WD2101_soil_group	uncultured_planctomycete_graftm_39		7	5	4	16
Bacteria	Firmicutes	Bacilli	Lactobacillales	Streptococcaceae	Lactococcus		4	12	0	16
Bacteria	Actinobacteria	Actinobacteria_graftm_1	Pseudonocardiales	Pseudonocardiaceae	Saccharothrix		9	1	5	15
Bacteria	Chloroflexi	Chloroflexia					0	10	5	15
Bacteria	Proteobacteria	Gammaproteobacteria	Enterobacteriales	Enterobacteriaceae	Citrobacter	uncultured_bacterium_graftm_2423	1	14	0	15
Bacteria	Actinobacteria	Actinobacteria_graftm_1	Micromonosporales	Micromonosporaceae	uncultured_graftm_233	uncultured_bacterium_graftm_2497	7	1	7	15
Bacteria	Bacteroidetes	Bacteroidia	Chitinophagales	Chitinophagaceae	Flavisolibacter		7	3	4	14
Bacteria	Patescibacteria	Saccharimonadia	Saccharimonadales				6	3	5	14
Bacteria	Acidobacteria	Blastocatellia__Subgroup_4_	Blastocatellales	Blastocatellaceae	Blastocatella		2	11	1	14
Bacteria	Actinobacteria	Actinobacteria_graftm_1	Frankiales	Cryptosporangiaceae	Cryptosporangium		1	13	0	14
Bacteria	Acidobacteria	Blastocatellia__Subgroup_4_	Blastocatellales	Blastocatellaceae			8	5	1	14
Bacteria	Chloroflexi	Anaerolineae	Caldilineales	Caldilineaceae	uncultured_graftm_112		0	14	0	14
Bacteria	Proteobacteria	Alphaproteobacteria	Sphingomonadales	Sphingomonadaceae	uncultured_graftm_8	uncultured_alpha_proteobacterium_graftm_56	0	13	1	14
Bacteria	Chloroflexi	Chloroflexia	Chloroflexales	Roseiflexaceae	uncultured_graftm_64	uncultured_bacterium_graftm_662	10	0	3	13
Bacteria	Actinobacteria	Actinobacteria_graftm_1	Kineosporiales	Kineosporiaceae			1	7	5	13
Bacteria	Acidobacteria	Blastocatellia__Subgroup_4_	Pyrinomonadales	Pyrinomonadaceae	RB41	uncultured_Acidobacterium_sp._graftm_19	13	0	0	13
Bacteria	Chloroflexi	Dehalococcoidia	S085	uncultured_bacterium_graftm_434			2	6	5	13
Bacteria	Proteobacteria	Deltaproteobacteria	Myxococcales	Sandaracinaceae	uncultured_graftm_119		1	11	1	13
Bacteria	Actinobacteria	Actinobacteria_graftm_1	Frankiales	Nakamurellaceae	Nakamurella	uncultured_bacterium_graftm_692	3	2	8	13
Bacteria	Proteobacteria	Alphaproteobacteria	Elsterales	uncultured_graftm_26	uncultured_bacterium_graftm_771		3	10	0	13
Archaea	Thaumarchaeota	Nitrososphaeria					6	3	3	12
Bacteria	Actinobacteria	Acidimicrobiia	uncultured_graftm_25	uncultured_actinobacterium_graftm_34			1	9	2	12
Bacteria	Actinobacteria	Thermoleophilia	Solirubrobacterales	Solirubrobacteraceae	Conexibacter	metagenome_graftm_132	0	12	0	12
Bacteria	Actinobacteria	Actinobacteria_graftm_1	Micromonosporales	Micromonosporaceae	Micromonospora		2	8	2	12
Bacteria	Proteobacteria	Alphaproteobacteria	Rickettsiales	Mitochondria			4	4	4	12
Bacteria	Proteobacteria	Alphaproteobacteria	Acetobacterales	Acetobacteraceae	Roseomonas		2	3	6	11
Bacteria	Gemmatimonadetes						0	11	0	11
Bacteria	Actinobacteria	Acidimicrobiia	Microtrichales	Ilumatobacteraceae	CL500_29_marine_group	uncultured_bacterium_graftm_257	6	2	3	11
Bacteria	Proteobacteria	Alphaproteobacteria	Rhizobiales	Beijerinckiaceae	Methylobacterium		3	5	3	11
Bacteria	Gemmatimonadetes	Gemmatimonadetes_graftm_1	Gemmatimonadales	Gemmatimonadaceae	Gemmatimonas		6	4	1	11
Bacteria	Proteobacteria	Alphaproteobacteria	Puniceispirillales	Puniceispirillales_Incertae_Sedis	Constrictibacter	uncultured_bacterium_graftm_1976	1	4	6	11
Bacteria	Planctomycetes	Planctomycetacia	Planctomycetales	uncultured_graftm_55			3	7	1	11
Bacteria	Bacteroidetes	Bacteroidia	Cytophagales	Spirosomaceae	uncultured_graftm_66	uncultured_bacterium_graftm_168	2	0	9	11
Bacteria	Patescibacteria	Saccharimonadia	Saccharimonadales	uncultured_bacterium_graftm_84			7	3	1	11
Bacteria	Proteobacteria	Gammaproteobacteria	Enterobacteriales	Enterobacteriaceae	Escherichia_Shigella	metagenome_graftm_81	4	6	1	11
Bacteria	Gemmatimonadetes	Gemmatimonadetes_graftm_1	Gemmatimonadales	Gemmatimonadaceae	Gemmatimonas	uncultured_bacterium_graftm_655	4	2	5	11
Bacteria	Proteobacteria	Alphaproteobacteria	Rhodobacterales	Rhodobacteraceae	uncultured	uncultured_alpha_proteobacterium_graftm_4	0	10	0	10
Bacteria	Bacteroidetes	Bacteroidia	Chitinophagales	Chitinophagaceae	Segetibacter	uncultured_bacterium_graftm_1475	2	1	7	10
Bacteria	Proteobacteria	Alphaproteobacteria	Caulobacterales	Caulobacteraceae	PMMR1		4	0	6	10
Bacteria	Actinobacteria	Actinobacteria_graftm_1	Elev_16S_976	uncultured_bacterium_graftm_2832			0	8	2	10
Bacteria	Proteobacteria	Gammaproteobacteria	Enterobacteriales	Enterobacteriaceae	Escherichia_Shigella	uncultured_Escherichia_sp.	0	10	0	10
Bacteria	Proteobacteria	Alphaproteobacteria	Rhizobiales	Beijerinckiaceae	Neo_b11	uncultured_bacterium_graftm_1269	8	0	2	10
Bacteria	Proteobacteria	Alphaproteobacteria	Elsterales	uncultured_graftm_26			1	8	1	10
Bacteria	Proteobacteria	Alphaproteobacteria	Rhizobiales	Rhizobiaceae			2	5	3	10
Bacteria	Proteobacteria	Alphaproteobacteria	Sphingomonadales	Sphingomonadaceae	Ellin6055	uncultured_bacterium_graftm_1603	3	3	4	10
Bacteria	Proteobacteria	Gammaproteobacteria	Enterobacteriales	Enterobacteriaceae	Salmonella		0	10	0	10
Bacteria	Actinobacteria	0319_7L14	uncultured_actinobacterium_graftm_23				4	0	6	10
Bacteria	Actinobacteria	Actinobacteria_graftm_1	Propionibacteriales	Propionibacteriaceae	Friedmanniella	uncultured_bacterium_graftm_1491	0	3	6	9
Bacteria	Actinobacteria	Actinobacteria_graftm_1	Kineosporiales	Kineosporiaceae	Kineococcus		0	5	4	9
Bacteria	Proteobacteria	Alphaproteobacteria	Caulobacterales	Caulobacteraceae	PMMR1	uncultured_bacterium_graftm_2080	5	0	4	9
Bacteria	Bacteroidetes	Rhodothermia	Rhodothermales	Rhodothermaceae	uncultured_graftm_174	uncultured_bacterium_graftm_925	0	9	0	9
Bacteria	Actinobacteria	Actinobacteria_graftm_1	Frankiales	Sporichthyaceae	uncultured_graftm_281		1	7	1	9
Bacteria	Chloroflexi	SHA_26	uncultured_bacterium_graftm_281				3	0	6	9
Bacteria	Actinobacteria	Actinobacteria_graftm_1	Pseudonocardiales	Pseudonocardiaceae	Kibdelosporangium		7	0	2	9
Bacteria	Actinobacteria	Actinobacteria_graftm_1	Micrococcales	Cellulomonadaceae	Cellulomonas	uncultured_bacterium_graftm_2237	1	0	8	9
Bacteria	Proteobacteria	Deltaproteobacteria	Myxococcales	Polyangiaceae			2	2	5	9
Bacteria	Actinobacteria	Acidimicrobiia	Microtrichales	Microtrichaceae	Sva0996_marine_group		0	8	1	9
Bacteria	Acidobacteria	Acidobacteriia	Solibacterales	Solibacteraceae__Subgroup_3_	Bryobacter		5	0	4	9
Bacteria	Gemmatimonadetes	Gemmatimonadetes_graftm_1	Gemmatimonadales	Gemmatimonadaceae	Gemmatirosa		5	2	2	9
Bacteria	Actinobacteria	Acidimicrobiia	Microtrichales	Iamiaceae	Iamia		1	8	0	9
Bacteria	Actinobacteria	Actinobacteria_graftm_1	Pseudonocardiales	Pseudonocardiaceae	Actinophytocola		3	0	5	8
Bacteria	Gemmatimonadetes	Longimicrobia	Longimicrobiales	Longimicrobiaceae	uncultured_Gemmatimonadetes_bacterium_graftm_8		1	5	2	8
Bacteria	Chloroflexi	Chloroflexia	Kallotenuales	Kallotenuaceae	Kallotenue		0	3	5	8
Bacteria	Firmicutes	Bacilli	Lactobacillales	Streptococcaceae	Streptococcus		0	6	2	8
Bacteria	Chloroflexi	Ktedonobacteria	C0119	uncultured_soil_bacterium_graftm_148			4	0	4	8
Bacteria	Planctomycetes	Phycisphaerae	Tepidisphaerales	WD2101_soil_group	uncultured_soil_bacterium_graftm_147		4	1	3	8
Bacteria	Actinobacteria	Actinobacteria_graftm_1	Micrococcales	Microbacteriaceae	Naasia		1	0	7	8
Bacteria	Acidobacteria	Holophagae	Subgroup_7	uncultured_bacterium_graftm_635			4	3	1	8
Bacteria	Proteobacteria	Deltaproteobacteria	Myxococcales	Haliangiaceae	Haliangium		3	1	4	8
Bacteria	Actinobacteria	Thermoleophilia	Gaiellales	Gaiellaceae	Gaiella		2	0	6	8
Bacteria	Proteobacteria	Alphaproteobacteria	Rhizobiales	Beijerinckiaceae	Microvirga	uncultured_Microvirga_sp.	3	0	5	8
Bacteria	Proteobacteria						0	2	6	8
Bacteria	Actinobacteria	Actinobacteria_graftm_1	Micromonosporales	Micromonosporaceae	Actinoplanes	uncultured_bacterium_graftm_2500	3	3	2	8
Bacteria	Proteobacteria	Alphaproteobacteria	Caulobacterales	Caulobacteraceae	uncultured_graftm_5		2	0	6	8
Bacteria	Actinobacteria	Acidimicrobiia	IMCC26256	uncultured_actinobacterium_graftm_28			3	4	1	8
Bacteria	Chloroflexi	Chloroflexia	Thermomicrobiales				2	6	0	8
Bacteria	Planctomycetes	Planctomycetacia	Planctomycetales	uncultured_graftm_55	uncultured_bacterium_graftm_129		2	4	2	8
Bacteria	Actinobacteria	Actinobacteria_graftm_1	Streptosporangiales	Thermomonosporaceae	Actinomadura		5	0	3	8
Bacteria	Actinobacteria	Actinobacteria_graftm_1	Propionibacteriales	Propionibacteriaceae	Microlunatus		3	0	5	8
Bacteria	Proteobacteria	Gammaproteobacteria	Betaproteobacteriales	Burkholderiaceae	Limnobacter	uncultured_bacterium_graftm_1439	2	0	5	7
Bacteria	Actinobacteria	Thermoleophilia	Thermophilales	Thermoleophilaceae	Thermoleophilum		1	5	1	7
Bacteria	Bacteroidetes	Bacteroidia	Cytophagales	Hymenobacteraceae			0	7	0	7
Bacteria	Actinobacteria	Actinobacteria_graftm_1	Propionibacteriales	Nocardioidaceae	Marmoricola	uncultured_bacterium_graftm_2596	2	0	5	7
Bacteria	Planctomycetes	Planctomycetacia	Gemmatales	Gemmataceae			2	0	5	7
Bacteria	Actinobacteria	Actinobacteria_graftm_1	Frankiales	Acidothermaceae	Acidothermus	uncultured_bacterium_graftm_1666	1	5	1	7
Bacteria	Proteobacteria	Alphaproteobacteria	Rhizobiales	Xanthobacteraceae			3	1	3	7
Bacteria	Chloroflexi	Anaerolineae	SBR1031	uncultured_bacterium_graftm_91			3	0	4	7
Bacteria	Actinobacteria	Actinobacteria_graftm_1	Pseudonocardiales	Pseudonocardiaceae	Lechevalieria		2	0	5	7
Bacteria	Bacteroidetes	Rhodothermia	Rhodothermales	Rhodothermaceae			1	6	0	7
Bacteria	Proteobacteria	Alphaproteobacteria	Acetobacterales	Acetobacteraceae	uncultured_graftm_28	uncultured_bacterium_graftm_694	2	2	3	7
Bacteria	Actinobacteria	Actinobacteria_graftm_1	Actinomycetales	Actinomycetaceae	Actinomyces		2	3	2	7
Bacteria	Proteobacteria	Gammaproteobacteria	Enterobacteriales	Enterobacteriaceae	Escherichia_Shigella		0	6	1	7
Bacteria	Chloroflexi	Chloroflexia	Chloroflexales	Roseiflexaceae	uncultured_graftm_64		4	0	3	7
Bacteria	Actinobacteria	Acidimicrobiia	Microtrichales	Iamiaceae	Iamia	uncultured_bacterium_graftm_1605	1	6	0	7
Bacteria	Actinobacteria	Actinobacteria_graftm_1	Micromonosporales	Micromonosporaceae	Asanoa	uncultured_bacterium_graftm_2475	2	2	3	7
Bacteria	Actinobacteria	Actinobacteria_graftm_1	Frankiales	Acidothermaceae	Acidothermus		0	7	0	7
Bacteria	Actinobacteria	Acidimicrobiia	Microtrichales	Microtrichaceae	Sva0996_marine_group	uncultured_bacterium_graftm_464	0	7	0	7
Bacteria	Planctomycetes	Phycisphaerae	Tepidisphaerales				0	7	0	7
Bacteria	Actinobacteria	Actinobacteria_graftm_1	Frankiales	Geodermatophilaceae	Blastococcus	Blastococcus_saxobsidens	2	4	1	7
Bacteria	Chloroflexi	TK10	uncultured_soil_bacterium_graftm_239				0	7	0	7
Bacteria	Gemmatimonadetes	Longimicrobia	Longimicrobiales	Longimicrobiaceae	Longimicrobium	uncultured_bacterium_graftm_2242	1	6	0	7
Bacteria	Firmicutes	Bacilli	Bacillales	Bacillaceae	Bacillus		2	0	5	7
Bacteria	Chloroflexi	Chloroflexia	Thermomicrobiales	AKYG1722	uncultured_Chloroflexi_bacterium_graftm_48		0	6	1	7
Bacteria	Actinobacteria	Actinobacteria_graftm_1	Micromonosporales	Micromonosporaceae	Actinoplanes		4	0	3	7
Bacteria	Actinobacteria	Actinobacteria_graftm_1	Propionibacteriales	Propionibacteriaceae	Microlunatus	uncultured_bacterium_graftm_2703	4	0	2	6
Bacteria	Proteobacteria	Deltaproteobacteria	Bdellovibrionales	Bdellovibrionaceae	Bdellovibrio	uncultured_bacterium_graftm_190	4	2	0	6
Bacteria	Actinobacteria	Thermoleophilia	Solirubrobacterales	Solirubrobacteraceae	Conexibacter	uncultured_actinobacterium_graftm_26	4	1	1	6
Bacteria	Chloroflexi	Dehalococcoidia	S085				0	3	3	6
Bacteria	Firmicutes	Bacilli	Lactobacillales	Streptococcaceae	Lactococcus	uncultured_bacterium_graftm_2140	0	5	1	6
Bacteria	FBP	uncultured_soil_bacterium_graftm_186					3	3	0	6
Bacteria	Nitrospirae	Nitrospira	Nitrospirales	Nitrospiraceae	Nitrospira_graftm_1	uncultured_bacterium_graftm_206	2	1	3	6
Bacteria	Actinobacteria	Actinobacteria_graftm_1	Micrococcales	Micrococcaceae	Kocuria		2	3	1	6
Bacteria	Proteobacteria	Alphaproteobacteria	Caulobacterales	Caulobacteraceae			4	0	2	6
Bacteria	Armatimonadetes	Armatimonadia	Armatimonadales				1	5	0	6
Bacteria	Proteobacteria	Alphaproteobacteria	Azospirillales	Azospirillaceae	uncultured_graftm_370	uncultured_bacterium_graftm_2494	3	0	3	6
Bacteria	Proteobacteria	Alphaproteobacteria	Acetobacterales	Acetobacteraceae	uncultured_graftm_28		3	0	3	6
Bacteria	Proteobacteria	Deltaproteobacteria	Myxococcales	Haliangiaceae	Haliangium	uncultured_bacterium_graftm_96	1	4	1	6
Bacteria	Actinobacteria	Thermoleophilia	Solirubrobacterales	67_14	uncultured_Rubrobacteria_bacterium		0	0	6	6
Bacteria	Actinobacteria	Thermoleophilia	Solirubrobacterales	Solirubrobacteraceae	Patulibacter		0	6	0	6
Bacteria	Chloroflexi	KD4_96	uncultured_Chloroflexi_bacterium_graftm_27				2	0	4	6
Bacteria	Actinobacteria	Rubrobacteria	Rubrobacterales	Rubrobacteriaceae	Rubrobacter	uncultured_Rubrobacter_sp.	1	0	5	6
Bacteria	Verrucomicrobia	Verrucomicrobiae	Chthoniobacterales	Chthoniobacteraceae	Chthoniobacter		2	3	1	6
Bacteria	Actinobacteria	0319_7L14	uncultured_Actinomycetales_bacterium_graftm_14				3	0	3	6
Bacteria	Actinobacteria	Thermoleophilia	Gaiellales	uncultured_graftm_52	uncultured_microorganism_graftm_13		4	0	2	6
Bacteria	Actinobacteria	Actinobacteria_graftm_1	Frankiales	Frankiaceae			0	6	0	6
Bacteria	Actinobacteria	Acidimicrobiia	uncultured_graftm_25	uncultured_soil_bacterium_graftm_261			0	6	0	6
Bacteria	Proteobacteria	Alphaproteobacteria	Acetobacterales	Acetobacteraceae	Rubritepida	uncultured_bacterium_graftm_1778	2	3	0	5
Bacteria	Acidobacteria	Thermoanaerobaculia	Thermoanaerobaculales	Thermoanaerobaculaceae	Subgroup_10	uncultured_bacterium_graftm_171	5	0	0	5
Bacteria	Proteobacteria	Alphaproteobacteria	Rhizobiales	Xanthobacteraceae	uncultured_graftm_87	uncultured_bacterium_graftm_266	4	0	1	5
Bacteria	Firmicutes	Bacilli	Lactobacillales	Streptococcaceae	Streptococcus	uncultured_bacterium_graftm_29	0	5	0	5
Bacteria	Proteobacteria	Alphaproteobacteria	Tistrellales	Geminicoccaceae	uncultured_graftm_290		0	3	2	5
Bacteria	Acidobacteria	Blastocatellia__Subgroup_4_	DS_100	uncultured_bacterium_graftm_1608			3	0	2	5
Bacteria	Proteobacteria	Alphaproteobacteria	Rhizobiales	Beijerinckiaceae	Salinarimonas	uncultured_bacterium_graftm_2526	3	0	2	5
Bacteria	Deinococcus_Thermus	Deinococci	Deinococcales	Trueperaceae	Truepera	uncultured_endolithic_bacterium_graftm_4	0	5	0	5
Bacteria	Proteobacteria	Gammaproteobacteria	Betaproteobacteriales	Burkholderiaceae	Massilia		0	3	2	5
Bacteria	Proteobacteria	Alphaproteobacteria	Tistrellales	Geminicoccaceae			0	3	2	5
Bacteria	Armatimonadetes	Armatimonadia	Armatimonadales	uncultured_Armatimonadetes_bacterium_graftm_1			0	5	0	5
Bacteria	Actinobacteria	Actinobacteria_graftm_1	Propionibacteriales	Propionibacteriaceae	Microlunatus	uncultured_actinobacterium_graftm_99	5	0	0	5
Bacteria	Chloroflexi	Chloroflexia	Thermomicrobiales	AKYG1722	uncultured_Sphaerobacter_sp.		0	3	2	5
Bacteria	Chloroflexi	Anaerolineae	Caldilineales	Caldilineaceae			4	1	0	5
Bacteria	Bacteroidetes	Bacteroidia	Cytophagales	Cyclobacteriaceae			0	5	0	5
Bacteria	Planctomycetes	Planctomycetacia	Gemmatales	Gemmataceae	Gemmata	uncultured_bacterium_graftm_231	3	0	2	5
Bacteria	Chloroflexi	Chloroflexia	Chloroflexales	Herpetosiphonaceae	Herpetosiphon	uncultured_bacterium_graftm_2599	5	0	0	5
Bacteria	Actinobacteria	Actinobacteria_graftm_1	Propionibacteriales				1	0	4	5
Bacteria	Chloroflexi	Chloroflexia	Thermomicrobiales	Thermomicrobiaceae			1	2	2	5
Bacteria	Acidobacteria	Blastocatellia__Subgroup_4_	Blastocatellales	Blastocatellaceae	Blastocatella	uncultured_Acidobacteria_bacterium_graftm_7	0	5	0	5
Bacteria	Chloroflexi	SHA_26					2	0	3	5
Bacteria	Actinobacteria	Actinobacteria_graftm_1	Propionibacteriales	Nocardioidaceae	Aeromicrobium	uncultured_bacterium_graftm_678	1	2	2	5
Bacteria	Proteobacteria	Alphaproteobacteria	Acetobacterales	Acetobacteraceae	Roseomonas	uncultured_bacterium_graftm_549	1	3	1	5
Bacteria	Bacteroidetes	Bacteroidia	Cytophagales	MWH_CFBk5	uncultured_bacterium_graftm_714		0	5	0	5
Bacteria	Proteobacteria	Gammaproteobacteria	Betaproteobacteriales	TRA3_20	uncultured_bacterium_graftm_652		2	0	3	5
Bacteria	Chloroflexi	Chloroflexia	Thermomicrobiales	Thermomicrobiaceae	Nitrolancea		0	5	0	5
Bacteria	Actinobacteria	Actinobacteria_graftm_1	Frankiales	Sporichthyaceae			0	4	1	5
Bacteria	Bacteroidetes	Rhodothermia	Rhodothermales	Rhodothermaceae	uncultured_graftm_174	uncultured_Bacteroidetes_bacterium_graftm_61	0	5	0	5
Bacteria	Proteobacteria	Alphaproteobacteria	Sphingomonadales	Sphingomonadaceae	Sphingomonas	uncultured_Sphingomonas_sp.	2	1	2	5
Archaea	Crenarchaeota	Bathyarchaeia	uncultured_archaeon				0	4	0	4
Bacteria	Chloroflexi	Chloroflexia	Chloroflexales	Roseiflexaceae	Roseiflexus	uncultured_bacterium_graftm_1805	4	0	0	4
Bacteria	Proteobacteria	Deltaproteobacteria	Myxococcales	bacteriap25	uncultured_bacterium_graftm_899		0	0	4	4
Bacteria	Proteobacteria	Gammaproteobacteria					1	2	1	4
Bacteria	Actinobacteria	Actinobacteria_graftm_1	Frankiales	Frankiaceae	Jatrophihabitans	uncultured_bacterium_graftm_2333	0	1	3	4
Bacteria	Chloroflexi	Dehalococcoidia	SAR202_clade				0	2	2	4
Bacteria	Proteobacteria	Deltaproteobacteria	Oligoflexales	0319_6G20			3	0	1	4
Bacteria	Actinobacteria	Nitriliruptoria	Euzebyales	Euzebyaceae			0	4	0	4
Bacteria	Proteobacteria	Gammaproteobacteria	Enterobacteriales	Enterobacteriaceae	Enterobacter		0	3	1	4
Bacteria	Actinobacteria	Acidimicrobiia	Microtrichales	Ilumatobacteraceae			1	3	0	4
Bacteria	Proteobacteria	Alphaproteobacteria	Azospirillales	Azospirillaceae	Skermanella		1	0	3	4
Bacteria	Actinobacteria	Actinobacteria_graftm_1	Micromonosporales	Micromonosporaceae	Asanoa		2	0	2	4
Bacteria	Proteobacteria	Alphaproteobacteria	Sphingomonadales	Sphingomonadaceae	Sphingomonas	uncultured_alpha_proteobacterium_graftm_23	2	0	2	4
Bacteria	Actinobacteria	Actinobacteria_graftm_1	Micrococcales	Bogoriellaceae			4	0	0	4
Bacteria	Chloroflexi	Chloroflexia	Chloroflexales	Herpetosiphonaceae	Herpetosiphon		3	0	1	4
Bacteria	Bacteroidetes	Bacteroidia	Chitinophagales	Chitinophagaceae	uncultured_graftm_81	uncultured_bacterium_graftm_240	1	0	3	4
Bacteria	Actinobacteria	Acidimicrobiia	Actinomarinales	uncultured_graftm_40	uncultured_bacterium_graftm_65		0	4	0	4
Bacteria	Proteobacteria	Gammaproteobacteria	Betaproteobacteriales				2	0	2	4
Bacteria	Actinobacteria	Actinobacteria_graftm_1	Micrococcales	Intrasporangiaceae			1	3	0	4
Bacteria	Acidobacteria						2	2	0	4
Bacteria	Acidobacteria	Acidobacteriia	Solibacterales	Solibacteraceae__Subgroup_3_	Bryobacter	uncultured_bacterium_graftm_12	2	0	2	4
Bacteria	Actinobacteria	Actinobacteria_graftm_1	Pseudonocardiales	Pseudonocardiaceae	Crossiella		3	0	1	4
Bacteria	Bacteroidetes	Bacteroidia	Chitinophagales	Chitinophagaceae	Flavisolibacter	uncultured_Bacteroidetes_bacterium	4	0	0	4
Bacteria	Proteobacteria	Alphaproteobacteria	Puniceispirillales	Puniceispirillales_Incertae_Sedis	Constrictibacter		0	0	4	4
Bacteria	Proteobacteria	Alphaproteobacteria	Rhizobiales	Rhizobiaceae	Allorhizobium_Neorhizobium_Pararhizobium_Rhizobium		2	1	1	4
Bacteria	Bacteroidetes	Bacteroidia	Cytophagales	Microscillaceae	uncultured_graftm_135	uncultured_bacterium_graftm_548	2	0	2	4
Bacteria	Proteobacteria	Alphaproteobacteria	Rhizobiales	Beijerinckiaceae	Psychroglaciecola		3	0	1	4
Bacteria	Rokubacteria	NC10	Rokubacteriales	uncultured_bacterium_graftm_989			1	0	3	4
Bacteria	Verrucomicrobia	Verrucomicrobiae	Pedosphaerales	Pedosphaeraceae	uncultured_bacterium_graftm_265		1	1	2	4
Bacteria	Synergistetes	Synergistia	Synergistales	Synergistaceae			0	3	1	4
Bacteria	Bacteroidetes	Bacteroidia	Cytophagales	Spirosomaceae	Nibrella	uncultured_bacterium_graftm_2022	0	0	4	4
Bacteria	Bacteroidetes	Bacteroidia	Bacteroidales	Dysgonomonadaceae	Petrimonas	uncultured_bacterium_graftm_19	0	3	1	4
Bacteria	Chloroflexi	Chloroflexia	Thermomicrobiales	JG30_KF_CM45	metagenome_graftm_425		0	3	1	4
Bacteria	Acidobacteria	Subgroup_6	uncultured_Acidobacteria_bacterium				0	1	3	4
Bacteria	Gemmatimonadetes	S0134_terrestrial_group					0	2	2	4
Bacteria	Actinobacteria	Acidimicrobiia	Microtrichales	Ilumatobacteraceae	CL500_29_marine_group		4	0	0	4
Bacteria	Actinobacteria	FFCH16263	uncultured_bacterium_graftm_3169				1	0	3	4
Bacteria	Chloroflexi	Chloroflexia	Elev_1554	uncultured_bacterium_graftm_2067			0	0	4	4
Bacteria	Bacteroidetes	Bacteroidia	Cytophagales	Cytophagaceae	Sporocytophaga	uncultured_bacterium_graftm_1828	0	4	0	4
Bacteria	Chloroflexi	Dehalococcoidia	SAR202_clade	uncultured_bacterium_graftm_99			1	2	1	4
Bacteria	Proteobacteria	Alphaproteobacteria	Rhodospirillales	Rhodopirillaceae	Defluviicoccus	uncultured_bacterium_graftm_1662	1	3	0	4
Bacteria	Proteobacteria	Alphaproteobacteria	Rhizobiales	Devosiaceae			0	1	3	4
Bacteria	Actinobacteria	Actinobacteria_graftm_1	Micromonosporales	Micromonosporaceae	Dactylosporangium	uncultured_bacterium_graftm_1716	0	4	0	4
Bacteria	Firmicutes	Bacilli	Bacillales	Alicyclobacillaceae	Tumebacillus	uncultured_bacterium_graftm_28	0	4	0	4
Bacteria	Verrucomicrobia	Verrucomicrobiae	Chthoniobacterales	Chthoniobacteraceae			2	1	1	4
Bacteria	Acidobacteria	Acidobacteriia	Solibacterales	Solibacteraceae__Subgroup_3_			2	0	2	4
Bacteria	Proteobacteria	Gammaproteobacteria	Pseudomonadales	Moraxellaceae	Acinetobacter	uncultured_bacterium_graftm_746	0	4	0	4
Bacteria	Gemmatimonadetes	Gemmatimonadetes_graftm_1	Gemmatimonadales	Gemmatimonadaceae	Gemmatirosa	uncultured_Gemmatimonadetes_bacterium_graftm_2	0	4	0	4
Archaea	Thaumarchaeota	Nitrososphaeria	Nitrososphaerales	Nitrososphaeraceae	Candidatus_Nitrocosmicus	uncultured_archaeon_graftm_80	3	0	0	3
Bacteria	Bacteroidetes	Bacteroidia	Chitinophagales	Chitinophagaceae	Flavisolibacter	uncultured_bacterium_graftm_656	2	0	1	3
Bacteria	Actinobacteria	Actinobacteria_graftm_1	Micromonosporales	Micromonosporaceae	Micromonospora	uncultured_bacterium_graftm_1713	2	0	1	3
Bacteria	Proteobacteria	Alphaproteobacteria	Sphingomonadales	Sphingomonadaceae	Altererythrobacter		1	2	0	3
Bacteria	Chloroflexi	Anaerolineae	Caldilineales	Caldilineaceae	uncultured_graftm_112	uncultured_Chloroflexi_bacterium_graftm_32	0	3	0	3
Bacteria	Proteobacteria	Alphaproteobacteria	Sphingomonadales	Sphingomonadaceae	Sphingoaurantiacus	uncultured_bacterium_graftm_831	1	0	2	3
Bacteria	Actinobacteria	Acidimicrobiia	Microtrichales	uncultured_graftm_163	uncultured_actinobacterium_graftm_32		0	3	0	3
Bacteria	BRC1	uncultured_bacterium_graftm_466					0	2	1	3
Bacteria	Planctomycetes	Phycisphaerae	Phycisphaerales	Phycisphaeraceae	uncultured_graftm_293		0	3	0	3
Bacteria	Actinobacteria	Actinobacteria_graftm_1	PeM15				0	1	2	3
Bacteria	Planctomycetes	Phycisphaerae	Phycisphaerales	Phycisphaeraceae	uncultured_graftm_293	uncultured_bacterium_graftm_1483	0	3	0	3
Bacteria	Bacteroidetes	Bacteroidia	Bacteroidales	Porphyromonadaceae	Porphyromonas	uncultured_bacterium_graftm_440	0	3	0	3
Bacteria	Bacteroidetes	Bacteroidia	Flavobacteriales	Weeksellaceae	Chryseobacterium		0	3	0	3
Bacteria	Proteobacteria	Alphaproteobacteria	Thalassobaculales	uncultured_graftm_308	uncultured_bacterium_graftm_1639		0	1	2	3
Bacteria	Bacteroidetes	Bacteroidia	Cytophagales				1	1	1	3
Bacteria	Actinobacteria	Acidimicrobiia	Microtrichales	Iamiaceae	Iamia	metagenome_graftm_541	1	1	1	3
Bacteria	Actinobacteria	Actinobacteria_graftm_1	Propionibacteriales	Nocardioidaceae	uncultured_graftm_232		0	3	0	3
Bacteria	Bacteroidetes	Bacteroidia	Bacteroidales	Paludibacteraceae	F0058	uncultured_bacterium_graftm_1188	0	3	0	3
Bacteria	Proteobacteria	Alphaproteobacteria	Sphingomonadales	Sphingomonadaceae	Altererythrobacter	uncultured_bacterium_graftm_661	0	3	0	3
Bacteria	Acidobacteria	Blastocatellia__Subgroup_4_	DS_100				2	0	1	3
Bacteria	Actinobacteria	Actinobacteria_graftm_1	Streptosporangiales				1	1	1	3
Bacteria	Gemmatimonadetes	Gemmatimonadetes_graftm_1	Gemmatimonadales	Gemmatimonadaceae	Gemmatirosa	uncultured_soil_bacterium_graftm_305	2	0	1	3
Bacteria	Firmicutes	Negativicutes	Selenomonadales	Veillonellaceae	Veillonella	uncultured_bacterium_graftm_964	1	2	0	3
Bacteria	Actinobacteria	Actinobacteria_graftm_1	Propionibacteriales	Nocardioidaceae	Kribbella	uncultured_bacterium_graftm_2179	0	0	3	3
Bacteria	Proteobacteria	Deltaproteobacteria	Bdellovibrionales	Bacteriovoracaceae	Peredibacter		0	3	0	3
Bacteria	Bacteroidetes	Bacteroidia	Flavobacteriales	Flavobacteriaceae	Capnocytophaga		0	3	0	3
Bacteria	Actinobacteria	Nitriliruptoria					0	3	0	3
Bacteria	Verrucomicrobia	Verrucomicrobiae	Chthoniobacterales	Chthoniobacteraceae	Chthoniobacter	uncultured_bacterium_graftm_781	2	0	1	3
Bacteria	Proteobacteria	Deltaproteobacteria	Myxococcales	Archangiaceae			1	0	2	3
Bacteria	Planctomycetes	Phycisphaerae	Tepidisphaerales	Tepidisphaeraceae	uncultured_bacterium_graftm_205		1	1	1	3
Bacteria	Proteobacteria	Alphaproteobacteria	Sphingomonadales	Sphingomonadaceae	Novosphingobium		0	1	2	3
Bacteria	Actinobacteria	Actinobacteria_graftm_1	Propionibacteriales	Propionibacteriaceae	Friedmanniella		1	0	2	3
Bacteria	Bacteroidetes	Bacteroidia	Cytophagales	Spirosomaceae			1	0	2	3
Bacteria	Actinobacteria	Actinobacteria_graftm_1	Kineosporiales	Kineosporiaceae	Kineosporia	uncultured_bacterium_graftm_2954	1	1	1	3
Bacteria	Planctomycetes	Planctomycetacia	Isosphaerales	Isosphaeraceae	uncultured_graftm_10	uncultured_Singulisphaera_sp.	2	0	1	3
Bacteria	Actinobacteria	Actinobacteria_graftm_1	Streptosporangiales	Streptosporangiaceae			0	0	3	3
Bacteria	Actinobacteria	Actinobacteria_graftm_1	Frankiales	Nakamurellaceae	Nakamurella		0	2	1	3
Bacteria	Proteobacteria	Deltaproteobacteria	Myxococcales	BIrii41			1	1	1	3
Bacteria	Bacteroidetes	Bacteroidia	Cytophagales	Hymenobacteraceae	Adhaeribacter	uncultured_Bacteroidetes_bacterium_graftm_124	0	0	3	3
Bacteria	Armatimonadetes	Fimbriimonadia	Fimbriimonadales	Fimbriimonadaceae			2	1	0	3
Bacteria	Actinobacteria	Actinobacteria_graftm_1	Micrococcales	Dermacoccaceae			0	3	0	3
Bacteria	Chloroflexi	KD4_96	metagenome_graftm_244				0	2	1	3
Bacteria	Actinobacteria	Actinobacteria_graftm_1	Pseudonocardiales	Pseudonocardiaceae	Actinomycetospora		0	0	3	3
Bacteria	Chloroflexi	Chloroflexia	Thermomicrobiales	Thermomicrobiaceae	Nitrolancea	uncultured_bacterium_graftm_2468	1	2	0	3
Bacteria	Proteobacteria	Alphaproteobacteria	Rhizobiales	Rhodobiaceae	Afifella	uncultured_bacterium_graftm_2511	0	2	1	3
Bacteria	Actinobacteria	Acidimicrobiia	Microtrichales	Microtrichaceae			0	3	0	3
Bacteria	Actinobacteria	Actinobacteria_graftm_1	Frankiales	Frankiaceae	Jatrophihabitans		0	2	1	3
Bacteria	Proteobacteria	Alphaproteobacteria	Sphingomonadales	Sphingomonadaceae	Sphingobium		1	1	1	3
Bacteria	Planctomycetes	Planctomycetacia	Gemmatales	Gemmataceae	uncultured_graftm_24	uncultured_planctomycete_graftm_3	1	0	2	3
Bacteria	Proteobacteria	Gammaproteobacteria	Betaproteobacteriales	Burkholderiaceae	Massilia	uncultured_bacterium_graftm_1282	1	1	1	3
Bacteria	Planctomycetes	Planctomycetacia	Pirellulales	Pirellulaceae	uncultured_graftm_32		3	0	0	3
Bacteria	Bacteroidetes	Bacteroidia	Chitinophagales	Chitinophagaceae	Cnuella	uncultured_bacterium_graftm_1458	3	0	0	3
Bacteria	Proteobacteria	Alphaproteobacteria	Rhodospirillales	uncultured_graftm_94	uncultured_alpha_proteobacterium_graftm_29		2	0	1	3
Bacteria	Cyanobacteria	Oxyphotobacteria	Nostocales	Nostocaceae	uncultured_graftm_107		0	0	3	3
Bacteria	Armatimonadetes	uncultured_graftm_74	uncultured_soil_bacterium_graftm_58				2	0	1	3
Bacteria	Proteobacteria	Alphaproteobacteria	Azospirillales	Azospirillaceae	Azospirillum		0	1	2	3
Bacteria	Proteobacteria	Gammaproteobacteria	Methylococcales	Methylococcaceae	uncultured_graftm_203		3	0	0	3
Bacteria	Actinobacteria	Actinobacteria_graftm_1	Micrococcales	Cellulomonadaceae	Actinotalea		0	3	0	3
Bacteria	Planctomycetes						0	2	1	3
Bacteria	Deinococcus_Thermus	Deinococci	Deinococcales	Deinococcaceae	Deinococcus		0	0	3	3
Bacteria	Actinobacteria	Actinobacteria_graftm_1	Propionibacteriales	Propionibacteriaceae	Cutibacterium	uncultured_bacterium_graftm_531	0	3	0	3
Bacteria	Actinobacteria	Thermoleophilia	Gaiellales	uncultured_bacterium_graftm_3116			0	0	2	2
Bacteria	Proteobacteria	Gammaproteobacteria	Betaproteobacteriales	Nitrosomonadaceae	MND1		0	0	2	2
Bacteria	Nitrospirae	Nitrospira	Nitrospirales	Nitrospiraceae	Nitrospira_graftm_1	uncultured_Nitrospiraceae_bacterium	2	0	0	2
Bacteria	Gemmatimonadetes	AKAU4049	uncultured_bacterium_graftm_2045				0	0	2	2
Bacteria	Dependentiae	Babeliae	Babeliales	uncultured_bacterium_graftm_11			2	0	0	2
Bacteria	Bacteroidetes	Bacteroidia	Cytophagales	Cytophagaceae	Cytophaga	uncultured_bacterium_graftm_640	0	2	0	2
Bacteria	Actinobacteria	Actinobacteria_graftm_1	Catenulisporales	Actinospicaceae	Actinospica		1	0	1	2
Bacteria	Deinococcus_Thermus	Deinococci	Deinococcales	Deinococcaceae	uncultured_graftm_102	uncultured_bacterium_graftm_385	0	2	0	2
Bacteria	Proteobacteria	Alphaproteobacteria	Rhizobiales	Xanthobacteraceae	uncultured_graftm_87		1	1	0	2
Bacteria	Actinobacteria	Actinobacteria_graftm_1	Glycomycetales	Glycomycetaceae	Glycomyces		1	0	1	2
Bacteria	Chloroflexi	TK10	metagenome_graftm_514				1	0	1	2
Bacteria	Firmicutes						1	1	0	2
Bacteria	Proteobacteria	Deltaproteobacteria					0	1	1	2
Bacteria	Chloroflexi	Chloroflexia	Chloroflexales	Chloroflexaceae			2	0	0	2
Bacteria	Actinobacteria	Actinobacteria_graftm_1	Frankiales	Cryptosporangiaceae	Fodinicola		0	1	1	2
Bacteria	Proteobacteria	Gammaproteobacteria	Steroidobacterales	Steroidobacteraceae	Steroidobacter		1	0	1	2
Bacteria	Planctomycetes	Phycisphaerae	Phycisphaerales	Phycisphaeraceae	I_8	uncultured_bacterium_graftm_2434	1	0	1	2
Bacteria	Firmicutes	Bacilli	Lactobacillales	Enterococcaceae	Enterococcus		0	2	0	2
Bacteria	Proteobacteria	Alphaproteobacteria	Rickettsiales	Mitochondria	uncultured_bacterium_graftm_44		2	0	0	2
Bacteria	Actinobacteria	Acidimicrobiia	Microtrichales	Ilumatobacteraceae	uncultured_graftm_73	metagenome_graftm_299	2	0	0	2
Bacteria	Firmicutes	Clostridia	Clostridiales	Lachnospiraceae	Lachnospiraceae_UCG_008	uncultured_bacterium_graftm_397	0	1	1	2
Bacteria	Actinobacteria	Thermoleophilia	Solirubrobacterales	Solirubrobacteraceae	JCM_18997		0	0	2	2
Bacteria	Cyanobacteria	Oxyphotobacteria	Oxyphotobacteria_Incertae_Sedis	Unknown_Family_graftm_2	uncultured_graftm_129	uncultured_bacterium_graftm_1113	0	0	2	2
Bacteria	Proteobacteria	Alphaproteobacteria	Azospirillales	uncultured_graftm_120	uncultured_bacterium_graftm_1521		1	0	1	2
Bacteria	Proteobacteria	Gammaproteobacteria	Betaproteobacteriales	Burkholderiaceae	Limnobacter		0	2	0	2
Bacteria	Firmicutes	Bacilli	Bacillales	Paenibacillaceae	Ammoniphilus		0	0	2	2
Bacteria	Proteobacteria	Alphaproteobacteria	Rhodospirillales	Rhodopirillaceae	Defluviicoccus		0	0	2	2
Bacteria	Proteobacteria	Alphaproteobacteria	uncultured_graftm_34	uncultured_bacterium_graftm_43			1	1	0	2
Bacteria	Chloroflexi	Chloroflexia	Chloroflexales	Roseiflexaceae			2	0	0	2
Bacteria	Bacteroidetes	Bacteroidia	Cytophagales	Microscillaceae	Flexibacter		0	0	2	2
Bacteria	Actinobacteria	Actinobacteria_graftm_1	Micrococcales	Promicromonosporaceae	Isoptericola	Isoptericola_variabilis	2	0	0	2
Bacteria	Chloroflexi	Chloroflexia	Chloroflexales				2	0	0	2
Bacteria	Proteobacteria	Deltaproteobacteria	Myxococcales	KD3_10	uncultured_bacterium_graftm_1465		1	0	1	2
Bacteria	Proteobacteria	Alphaproteobacteria	Rhizobiales	Beijerinckiaceae	uncultured_graftm_111	uncultured_endolithic_bacterium_graftm_13	1	1	0	2
Bacteria	Actinobacteria	Acidimicrobiia	IMCC26256	uncultured_Aciditerrimonas_sp.			1	0	1	2
Bacteria	Acidobacteria	Blastocatellia__Subgroup_4_	Pyrinomonadales	Pyrinomonadaceae	Pyrinomonas	uncultured_bacterium_graftm_3166	0	0	2	2
Bacteria	Actinobacteria	Nitriliruptoria	Euzebyales	Euzebyaceae	Euzebya		0	2	0	2
Bacteria	Bacteroidetes	Bacteroidia	Flavobacteriales	Flavobacteriaceae	Capnocytophaga	uncultured_bacterium_graftm_607	0	2	0	2
Bacteria	Actinobacteria	Actinobacteria_graftm_1	Pseudonocardiales	Pseudonocardiaceae	Saccharomonospora		1	1	0	2
Bacteria	Chloroflexi	Anaerolineae	Ardenticatenales	Ardenticatenaceae	uncultured_graftm_164	uncultured_Chloroflexi_bacterium_graftm_22	1	1	0	2
Bacteria	Bacteroidetes	Bacteroidia	Cytophagales	Cyclobacteriaceae	Cesiribacter		0	2	0	2
Bacteria	Chloroflexi	Anaerolineae	SBR1031				1	1	0	2
Bacteria	Actinobacteria	Nitriliruptoria	Euzebyales	Euzebyaceae	Egibacter		2	0	0	2
Bacteria	Verrucomicrobia	Verrucomicrobiae	Chthoniobacterales	Chthoniobacteraceae	Candidatus_Udaeobacter	uncultured_Verrucomicrobia_bacterium_graftm_3	0	1	1	2
Bacteria	Actinobacteria	Actinobacteria_graftm_1	Streptosporangiales	Streptosporangiales_Incertae_Sedis	Motilibacter		0	0	2	2
Bacteria	Actinobacteria	Actinobacteria_graftm_1	Micromonosporales	Micromonosporaceae	Luedemannella	uncultured_bacterium_graftm_2498	0	2	0	2
Bacteria	Proteobacteria	Alphaproteobacteria	Rhizobiales	Beijerinckiaceae	Methylocystis	uncultured_bacterium_graftm_2135	0	1	1	2
Bacteria	Bacteroidetes	Bacteroidia	Cytophagales	Cytophagaceae	Rhodocytophaga		0	0	2	2
Bacteria	Proteobacteria	Alphaproteobacteria	Rhizobiales	Beijerinckiaceae	uncultured_bacterium_graftm_2168		1	0	1	2
Bacteria	Proteobacteria	Deltaproteobacteria	Myxococcales	mle1_27			0	2	0	2
Bacteria	Bacteroidetes	Bacteroidia	Chitinophagales	uncultured_graftm_82	uncultured_bacterium_graftm_242		1	0	1	2
Bacteria	Planctomycetes	Planctomycetacia	Gemmatales	Gemmataceae	Fimbriiglobus		0	0	2	2
Bacteria	Planctomycetes	Planctomycetacia	Pirellulales	Pirellulaceae			1	0	1	2
Bacteria	Gemmatimonadetes	Gemmatimonadetes_graftm_1	Gemmatimonadales	Gemmatimonadaceae	uncultured_graftm_38	uncultured_Gemmatimonadetes_bacterium	1	0	1	2
Bacteria	Proteobacteria	Alphaproteobacteria	Rhizobiales	Beijerinckiaceae	Psychroglaciecola	uncultured_bacterium_graftm_2044	1	0	1	2
Bacteria	Gemmatimonadetes	BD2_11_terrestrial_group	uncultured_bacterium_graftm_95				0	2	0	2
Bacteria	Bacteroidetes	Bacteroidia	Cytophagales	Hymenobacteraceae	Pontibacter	uncultured_Bacteroidetes_bacterium_graftm_48	0	2	0	2
Bacteria	Acidobacteria	Blastocatellia__Subgroup_4_	Pyrinomonadales	Pyrinomonadaceae			1	0	1	2
Bacteria	Actinobacteria	Actinobacteria_graftm_1	Propionibacteriales	Propionibacteriaceae	uncultured_graftm_141	uncultured_bacterium_graftm_556	0	0	2	2
Bacteria	Proteobacteria	Alphaproteobacteria	Rhizobiales	Devosiaceae	Devosia		1	1	0	2
Bacteria	Actinobacteria	Actinobacteria_graftm_1	Pseudonocardiales	Pseudonocardiaceae	Actinophytocola	uncultured_bacterium_graftm_2710	2	0	0	2
Bacteria	Actinobacteria	Actinobacteria_graftm_1	PeM15	uncultured_bacterium_graftm_151			1	1	0	2
Bacteria	Bacteroidetes	Bacteroidia	Chitinophagales	Chitinophagaceae	Cnuella		2	0	0	2
Bacteria	Actinobacteria	Acidimicrobiia	uncultured_graftm_25	uncultured_Aciditerrimonas_sp._graftm_1			1	1	0	2
Bacteria	Proteobacteria	Alphaproteobacteria	Rhizobiales	Pleomorphomonadaceae			0	2	0	2
Bacteria	Armatimonadetes	Fimbriimonadia	Fimbriimonadales	Fimbriimonadaceae	uncultured_bacterium_graftm_849		1	1	0	2
Bacteria	Proteobacteria	Deltaproteobacteria	Myxococcales	Polyangiaceae	Pajaroellobacter	uncultured_bacterium_graftm_688	2	0	0	2
Bacteria	Chloroflexi	Chloroflexia	Chloroflexales	Roseiflexaceae	uncultured_graftm_64	uncultured_Chloroflexi_bacterium_graftm_1	2	0	0	2
Bacteria	Proteobacteria	Deltaproteobacteria	Myxococcales	Myxococcaceae			1	0	1	2
Bacteria	Chloroflexi	Anaerolineae	Caldilineales	Caldilineaceae	Litorilinea	uncultured_bacterium_graftm_1607	2	0	0	2
Bacteria	Planctomycetes	Planctomycetacia	Gemmatales	Gemmataceae	uncultured_graftm_24	uncultured_Gemmata_sp.	2	0	0	2
Bacteria	Proteobacteria	Alphaproteobacteria	Thalassobaculales	uncultured_graftm_308			1	0	1	2
Bacteria	Actinobacteria	Actinobacteria_graftm_1	Micrococcales	Cellulomonadaceae	Actinotalea	uncultured_bacterium_graftm_1909	0	2	0	2
Bacteria	Planctomycetes	Planctomycetacia	Isosphaerales	Isosphaeraceae	Singulisphaera	uncultured_bacterium_graftm_211	0	0	2	2
Bacteria	Chloroflexi	Anaerolineae					1	1	0	2
Bacteria	Proteobacteria	Deltaproteobacteria	Myxococcales	Myxococcaceae	Aggregicoccus		2	0	0	2
Bacteria	Firmicutes	Negativicutes	Selenomonadales	Veillonellaceae	Veillonella		1	1	0	2
Bacteria	Proteobacteria	Alphaproteobacteria	Sphingomonadales	Sphingomonadaceae	Rhizorhapis	uncultured_bacterium_graftm_419	0	2	0	2
Bacteria	Chloroflexi	Anaerolineae	Anaerolineales	Anaerolineaceae	uncultured_graftm_31	uncultured_bacterium_graftm_32	0	2	0	2
Bacteria	Actinobacteria	Actinobacteria_graftm_1	Micrococcales	Micrococcaceae	Arthrobacter	uncultured_bacterium_graftm_1600	2	0	0	2
Bacteria	Cyanobacteria	Oxyphotobacteria	Nostocales	Coleofasciculaceae	Symplocastrum_CPER_KK1		0	0	2	2
Bacteria	Patescibacteria	Gracilibacteria	Candidatus_Peribacteria				2	0	0	2
Bacteria	Proteobacteria	Deltaproteobacteria	Myxococcales	Archangiaceae	Anaeromyxobacter	uncultured_bacterium_graftm_887	2	0	0	2
Bacteria	Proteobacteria	Alphaproteobacteria	Caulobacterales	Caulobacteraceae	Phenylobacterium	uncultured_Caulobacteraceae_bacterium	1	0	1	2
Bacteria	Proteobacteria	Alphaproteobacteria	Parvibaculales	PS1_clade			0	0	2	2
Bacteria	Proteobacteria	Deltaproteobacteria	Myxococcales	Polyangiaceae	uncultured_graftm_369		1	0	1	2
Bacteria	Armatimonadetes	uncultured_graftm_74	metagenome_graftm_601				0	2	0	2
Bacteria	Proteobacteria	Alphaproteobacteria	uncultured_graftm_34				1	0	1	2
Bacteria	Cyanobacteria	Oxyphotobacteria	Chloroplast				0	2	0	2
Bacteria	Proteobacteria	Gammaproteobacteria	Betaproteobacteriales	Burkholderiaceae	Ramlibacter	uncultured_bacterium_graftm_621	0	0	2	2
Bacteria	Patescibacteria	Saccharimonadia	Saccharimonadales	Saccharimonadaceae	uncultured_bacterium_graftm_802		0	0	2	2
Bacteria	Actinobacteria	Actinobacteria_graftm_1	Pseudonocardiales	Pseudonocardiaceae	Saccharopolyspora		0	1	1	2
Bacteria	Firmicutes	Bacilli	Lactobacillales	Aerococcaceae	Abiotrophia	uncultured_bacterium_graftm_1701	0	2	0	2
Bacteria	Chloroflexi	Anaerolineae	SBR1031	A4b			2	0	0	2
Bacteria	Proteobacteria	Gammaproteobacteria	Diplorickettsiales	Diplorickettsiaceae	uncultured_graftm_138	uncultured_bacterium_graftm_754	0	2	0	2
Bacteria	Cyanobacteria	Oxyphotobacteria	Nostocales	Nostocaceae	uncultured_graftm_107	uncultured_bacterium_graftm_411	0	0	2	2
Bacteria	Proteobacteria	Alphaproteobacteria	Rickettsiales	Mitochondria	uncultured_organism_graftm_62		1	1	0	2
Bacteria	Proteobacteria	Gammaproteobacteria	Betaproteobacteriales	B1_7BS	uncultured_bacterium_graftm_323		1	0	1	2
Bacteria	Acidobacteria	Acidobacteriia	Solibacterales	Solibacteraceae__Subgroup_3_	Bryobacter	uncultured_Acidobacteria_bacterium_graftm_18	2	0	0	2
Bacteria	Cyanobacteria	Oxyphotobacteria	Nostocales	uncultured_graftm_115			0	0	2	2
Bacteria	Actinobacteria	Acidimicrobiia	Microtrichales	Microtrichaceae	uncultured_graftm_61	uncultured_bacterium_graftm_146	0	2	0	2
Bacteria	Patescibacteria	uncultured_graftm_344	uncultured_bacterium_graftm_2240				1	0	1	2
Bacteria	Proteobacteria	Alphaproteobacteria	Caulobacterales	Caulobacteraceae	Caulobacter		0	1	1	2
Bacteria	Actinobacteria	Thermoleophilia	Solirubrobacterales	67_14	uncultured_Conexibacter_sp.		0	1	1	2
Bacteria	Proteobacteria	Alphaproteobacteria	Tistrellales	Geminicoccaceae	uncultured_graftm_290	uncultured_Acetobacteraceae_bacterium_graftm_6	0	2	0	2
Archaea	Euryarchaeota	Thermoplasmata	Marine_Group_II	uncultured_archaeon_graftm_28			1	0	0	1
Archaea	Euryarchaeota	Halobacteria	Halobacteriales	Halomicrobiaceae	Halomarina	uncultured_archaeon_graftm_178	0	1	0	1
Bacteria	Actinobacteria	Actinobacteria_graftm_1	Micrococcales	Microbacteriaceae	Leucobacter		0	1	0	1
Bacteria	Proteobacteria	Alphaproteobacteria	Acetobacterales	Acetobacteraceae	Belnapia		1	0	0	1
Bacteria	Actinobacteria	Actinobacteria_graftm_1	Micrococcales	Beutenbergiaceae			1	0	0	1
Bacteria	Actinobacteria	Actinobacteria_graftm_1	Actinomycetales	Actinomycetaceae	Actinomyces	uncultured_Actinomyces_sp.	0	1	0	1
Bacteria	Proteobacteria	Gammaproteobacteria	Betaproteobacteriales	Neisseriaceae	Neisseria	uncultured_bacterium_graftm_690	0	1	0	1
Bacteria	Proteobacteria	Alphaproteobacteria	Azospirillales	Inquilinaceae	Inquilinus		0	0	1	1
Bacteria	Actinobacteria	Actinobacteria_graftm_1	Micrococcales	Bogoriellaceae	Georgenia	uncultured_bacterium_graftm_815	1	0	0	1
Bacteria	Actinobacteria	Actinobacteria_graftm_1	Micromonosporales	Micromonosporaceae	Krasilnikovia	uncultured_bacterium_graftm_467	0	0	1	1
Bacteria	Actinobacteria	Acidimicrobiia	Acidimicrobiales				1	0	0	1
Bacteria	Planctomycetes	Planctomycetacia	uncultured_graftm_124	uncultured_bacterium_graftm_487			1	0	0	1
Bacteria	Actinobacteria	Actinobacteria_graftm_1	Micromonosporales	Micromonosporaceae	Longispora		0	0	1	1
Bacteria	Actinobacteria	Coriobacteriia	OPB41	uncultured_actinobacterium_graftm_45			1	0	0	1
Bacteria	Actinobacteria	Actinobacteria_graftm_1	Streptosporangiales	Thermomonosporaceae	Actinoallomurus		0	0	1	1
Bacteria	Proteobacteria	Deltaproteobacteria	Myxococcales	P3OB_42	uncultured_bacterium_graftm_1085		1	0	0	1
Bacteria	Actinobacteria	Acidimicrobiia	uncultured_graftm_25	metagenome_graftm_281			0	1	0	1
Bacteria	Actinobacteria	Actinobacteria_graftm_1	Streptosporangiales	Streptosporangiaceae	Sphaerisporangium	uncultured_bacterium_graftm_2967	1	0	0	1
Bacteria	Actinobacteria	Actinobacteria_graftm_1	Micrococcales	Intrasporangiaceae	Ornithinimicrobium		0	1	0	1
Bacteria	Bacteroidetes	Bacteroidia	Sphingobacteriales	Sphingobacteriaceae	Arcticibacter	uncultured_bacterium_graftm_2372	0	0	1	1
Bacteria	Bacteroidetes	Bacteroidia					0	1	0	1
Bacteria	Proteobacteria	Alphaproteobacteria	Sphingomonadales	Sphingomonadaceae	SD04E11	uncultured_bacterium_graftm_691	1	0	0	1
Bacteria	Actinobacteria	Actinobacteria_graftm_1	Glycomycetales	Glycomycetaceae			0	0	1	1
Bacteria	Actinobacteria	Acidimicrobiia	Microtrichales	uncultured_graftm_163	metagenome_graftm_422		1	0	0	1
Bacteria	Actinobacteria	Actinobacteria_graftm_1	Corynebacteriales	Mycobacteriaceae	Mycobacterium	uncultured_bacterium_graftm_181	0	0	1	1
Bacteria	Bacteroidetes	Ignavibacteria	SJA_28	uncultured_bacterium_graftm_924			1	0	0	1
Bacteria	Bacteroidetes	Bacteroidia	Chitinophagales				1	0	0	1
Bacteria	Planctomycetes	Planctomycetacia	Pirellulales	Pirellulaceae	Pirellula	uncultured_bacterium_graftm_431	1	0	0	1
Bacteria	Bacteroidetes	Rhodothermia	Rhodothermales	Rhodothermaceae	uncultured_graftm_174	uncultured_deep_sea_bacterium_graftm_57	1	0	0	1
Bacteria	Actinobacteria	Actinobacteria_graftm_1	Propionibacteriales	Nocardioidaceae	Nocardioides	Nocardioides_sp.	1	0	0	1
Bacteria	Proteobacteria	Alphaproteobacteria	Rhizobiales	Hyphomicrobiaceae	uncultured_graftm_20	uncultured_bacterium_graftm_1293	0	0	1	1
Bacteria	Planctomycetes	Planctomycetacia	Pirellulales	Pirellulaceae	Pirellula		1	0	0	1
Bacteria	Actinobacteria	Actinobacteria_graftm_1	Micrococcales	Dermabacteraceae	Brachybacterium		0	1	0	1
Bacteria	Actinobacteria	Coriobacteriia	Coriobacteriales	Atopobiaceae	Atopobium	uncultured_Actinomyces_sp._graftm_1	0	1	0	1
Bacteria	Actinobacteria	Actinobacteria_graftm_1	Micrococcales	Micrococcaceae	Paenarthrobacter		0	1	0	1
Bacteria	Proteobacteria	Alphaproteobacteria	Rhizobiales	Xanthobacteraceae	Xanthobacter		1	0	0	1
Bacteria	Actinobacteria	Acidimicrobiia	Microtrichales	Microtrichaceae	IMCC26207		0	1	0	1
Bacteria	Acidobacteria	Holophagae	Subgroup_7	uncultured_soil_bacterium_graftm_107			0	1	0	1
Bacteria	Firmicutes	Clostridia	Clostridiales	Peptostreptococcaceae	Peptostreptococcus		0	1	0	1
Bacteria	Actinobacteria	Acidimicrobiia	Acidimicrobiales	Acidimicrobiaceae			0	0	1	1
Bacteria	Proteobacteria	Gammaproteobacteria	Cardiobacteriales	Cardiobacteriaceae	Cardiobacterium		0	1	0	1
Bacteria	Deinococcus_Thermus	Deinococci	Deinococcales	Deinococcaceae	uncultured_graftm_102		0	1	0	1
Bacteria	Actinobacteria	Actinobacteria_graftm_1	Streptomycetales	Streptomycetaceae	Streptomyces	uncultured_bacterium_graftm_1660	1	0	0	1
Bacteria	Acidobacteria	Holophagae	Subgroup_7	uncultured_Acidobacteria_bacterium_graftm_2			1	0	0	1
Bacteria	Proteobacteria	Alphaproteobacteria	Rhizobiales	uncultured_graftm_216	metagenome_graftm_389		0	1	0	1
Bacteria	Verrucomicrobia	Verrucomicrobiae	Chthoniobacterales	Chthoniobacteraceae	LD29	uncultured_bacterium_graftm_1345	1	0	0	1
Bacteria	Actinobacteria	Actinobacteria_graftm_1	Streptomycetales	Streptomycetaceae	E1B_B3_114		0	1	0	1
Bacteria	Proteobacteria	Gammaproteobacteria	Xanthomonadales	Xanthomonadaceae	Stenotrophomonas	Stenotrophomonas_maltophilia	0	1	0	1
Bacteria	Fusobacteria	Fusobacteriia	Fusobacteriales	Fusobacteriaceae			0	1	0	1
Bacteria	Actinobacteria	Actinobacteria_graftm_1	Streptosporangiales	Streptosporangiaceae	Microbispora		0	0	1	1
Bacteria	Proteobacteria	Deltaproteobacteria	Myxococcales	uncultured_graftm_154			1	0	0	1
Bacteria	Proteobacteria	Alphaproteobacteria	Rhizobiales	Methyloligellaceae			1	0	0	1
Bacteria	Proteobacteria	Deltaproteobacteria	Bdellovibrionales	Bdellovibrionaceae	OM27_clade		0	0	1	1
Bacteria	Proteobacteria	Gammaproteobacteria	Acidiferrobacterales	Acidiferrobacteraceae	Sulfurifustis		0	1	0	1
Bacteria	Actinobacteria	Actinobacteria_graftm_1	Pseudonocardiales	Pseudonocardiaceae	Crossiella	uncultured_actinobacterium_graftm_19	0	1	0	1
Bacteria	Patescibacteria						1	0	0	1
Bacteria	Proteobacteria	Alphaproteobacteria	Azospirillales	Azospirillaceae	Desertibacter		1	0	0	1
Bacteria	Proteobacteria	Alphaproteobacteria	Sphingomonadales	Sphingomonadaceae	Sphingomonas	uncultured_soil_bacterium_graftm_255	0	1	0	1
Bacteria	Proteobacteria	Alphaproteobacteria	Rhizobiales	Rhizobiales_Incertae_Sedis	Bauldia		0	0	1	1
Bacteria	Actinobacteria	Acidimicrobiia	Microtrichales	Ilumatobacteraceae	uncultured_graftm_73	uncultured_actinobacterium_graftm_1	0	1	0	1
Bacteria	Actinobacteria	Actinobacteria_graftm_1	Micromonosporales	Micromonosporaceae	Longispora	uncultured_bacterium_graftm_2452	1	0	0	1
Bacteria	Planctomycetes	Planctomycetacia	Pirellulales	Pirellulaceae	Pirellula	uncultured_planctomycete_graftm_19	0	0	1	1
Bacteria	PAUC34f	uncultured_bacterium_graftm_462					0	0	1	1
Bacteria	Proteobacteria	Alphaproteobacteria	Sphingomonadales	Sphingomonadaceae	DSSF69	uncultured_bacterium_graftm_421	0	1	0	1
Bacteria	Proteobacteria	Gammaproteobacteria	Alteromonadales	Marinobacteraceae	Marinobacter	uncultured_bacterium_graftm_842	0	1	0	1
Bacteria	Actinobacteria	Thermoleophilia	Gaiellales	uncultured_graftm_52	metagenome_graftm_141		0	1	0	1
Bacteria	Actinobacteria	Thermoleophilia	Solirubrobacterales	Solirubrobacteraceae	Conexibacter	uncultured_Actinomycetales_bacterium_graftm_1	0	1	0	1
Bacteria	Proteobacteria	Gammaproteobacteria	Steroidobacterales	Steroidobacteraceae	uncultured_graftm_287	uncultured_bacterium_graftm_1434	1	0	0	1
Bacteria	Proteobacteria	Deltaproteobacteria	Myxococcales	KD3_10			1	0	0	1
Bacteria	Proteobacteria	Deltaproteobacteria	Myxococcales	Vulgatibacteraceae	Vulgatibacter		0	1	0	1
Bacteria	Cyanobacteria	Oxyphotobacteria	uncultured_graftm_133	uncultured_cyanobacterium_graftm_20			0	0	1	1
Bacteria	Proteobacteria	Gammaproteobacteria	Pseudomonadales	Moraxellaceae	Moraxella	uncultured_bacterium_graftm_1181	0	1	0	1
Bacteria	Chloroflexi	Chloroflexia	Thermobaculales	Thermobaculaceae	Thermobaculum		1	0	0	1
Bacteria	Proteobacteria	Alphaproteobacteria	Paracaedibacterales	Paracaedibacteraceae	uncultured_graftm_144	uncultured_rumen_bacterium_graftm_68	0	1	0	1
Bacteria	Patescibacteria	Berkelbacteria	uncultured_bacterium_graftm_78				1	0	0	1
Bacteria	Proteobacteria	Gammaproteobacteria	Enterobacteriales	Enterobacteriaceae	Escherichia_Shigella	uncultured_bacterium_graftm_218	0	1	0	1
Bacteria	Chloroflexi	Chloroflexia	Thermomicrobiales	Thermomicrobiaceae	Thermomicrobium		0	0	1	1
Bacteria	Firmicutes	Bacilli	Lactobacillales	Streptococcaceae	Streptococcus	uncultured_organism_graftm_539	0	1	0	1
Bacteria	Firmicutes	Negativicutes	Selenomonadales	Veillonellaceae	Selenomonas_4	uncultured_bacterium_graftm_1668	0	1	0	1
Bacteria	Proteobacteria	Deltaproteobacteria	Myxococcales	Blfdi19			1	0	0	1
Bacteria	Proteobacteria	Alphaproteobacteria	Azospirillales	Azospirillaceae			1	0	0	1
Bacteria	Planctomycetes	Planctomycetacia	uncultured_graftm_124	uncultured_planctomycete_graftm_41			1	0	0	1
Bacteria	Chloroflexi	Chloroflexia	Chloroflexales	Chloroflexaceae	Candidatus_Chloroploca	uncultured_bacterium_graftm_1347	1	0	0	1
Bacteria	Actinobacteria	Actinobacteria_graftm_1	Micrococcales	Microbacteriaceae	Agrococcus	uncultured_bacterium_graftm_674	0	0	1	1
Bacteria	Actinobacteria	Actinobacteria_graftm_1	Propionibacteriales	Nocardioidaceae	Kribbella		1	0	0	1
Bacteria	Proteobacteria	Gammaproteobacteria	Steroidobacterales	Steroidobacteraceae			0	0	1	1
Bacteria	Bacteroidetes	Bacteroidia	Chitinophagales	Chitinophagaceae	Ferruginibacter		1	0	0	1
Bacteria	Proteobacteria	Deltaproteobacteria	Myxococcales	Polyangiaceae	Labilithrix		0	1	0	1
Bacteria	Actinobacteria	Actinobacteria_graftm_1	Micrococcales	Demequinaceae			0	1	0	1
Bacteria	Proteobacteria	Alphaproteobacteria	Rhizobiales	Hyphomicrobiaceae	Hyphomicrobium		1	0	0	1
Bacteria	Proteobacteria	Alphaproteobacteria	Rhizobiales	Xanthobacteraceae	uncultured_graftm_87	uncultured_Rhizobiales_bacterium_graftm_29	0	0	1	1
Bacteria	Actinobacteria	Actinobacteria_graftm_1	Micrococcales	Cellulomonadaceae			0	0	1	1
Bacteria	Cyanobacteria	Oxyphotobacteria	Nostocales	uncultured_graftm_115	uncultured_cyanobacterium_graftm_6		0	0	1	1
Bacteria	Proteobacteria	Alphaproteobacteria	Rhodobacterales	Rhodobacteraceae	Loktanella		0	0	1	1
Bacteria	Acidobacteria	Blastocatellia__Subgroup_4_	Elev_16S_573	uncultured_bacterium_graftm_1912			0	1	0	1
Bacteria	Gemmatimonadetes	Gemmatimonadetes_graftm_1	Gemmatimonadales	Gemmatimonadaceae	Gemmatimonas	uncultured_Gemmatimonadetes_bacterium_graftm_3	0	0	1	1
Bacteria	Bacteroidetes	Bacteroidia	Cytophagales	Hymenobacteraceae	Rufibacter		0	0	1	1
Bacteria	Proteobacteria	Gammaproteobacteria	Pseudomonadales				0	1	0	1
Bacteria	Actinobacteria	Actinobacteria_graftm_1	Micrococcales	Intrasporangiaceae	Ornithinimicrobium	uncultured_bacterium_graftm_2104	0	1	0	1
Bacteria	Hydrogenedentes	Hydrogenedentia	Hydrogenedentiales	Hydrogenedensaceae	uncultured_organism_graftm_16		0	1	0	1
Bacteria	Proteobacteria	Alphaproteobacteria	Rhizobiales	Beijerinckiaceae	1174_901_12	uncultured_bacterium_graftm_668	0	1	0	1
Bacteria	Acidobacteria	Subgroup_22					0	0	1	1
Bacteria	Bacteroidetes	Bacteroidia	Cytophagales	Microscillaceae	uncultured_graftm_135		1	0	0	1
Bacteria	Actinobacteria	Thermoleophilia	Solirubrobacterales	Solirubrobacteraceae	Patulibacter	uncultured_bacterium_graftm_3061	0	1	0	1
Bacteria	Firmicutes	Bacilli	Lactobacillales				0	1	0	1
Bacteria	Actinobacteria	Actinobacteria_graftm_1	Streptosporangiales	Thermomonosporaceae	Actinomadura	uncultured_bacterium_graftm_2180	0	0	1	1
Bacteria	Deinococcus_Thermus	Deinococci	Deinococcales	Trueperaceae	Truepera	uncultured_Deinococcales_bacterium	0	1	0	1
Bacteria	Dadabacteria	Dadabacteriia	Dadabacteriales	uncultured_bacterium_graftm_657			1	0	0	1
Bacteria	Proteobacteria	Alphaproteobacteria	Rhizobiales	Beijerinckiaceae	Salinarimonas		0	1	0	1
Bacteria	Chloroflexi	Chloroflexia	Chloroflexales	Roseiflexaceae	Roseiflexus		1	0	0	1
Bacteria	Bacteroidetes	Bacteroidia	Cytophagales	Spirosomaceae	Larkinella	uncultured_bacterium_graftm_1917	0	0	1	1
Bacteria	Actinobacteria	Acidimicrobiia	Microtrichales	Ilumatobacteraceae	uncultured_graftm_73	uncultured_Acidimicrobiales_bacterium_graftm_5	1	0	0	1
Bacteria	Actinobacteria	Actinobacteria_graftm_1	Micrococcales	Microbacteriaceae	Pseudoclavibacter		0	0	1	1
Bacteria	Acidobacteria	Blastocatellia__Subgroup_4_	Blastocatellales	Blastocatellaceae	Blastocatella	uncultured_soil_bacterium_graftm_96	1	0	0	1
Bacteria	Chloroflexi	Dehalococcoidia					0	1	0	1
Bacteria	Actinobacteria	Acidimicrobiia	Acidimicrobiales	Acidimicrobiaceae	uncultured_graftm_359		0	1	0	1
Bacteria	Actinobacteria	Actinobacteria_graftm_1	Pseudonocardiales	Pseudonocardiaceae	Actinomycetospora	uncultured_bacterium_graftm_2953	0	0	1	1
Bacteria	Proteobacteria	Deltaproteobacteria	Myxococcales	VHS_B3_70	uncultured_bacterium_graftm_112		1	0	0	1
Bacteria	Cyanobacteria	Oxyphotobacteria	Nostocales				0	0	1	1
Bacteria	Proteobacteria	Alphaproteobacteria	Rhizobiales	Xanthobacteraceae	uncultured_graftm_87	uncultured_alpha_proteobacterium_graftm_110	0	0	1	1
Bacteria	Bacteroidetes	Bacteroidia	Cytophagales	Spirosomaceae	uncultured_graftm_66	metagenome_graftm_350	0	0	1	1
Bacteria	Chloroflexi	P2_11E	uncultured_bacterium_graftm_1379				1	0	0	1
Bacteria	Actinobacteria	Actinobacteria_graftm_1	Micrococcales	Brevibacteriaceae	Brevibacterium		1	0	0	1
Bacteria	Proteobacteria	Alphaproteobacteria	Rhodobacterales	Rhodobacteraceae	Falsirhodobacter		0	1	0	1
Bacteria	Actinobacteria	Acidimicrobiia	Actinomarinales				1	0	0	1
Bacteria	Actinobacteria	Actinobacteria_graftm_1	Micromonosporales	Micromonosporaceae	uncultured_graftm_233		0	0	1	1
Bacteria	Actinobacteria	Acidimicrobiia	Microtrichales	Microtrichaceae	Sva0996_marine_group	uncultured_actinobacterium_graftm_64	0	0	1	1
Bacteria	Proteobacteria	Gammaproteobacteria	Betaproteobacteriales	Burkholderiaceae	Malikia	uncultured_bacterium_graftm_1782	0	0	1	1
Bacteria	Actinobacteria	Actinobacteria_graftm_1	Micromonosporales	Micromonosporaceae	Salinispora		0	0	1	1
Bacteria	Actinobacteria	Acidimicrobiia	Microtrichales	Ilumatobacteraceae	Ilumatobacter	uncultured_bacterium_graftm_1240	0	1	0	1
Bacteria	Armatimonadetes						0	0	1	1
Bacteria	Planctomycetes	Planctomycetacia	Isosphaerales	Isosphaeraceae	Singulisphaera		0	1	0	1
Bacteria	Planctomycetes	Planctomycetacia	Isosphaerales	Isosphaeraceae	Candidatus_Nostocoida		0	0	1	1
Bacteria	Proteobacteria	Alphaproteobacteria	Puniceispirillales	SAR116_clade			1	0	0	1
Bacteria	Firmicutes	Clostridia	Thermoanaerobacterales	Family_III	Thermovenabulum		0	1	0	1
Bacteria	Proteobacteria	Alphaproteobacteria	Sphingomonadales	Sphingomonadaceae	Altererythrobacter	uncultured_Altererythrobacter_sp.	1	0	0	1
Bacteria	Acidobacteria	Acidobacteriia	Solibacterales	Solibacteraceae__Subgroup_3_	PAUC26f	uncultured_bacterium_graftm_307	0	1	0	1
Bacteria	Planctomycetes	Planctomycetacia	Isosphaerales	Isosphaeraceae	Isosphaera	uncultured_bacterium_graftm_1574	0	1	0	1
Bacteria	Firmicutes	Bacilli	Bacillales	Planococcaceae	Planomicrobium		1	0	0	1
Bacteria	Proteobacteria	Alphaproteobacteria	Rhizobiales	Rhizobiaceae	Allorhizobium_Neorhizobium_Pararhizobium_Rhizobium	Rhizobium_rhizogenes	1	0	0	1
Bacteria	Actinobacteria	Actinobacteria_graftm_1	Frankiales	Cryptosporangiaceae	Fodinicola	uncultured_bacterium_graftm_2930	0	1	0	1
Bacteria	Acidobacteria	Blastocatellia__Subgroup_4_					1	0	0	1
Bacteria	Acidobacteria	Subgroup_17	uncultured_bacterium_graftm_898				0	0	1	1
Bacteria	Firmicutes	Bacilli	Bacillales	Planococcaceae	Planomicrobium	uncultured_bacterium_graftm_2038	0	0	1	1
Bacteria	Chloroflexi	Chloroflexia	Chloroflexales	Chloroflexaceae	FFCH7168	uncultured_bacterium_graftm_2309	1	0	0	1
Bacteria	Bacteroidetes	Bacteroidia	Cytophagales	Cyclobacteriaceae	uncultured_graftm_53	uncultured_Bacteroidetes_bacterium_graftm_12	0	1	0	1
Bacteria	Actinobacteria	Actinobacteria_graftm_1	Micrococcales	Micrococcaceae	Sinomonas		0	0	1	1
Bacteria	Actinobacteria	Actinobacteria_graftm_1	Propionibacteriales	Propionibacteriaceae	Cutibacterium		0	1	0	1
Bacteria	Proteobacteria	Alphaproteobacteria	Azospirillales	Azospirillaceae	Azospirillum	uncultured_bacterium_graftm_1034	0	1	0	1
Bacteria	Patescibacteria	Parcubacteria	uncultured_bacterium_graftm_220				1	0	0	1
Bacteria	Elusimicrobia	Lineage_IIb					1	0	0	1
Bacteria	Firmicutes	Clostridia	Clostridiales	Ruminococcaceae	Ruminococcaceae_UCG_005	uncultured_bacterium_graftm_382	0	1	0	1
Bacteria	Firmicutes	Bacilli	Bacillales	Thermoactinomycetaceae			0	1	0	1
Bacteria	Chlamydiae	Chlamydiae_graftm_1	Chlamydiales				0	0	1	1
Bacteria	Proteobacteria	Alphaproteobacteria	Rhizobiales	Devosiaceae	Devosia	uncultured_bacterium_graftm_201	0	1	0	1
Bacteria	Verrucomicrobia	Verrucomicrobiae	Chthoniobacterales	Chthoniobacteraceae	LD29		0	0	1	1
Bacteria	GN01						0	0	1	1
Bacteria	Nitrospirae	Nitrospira	Nitrospirales	Nitrospiraceae	Nitrospira_graftm_1	uncultured_Nitrospirae_bacterium_graftm_1	0	1	0	1
Bacteria	Bacteroidetes	Bacteroidia	Bacteroidales				0	1	0	1
Bacteria	Entotheonellaeota	Entotheonellia	Entotheonellales	Entotheonellaceae	Candidatus_Entotheonella	uncultured_bacterium_graftm_2504	0	1	0	1
Bacteria	Bacteroidetes	Bacteroidia	Chitinophagales	Chitinophagaceae	Ferruginibacter	uncultured_bacterium_graftm_196	1	0	0	1
Bacteria	Chloroflexi	Dehalococcoidia	SAR202_clade	uncultured_Chloroflexi_bacterium_graftm_37			0	1	0	1
Bacteria	Actinobacteria	Actinobacteria_graftm_1	Micrococcales	Microbacteriaceae	Microbacterium	Microbacterium_hydrocarbonoxydans	0	1	0	1
Bacteria	Acidobacteria	Blastocatellia__Subgroup_4_	11_24				1	0	0	1
Bacteria	Patescibacteria	Microgenomatia	Candidatus_Woykebacteria	uncultured_bacterium_graftm_825			0	0	1	1
Bacteria	Bacteroidetes	Bacteroidia	Chitinophagales	Chitinophagaceae	Segetibacter	uncultured_Bacteroidetes_bacterium_graftm_28	0	0	1	1
Bacteria	Actinobacteria	Actinobacteria_graftm_1	Micrococcales	Microbacteriaceae	Parafrigoribacterium	uncultured_bacterium_graftm_2530	0	0	1	1
Bacteria	Actinobacteria	Actinobacteria_graftm_1	Kineosporiales	Kineosporiaceae	Kineosporia		0	1	0	1
Bacteria	Actinobacteria	Actinobacteria_graftm_1	Micrococcales	Microbacteriaceae	Diaminobutyricimonas	uncultured_bacterium_graftm_1737	0	0	1	1
Bacteria	Actinobacteria	Coriobacteriia					0	0	1	1
Bacteria	Firmicutes	Bacilli	Bacillales	Paenibacillaceae	Paenibacillus		0	0	1	1
Bacteria	Bacteroidetes	Bacteroidia	Flavobacteriales	Weeksellaceae	Cloacibacterium	uncultured_bacterium_graftm_1535	0	1	0	1
Bacteria	Actinobacteria	Actinobacteria_graftm_1	Micrococcales	Intrasporangiaceae	Tetrasphaera	uncultured_actinobacterium_graftm_17	0	1	0	1
Bacteria	Proteobacteria	Deltaproteobacteria	SAR324_clade_Marine_group_B_	uncultured_bacterium_graftm_10			0	0	1	1
Bacteria	Chloroflexi	AD3	uncultured_bacterium_graftm_1903				0	1	0	1
Bacteria	Actinobacteria	Actinobacteria_graftm_1	Micrococcales	Microbacteriaceae	Leucobacter	uncultured_bacterium_graftm_573	0	0	1	1
Bacteria	Proteobacteria	Alphaproteobacteria	Sphingomonadales	Sphingomonadaceae	Sphingomonas	metagenome_graftm_240	0	0	1	1
Bacteria	Actinobacteria	Actinobacteria_graftm_1	Propionibacteriales	Propionibacteriaceae	Propioniciclava		0	0	1	1
Bacteria	Bacteroidetes	Bacteroidia	Chitinophagales	Chitinophagaceae	Flaviaesturariibacter	uncultured_bacterium_graftm_1140	1	0	0	1
Bacteria	Actinobacteria	Actinobacteria_graftm_1	Corynebacteriales				0	0	1	1
Bacteria	Actinobacteria	Actinobacteria_graftm_1	Streptosporangiales	Thermomonosporaceae	Actinocorallia		1	0	0	1
Bacteria	Chloroflexi	Anaerolineae	Anaerolineales	Anaerolineaceae			1	0	0	1
Bacteria	Actinobacteria	Actinobacteria_graftm_1	Frankiales	Frankiaceae	Frankia		0	1	0	1
Bacteria	Planctomycetes	Planctomycetacia	Isosphaerales	Isosphaeraceae	Singulisphaera	uncultured_planctomycete_graftm_22	1	0	0	1
Bacteria	Bacteroidetes	Bacteroidia	Flavobacteriales	Weeksellaceae	Chryseobacterium	uncultured_bacterium_graftm_823	0	1	0	1
Bacteria	Proteobacteria	Gammaproteobacteria	Betaproteobacteriales	Burkholderiaceae	Schlegelella		1	0	0	1
Bacteria	Proteobacteria	Gammaproteobacteria	Xanthomonadales	Xanthomonadaceae	Luteimonas	uncultured_bacterium_graftm_683	0	1	0	1
Bacteria	Gemmatimonadetes	Longimicrobia	Longimicrobiales	Longimicrobiaceae	metagenome_graftm_131		1	0	0	1
Bacteria	Patescibacteria	Microgenomatia	Candidatus_Levybacteria				1	0	0	1
Bacteria	Firmicutes	Bacilli	Bacillales				1	0	0	1
Bacteria	Proteobacteria	Alphaproteobacteria	Azospirillales				0	0	1	1
Bacteria	Proteobacteria	Alphaproteobacteria	Rhodovibrionales				1	0	0	1
Bacteria	Bacteroidetes	Rhodothermia	Rhodothermales	Rhodothermaceae	Salisaeta		0	1	0	1
Bacteria	Proteobacteria	Alphaproteobacteria	Rhizobiales	Beijerinckiaceae	Methylobacterium	uncultured_bacterium_graftm_806	1	0	0	1
Bacteria	Proteobacteria	Deltaproteobacteria	Myxococcales	Polyangiaceae	Pajaroellobacter	uncultured_delta_proteobacterium_graftm_74	0	1	0	1
Bacteria	Proteobacteria	Deltaproteobacteria	Myxococcales	uncultured_graftm_154	uncultured_bacterium_graftm_636		1	0	0	1
Bacteria	Actinobacteria	Actinobacteria_graftm_1	Micrococcales	Promicromonosporaceae			0	0	1	1
Bacteria	Proteobacteria	Gammaproteobacteria	UBA10353_marine_group	uncultured_gamma_proteobacterium_graftm_2			0	0	1	1
Bacteria	Actinobacteria	Acidimicrobiia	Microtrichales	uncultured_graftm_163	uncultured_Acidimicrobiales_bacterium_graftm_2		0	1	0	1
Bacteria	Actinobacteria	Actinobacteria_graftm_1	Frankiales	Frankiaceae	Jatrophihabitans	uncultured_Frankineae_bacterium_graftm_2	0	0	1	1
Bacteria	Actinobacteria	Acidimicrobiia	Microtrichales	Iamiaceae	Iamia	uncultured_Acidimicrobidae_bacterium_graftm_1	1	0	0	1
Bacteria	Proteobacteria	Alphaproteobacteria	Rhizobiales	Rhizobiales_Incertae_Sedis	Bauldia	metagenome_graftm_353	1	0	0	1
Bacteria	Proteobacteria	Alphaproteobacteria	Rhizobiales	Xanthobacteraceae	Rhodoplanes	metagenome_graftm_297	0	0	1	1
Bacteria	Bacteroidetes	Bacteroidia	Sphingobacteriales				1	0	0	1
Bacteria	Firmicutes	Negativicutes	Selenomonadales	Veillonellaceae	Selenomonas	uncultured_bacterium_graftm_1620	0	1	0	1
Bacteria	Actinobacteria	Actinobacteria_graftm_1	Pseudonocardiales	Pseudonocardiaceae	Lechevalieria	Lentzea_albidocapillata	1	0	0	1
Bacteria	Firmicutes	Bacilli	Bacillales	Staphylococcaceae	Staphylococcus		1	0	0	1
Bacteria	Proteobacteria	Gammaproteobacteria	Betaproteobacteriales	Nitrosomonadaceae	uncultured_graftm_150	uncultured_bacterium_graftm_617	0	1	0	1
Bacteria	Verrucomicrobia	Verrucomicrobiae	Verrucomicrobiales	Verrucomicrobiaceae	uncultured_graftm_195		1	0	0	1
Bacteria	Chloroflexi	Anaerolineae	SBR1031	A4b	uncultured_bacterium_graftm_8		0	0	1	1
Bacteria	Proteobacteria	Gammaproteobacteria	Enterobacteriales	Enterobacteriaceae	Enterobacter	uncultured_Enterobacter_sp.	0	1	0	1
Bacteria	Chloroflexi	Anaerolineae	Caldilineales	Caldilineaceae	Caldilinea		1	0	0	1
Bacteria	Proteobacteria	Alphaproteobacteria	Rhodobacterales	Rhodobacteraceae	Paracoccus		1	0	0	1
Bacteria	Actinobacteria	Actinobacteria_graftm_1	Corynebacteriales	Nocardiaceae			0	1	0	1
Bacteria	Actinobacteria	Coriobacteriia	Coriobacteriales	Atopobiaceae	Olsenella		0	1	0	1
Bacteria	Proteobacteria	Alphaproteobacteria	Sphingomonadales	Sphingomonadaceae	uncultured_graftm_8	uncultured_Sphingomonas_sp._graftm_4	0	1	0	1
Bacteria	Proteobacteria	Alphaproteobacteria	Rickettsiales				1	0	0	1
Bacteria	Planctomycetes	Phycisphaerae	Phycisphaerales	Phycisphaeraceae	uncultured_graftm_293	metagenome_graftm_416	0	1	0	1
Bacteria	Proteobacteria	Alphaproteobacteria	Rhizobiales	Hyphomicrobiaceae	Pedomicrobium	uncultured_bacterium_graftm_132	0	1	0	1
Bacteria	Proteobacteria	Alphaproteobacteria	Sphingomonadales	Sphingomonadaceae	Sphingobium	uncultured_bacterium_graftm_742	1	0	0	1
Bacteria	WS2						1	0	0	1
Bacteria	Firmicutes	Bacilli	Bacillales	Paenibacillaceae			0	0	1	1
Bacteria	Acidobacteria	Acidobacteriia	Solibacterales	Solibacteraceae__Subgroup_3_	Bryobacter	metagenome_graftm_19	1	0	0	1
Bacteria	Proteobacteria	Alphaproteobacteria	Rhodospirillales	uncultured_graftm_94			1	0	0	1
Bacteria	Patescibacteria	Berkelbacteria					0	1	0	1
Bacteria	Gemmatimonadetes	BD2_11_terrestrial_group					0	0	1	1
Bacteria	Acidobacteria	Acidobacteriia	Solibacterales	Solibacteraceae__Subgroup_3_	Bryobacter	uncultured_Acidobacteriaceae_bacterium_graftm_6	0	0	1	1
Bacteria	Chloroflexi	Ktedonobacteria					0	1	0	1
Bacteria	Proteobacteria	Alphaproteobacteria	Rhizobiales	Hyphomicrobiaceae	Hyphomicrobium	uncultured_bacterium_graftm_252	1	0	0	1
Bacteria	Proteobacteria	Gammaproteobacteria	Pseudomonadales	Pseudomonadaceae	Pseudomonas	metagenome_graftm_60	1	0	0	1
Bacteria	Acidobacteria	Subgroup_6	Unknown_Order	Unknown_Family_graftm_6	Vicinamibacter	uncultured_bacterium_graftm_1656	0	0	1	1
Bacteria	Deinococcus_Thermus	Deinococci	Thermales	Thermaceae	Thermus		0	0	1	1
Bacteria	Patescibacteria	Microgenomatia	Candidatus_Roizmanbacteria	uncultured_bacterium_graftm_1029			1	0	0	1
Bacteria	Actinobacteria	Acidimicrobiia	Acidimicrobiales	Acidimicrobiaceae	uncultured_graftm_359	uncultured_bacterium_graftm_2753	1	0	0	1
Bacteria	Chloroflexi	Anaerolineae	uncultured_graftm_132				1	0	0	1
Bacteria	Proteobacteria	Alphaproteobacteria	Rhizobiales	D05_2			0	0	1	1
Bacteria	Proteobacteria	Alphaproteobacteria	Rhizobiales	Methyloligellaceae	uncultured_graftm_198	uncultured_bacterium_graftm_1330	0	1	0	1
Bacteria	Cyanobacteria	Oxyphotobacteria	Nostocales	Chroococcidiopsaceae			0	0	1	1
Bacteria	Proteobacteria	Deltaproteobacteria	Myxococcales	Blfdi19	uncultured_delta_proteobacterium_graftm_11		1	0	0	1
Bacteria	Acidobacteria	Thermoanaerobaculia	Thermoanaerobaculales	Thermoanaerobaculaceae	Subgroup_10		1	0	0	1
Bacteria	Proteobacteria	Alphaproteobacteria	Caulobacterales	Caulobacteraceae	uncultured_graftm_5	uncultured_bacterium_graftm_525	1	0	0	1
Bacteria	Proteobacteria	Gammaproteobacteria	JTB23	metagenome_graftm_582			0	0	1	1
Bacteria	Proteobacteria	Gammaproteobacteria	Cellvibrionales				0	0	1	1
Bacteria	Proteobacteria	Alphaproteobacteria	Rhodovibrionales	Kiloniellaceae	uncultured_graftm_211	uncultured_bacterium_graftm_1452	0	1	0	1
Bacteria	Acidobacteria	Acidobacteriia	Subgroup_2	uncultured_bacterium_graftm_943			0	1	0	1
Bacteria	Actinobacteria	Actinobacteria_graftm_1	Micrococcales	Intrasporangiaceae	Janibacter		0	1	0	1
Bacteria	Bacteroidetes	Bacteroidia	Cytophagales	Cytophagaceae	Rhodocytophaga	uncultured_bacterium_graftm_2073	0	0	1	1
Bacteria	Planctomycetes	Planctomycetacia	Gemmatales	Gemmataceae	Gemmata		1	0	0	1
Bacteria	Planctomycetes	Planctomycetacia	Isosphaerales	Isosphaeraceae	uncultured_graftm_10	uncultured_planctomycete_graftm_8	1	0	0	1
Bacteria	Proteobacteria	Gammaproteobacteria	Pseudomonadales	Pseudomonadaceae	Pseudomonas	uncultured_Pseudomonas_sp.	0	1	0	1
Bacteria	Firmicutes	Clostridia	Clostridiales	Lachnospiraceae	Lachnoanaerobaculum	uncultured_bacterium_graftm_1653	0	1	0	1
Bacteria	Proteobacteria	Deltaproteobacteria	Bdellovibrionales	Bdellovibrionaceae	Bdellovibrio		0	1	0	1
Bacteria	Actinobacteria	Actinobacteria_graftm_1	Kineosporiales	Kineosporiaceae	Kineosporia	Kineosporia_aurantiaca	0	0	1	1
Bacteria	Proteobacteria	Deltaproteobacteria	Myxococcales	mle1_27	uncultured_bacterium_graftm_952		0	0	1	1
Bacteria	Bacteroidetes	Bacteroidia	Cytophagales	Hymenobacteraceae	Nibribacter	uncultured_bacterium_graftm_665	0	1	0	1
Bacteria	Actinobacteria	Actinobacteria_graftm_1	Micrococcales	Microbacteriaceae	Huakuichenia		0	0	1	1
Bacteria	Proteobacteria	Alphaproteobacteria	Elsterales	uncultured_graftm_26	uncultured_alpha_proteobacterium_graftm_15		1	0	0	1
Bacteria	Actinobacteria	Actinobacteria_graftm_1	Propionibacteriales	Nocardioidaceae	Nocardioides	uncultured_soil_bacterium_graftm_180	1	0	0	1
Bacteria	Proteobacteria	Alphaproteobacteria	Rhizobiales	Xanthobacteraceae	Pseudolabrys		1	0	0	1
Bacteria	Proteobacteria	Deltaproteobacteria	Myxococcales	Polyangiaceae	Pajaroellobacter		0	0	1	1
Bacteria	Proteobacteria	Deltaproteobacteria	Oligoflexales	Oligoflexaceae	uncultured_graftm_42		0	0	1	1
Bacteria	Bacteroidetes	Bacteroidia	Cytophagales	Cytophagaceae	Sporocytophaga		0	0	1	1
Bacteria	Proteobacteria	Deltaproteobacteria	Oligoflexales	0319_6G20	uncultured_bacterium_graftm_619		0	0	1	1
Bacteria	Actinobacteria	Actinobacteria_graftm_1	Micromonosporales	Micromonosporaceae	Pilimelia		1	0	0	1
Bacteria	Nitrospirae	Thermodesulfovibrionia	uncultured_graftm_41				0	0	1	1
Bacteria	Actinobacteria	Nitriliruptoria	Euzebyales	Euzebyaceae	uncultured_graftm_297	uncultured_Actinomycetales_bacterium_graftm_7	0	1	0	1
Bacteria	Proteobacteria	Gammaproteobacteria	Betaproteobacteriales	SC_I_84	uncultured_bacterium_graftm_127		1	0	0	1
Bacteria	Proteobacteria	Gammaproteobacteria	Steroidobacterales	Steroidobacteraceae	Steroidobacter	uncultured_bacterium_graftm_1432	1	0	0	1
Bacteria	Proteobacteria	Deltaproteobacteria	Myxococcales	P3OB_42	uncultured_delta_proteobacterium_graftm_40		0	1	0	1
Bacteria	Armatimonadetes	Fimbriimonadia	Fimbriimonadales				1	0	0	1
Bacteria	Actinobacteria	Actinobacteria_graftm_1	Streptosporangiales	Streptosporangiaceae	Nonomuraea	uncultured_bacterium_graftm_1699	0	1	0	1
Bacteria	Proteobacteria	Alphaproteobacteria	uncultured_graftm_34	uncultured_alpha_proteobacterium_graftm_13			1	0	0	1
Bacteria	Planctomycetes	Planctomycetacia	Pirellulales	Pirellulaceae	Rhodopirellula	uncultured_bacterium_graftm_1418	0	0	1	1
Bacteria	Actinobacteria	Actinobacteria_graftm_1	Frankiales	Frankiaceae	Jatrophihabitans	Jatrophihabitans_sp.	0	0	1	1
Bacteria	Actinobacteria	Actinobacteria_graftm_1	Kineosporiales	Kineosporiaceae	Pseudokineococcus		0	0	1	1
Bacteria	Proteobacteria	Gammaproteobacteria	Enterobacteriales	Enterobacteriaceae	Pantoea		0	1	0	1
Bacteria	Verrucomicrobia	Verrucomicrobiae	Pedosphaerales	Pedosphaeraceae			1	0	0	1
Bacteria	Proteobacteria	Deltaproteobacteria	Myxococcales	Archangiaceae	Cystobacter		0	0	1	1
Bacteria	Actinobacteria	Actinobacteria_graftm_1	Propionibacteriales	Propionibacteriaceae	uncultured_graftm_141	metagenome_graftm_633	0	0	1	1
Bacteria	Patescibacteria	Microgenomatia	Candidatus_Levybacteria	uncultured_bacterium_graftm_929			1	0	0	1
Bacteria	Actinobacteria	Actinobacteria_graftm_1	Micrococcales	Microbacteriaceae	uncultured_bacterium_graftm_2093		0	0	1	1
Bacteria	Bacteroidetes	Bacteroidia	Cytophagales	Cyclobacteriaceae	uncultured_graftm_53		0	1	0	1
Bacteria	Planctomycetes	Planctomycetacia	Pirellulales	Pirellulaceae	Pir4_lineage		0	0	1	1
Bacteria	Verrucomicrobia	Verrucomicrobiae	Chthoniobacterales	Chthoniobacteraceae	LD29	uncultured_Xiphinematobacteriaceae_bacterium_graftm_1	0	0	1	1
Bacteria	Bacteroidetes	Bacteroidia	Cytophagales	Cyclobacteriaceae	Cesiribacter	uncultured_bacterium_graftm_2028	0	1	0	1
Bacteria	Cyanobacteria	Oxyphotobacteria	Nostocales	Coleofasciculaceae			0	0	1	1
Bacteria	Proteobacteria	Gammaproteobacteria	Betaproteobacteriales	Burkholderiaceae	Caenimonas	uncultured_bacterium_graftm_1494	1	0	0	1
Bacteria	Actinobacteria	Actinobacteria_graftm_1	Micrococcales	Microbacteriaceae	Agrococcus		1	0	0	1
Bacteria	Proteobacteria	Deltaproteobacteria	Thermodesulfobacteriales	Thermodesulfobacteriaceae	Caldimicrobium		0	1	0	1
Bacteria	Actinobacteria	Actinobacteria_graftm_1	Micromonosporales	Micromonosporaceae	Dactylosporangium		1	0	0	1
Bacteria	Actinobacteria	Actinobacteria_graftm_1	Pseudonocardiales	Pseudonocardiaceae	Actinokineospora		0	0	1	1
Bacteria	Actinobacteria	Actinobacteria_graftm_1	Kineosporiales	Kineosporiaceae	Angustibacter		0	0	1	1
Bacteria	Proteobacteria	Gammaproteobacteria	Betaproteobacteriales	Neisseriaceae	Kingella	uncultured_bacterium_graftm_1664	0	1	0	1
Bacteria	Firmicutes	Bacilli	Bacillales	Paenibacillaceae	Brevibacillus	uncultured_bacterium_graftm_1558	1	0	0	1
Bacteria	Entotheonellaeota	Entotheonellia	Entotheonellales	Entotheonellaceae	uncultured_bacterium_graftm_501		0	1	0	1
Bacteria	Bacteroidetes	Rhodothermia	Rhodothermales	Rhodothermaceae	Salinibacter	uncultured_bacterium_graftm_1202	0	1	0	1
Bacteria	Proteobacteria	Gammaproteobacteria	Pasteurellales	Pasteurellaceae	Haemophilus	uncultured_bacterium_graftm_602	0	1	0	1
Bacteria	Cyanobacteria	Oxyphotobacteria	Nostocales	Chroococcidiopsaceae	Dapisostemonum_CCIBt_3536	uncultured_bacterium_graftm_1580	0	0	1	1
Bacteria	Bacteroidetes	Bacteroidia	Chitinophagales	Chitinophagaceae	uncultured_graftm_81		1	0	0	1
Bacteria	Bacteroidetes	Bacteroidia	Chitinophagales	Chitinophagaceae	Heliimonas		0	0	1	1
Bacteria	Proteobacteria	Gammaproteobacteria	Betaproteobacteriales	Burkholderiaceae	Noviherbaspirillum		0	1	0	1

## Sheet: Microcosm
Domain	Phylum	Class	Order	Family	Genus	Species	T1	C1	T2	C2	T3	C3	T4	C4	Total
Bacteria	Actinobacteria	Actinobacteria_graftm_1	Frankiales	Geodermatophilaceae			397	720	429	359	486	359	401	432	3583
Bacteria	Actinobacteria	Rubrobacteria	Rubrobacterales	Rubrobacteriaceae	Rubrobacter	uncultured_bacterium_graftm_445	314	607	295	311	281	303	340	381	2832
Bacteria	Actinobacteria	Actinobacteria_graftm_1					254	448	267	212	286	214	223	253	2157
Bacteria	Planctomycetes	Planctomycetacia	Isosphaerales	Isosphaeraceae	uncultured_graftm_10	uncultured_bacterium_graftm_416	225	471	221	234	240	204	261	249	2105
Bacteria	Actinobacteria	Rubrobacteria	Rubrobacterales	Rubrobacteriaceae	Rubrobacter		228	389	195	234	205	214	237	231	1933
Bacteria	Gemmatimonadetes	Gemmatimonadetes_graftm_1	Gemmatimonadales	Gemmatimonadaceae	Gemmatirosa	uncultured_bacterium_graftm_198	185	281	284	198	330	199	198	168	1843
Bacteria	Actinobacteria	Thermoleophilia	Solirubrobacterales	Solirubrobacteraceae	Solirubrobacter	uncultured_bacterium_graftm_477	208	397	151	181	159	200	171	218	1685
Bacteria	Proteobacteria	Alphaproteobacteria	Acetobacterales	Acetobacteraceae	Craurococcus	uncultured_bacterium_graftm_2294	172	287	213	154	209	170	163	189	1557
Bacteria	Actinobacteria	Thermoleophilia	Gaiellales	uncultured_graftm_52	uncultured_bacterium_graftm_114		171	356	126	174	135	159	194	181	1496
Bacteria	Actinobacteria	Actinobacteria_graftm_1	Frankiales	Geodermatophilaceae	Geodermatophilus		177	251	204	158	171	141	194	193	1489
Bacteria	Gemmatimonadetes	Longimicrobia	Longimicrobiales	Longimicrobiaceae	uncultured_bacterium_graftm_460		177	274	173	127	277	137	182	138	1485
Bacteria	Chloroflexi	Chloroflexia	Thermomicrobiales	JG30_KF_CM45			176	276	166	157	158	132	193	185	1443
Bacteria	Acidobacteria	Blastocatellia__Subgroup_4_	Pyrinomonadales	Pyrinomonadaceae	RB41	uncultured_bacterium_graftm_199	162	330	124	166	158	150	207	127	1424
Bacteria	Chloroflexi	Chloroflexia	Kallotenuales	AKIW781	uncultured_bacterium_graftm_159		145	317	155	137	145	134	196	192	1421
Bacteria	Actinobacteria	Actinobacteria_graftm_1	Micromonosporales	Micromonosporaceae			141	254	204	128	190	166	176	133	1392
Bacteria	Actinobacteria	Actinobacteria_graftm_1	Frankiales	Geodermatophilaceae	Geodermatophilus	uncultured_bacterium_graftm_2507	167	258	154	121	144	123	122	156	1245
Bacteria	Chloroflexi	TK10	uncultured_bacterium_graftm_479				143	264	102	145	124	127	132	133	1170
Bacteria	Proteobacteria	Alphaproteobacteria	Rhizobiales	Beijerinckiaceae	Microvirga		129	238	136	123	139	121	148	112	1146
Bacteria	Actinobacteria	Thermoleophilia	Gaiellales	uncultured_graftm_52			148	232	90	135	98	134	136	132	1105
Bacteria	Actinobacteria	Thermoleophilia	Solirubrobacterales				118	210	74	131	85	140	116	159	1033
Bacteria	Armatimonadetes	Armatimonadia	Armatimonadales	uncultured_bacterium_graftm_454			103	148	107	100	133	92	114	80	877
Bacteria	Acidobacteria	Subgroup_6					87	168	93	86	118	93	102	95	842
Bacteria	Actinobacteria	Thermoleophilia	Solirubrobacterales	67_14	uncultured_bacterium_graftm_1312		116	179	53	105	75	74	97	120	819
Bacteria	Proteobacteria	Alphaproteobacteria	Rhizobiales	Beijerinckiaceae			91	158	82	88	87	94	87	95	782
Bacteria	Proteobacteria	Alphaproteobacteria	Azospirillales	Azospirillaceae	Skermanella		102	149	95	59	104	89	74	99	771
Bacteria	Gemmatimonadetes	Gemmatimonadetes_graftm_1	Gemmatimonadales	Gemmatimonadaceae			85	183	83	71	99	83	100	67	771
Bacteria	Actinobacteria	Thermoleophilia	Solirubrobacterales	67_14			109	163	48	96	47	86	77	81	707
Bacteria	Acidobacteria	Acidobacteriia	Solibacterales	Solibacteraceae__Subgroup_3_	Bryobacter		69	148	61	65	97	79	97	61	677
Bacteria	Proteobacteria	Alphaproteobacteria	Rhizobiales	Beijerinckiaceae	uncultured_graftm_111	uncultured_bacterium_graftm_1264	88	116	86	64	71	75	82	87	669
Bacteria	Planctomycetes	Planctomycetacia	Isosphaerales	Isosphaeraceae	uncultured_graftm_10		64	124	76	76	87	85	81	71	664
Bacteria	Acidobacteria	Blastocatellia__Subgroup_4_	Pyrinomonadales	Pyrinomonadaceae	RB41		85	138	63	90	75	62	85	57	655
Bacteria	Proteobacteria	Gammaproteobacteria	Betaproteobacteriales	Burkholderiaceae			47	89	97	46	142	36	129	52	638
Bacteria	Proteobacteria	Alphaproteobacteria	Acetobacterales	Acetobacteraceae			71	88	73	56	102	57	85	86	618
Bacteria	Proteobacteria	Alphaproteobacteria	Rhizobiales	Beijerinckiaceae	Microvirga	uncultured_bacterium_graftm_1353	72	116	80	75	66	63	69	66	607
Bacteria	Actinobacteria	Thermoleophilia	Solirubrobacterales	Solirubrobacteraceae			80	140	48	70	52	77	55	77	599
Bacteria	Actinobacteria	Actinobacteria_graftm_1	Frankiales	Geodermatophilaceae	Blastococcus	uncultured_bacterium_graftm_2472	75	128	69	62	69	60	61	63	587
Bacteria	Actinobacteria						50	117	54	86	69	51	57	73	557
Bacteria	Proteobacteria	Alphaproteobacteria	Sphingomonadales	Sphingomonadaceae			69	95	73	45	86	60	64	61	553
Archaea	Thaumarchaeota	Nitrososphaeria	Nitrososphaerales	Nitrososphaeraceae			74	115	65	67	57	54	54	58	544
Bacteria	Proteobacteria	Alphaproteobacteria	Sphingomonadales	Sphingomonadaceae	Sphingomonas		39	78	87	53	105	39	60	59	520
Bacteria	Gemmatimonadetes	Gemmatimonadetes_graftm_1	Gemmatimonadales	Gemmatimonadaceae	uncultured_graftm_38		56	112	60	56	88	42	50	54	518
Bacteria	Proteobacteria	Alphaproteobacteria					57	109	51	47	59	56	71	63	513
Bacteria	Chloroflexi	Chloroflexia	Kallotenuales	AKIW781			55	107	65	55	51	60	61	53	507
Bacteria							58	107	51	49	73	51	56	61	506
Bacteria	Chloroflexi	TK10					47	100	74	63	37	57	63	65	506
Bacteria	Actinobacteria	Actinobacteria_graftm_1	Frankiales	uncultured_graftm_262			59	98	51	50	63	50	63	69	503
Bacteria	Chloroflexi	Chloroflexia	Thermomicrobiales	JG30_KF_CM45	uncultured_bacterium_graftm_1590		61	108	52	52	51	57	64	56	501
Bacteria	Actinobacteria	Actinobacteria_graftm_1	Pseudonocardiales	Pseudonocardiaceae	Pseudonocardia		54	64	82	55	80	41	47	77	500
Bacteria	Planctomycetes	Phycisphaerae	Tepidisphaerales	WD2101_soil_group	uncultured_bacterium_graftm_233		45	93	63	46	63	55	61	50	476
Bacteria	Proteobacteria	Alphaproteobacteria	Tistrellales	Geminicoccaceae	Candidatus_Alysiosphaera		57	100	78	43	51	36	47	56	468
Bacteria	Gemmatimonadetes	Longimicrobia	Longimicrobiales	Longimicrobiaceae			64	74	59	31	89	39	51	43	450
Bacteria	Proteobacteria	Alphaproteobacteria	Acetobacterales	Acetobacteraceae	Craurococcus		54	77	54	37	57	43	60	60	442
Bacteria	Proteobacteria	Alphaproteobacteria	Rhodobacterales	Rhodobacteraceae	Rubellimicrobium		55	79	80	39	59	36	39	54	441
Bacteria	Planctomycetes	Planctomycetacia	Isosphaerales	Isosphaeraceae			59	76	51	51	54	51	53	45	440
Bacteria	Actinobacteria	Actinobacteria_graftm_1	Pseudonocardiales	Pseudonocardiaceae	Pseudonocardia	uncultured_bacterium_graftm_1546	42	79	53	41	62	47	55	41	420
Bacteria	Proteobacteria	Deltaproteobacteria	Myxococcales				50	71	57	30	47	47	55	60	417
Archaea	Thaumarchaeota	Nitrososphaeria	Nitrososphaerales	Nitrososphaeraceae	Candidatus_Nitrososphaera		48	87	38	50	45	49	46	50	413
Bacteria	Proteobacteria	Alphaproteobacteria	Tistrellales	Geminicoccaceae	Candidatus_Alysiosphaera	uncultured_bacterium_graftm_156	56	92	41	35	45	42	55	45	411
Bacteria	Actinobacteria	Thermoleophilia	Gaiellales				42	92	35	47	31	56	48	54	405
Bacteria	Planctomycetes	Phycisphaerae	Tepidisphaerales	WD2101_soil_group			36	78	45	35	77	36	50	35	392
Bacteria	Bacteroidetes	Bacteroidia	Chitinophagales	Chitinophagaceae			30	92	45	45	54	41	53	31	391
Bacteria	Armatimonadetes	uncultured_graftm_74	uncultured_bacterium_graftm_195				39	84	25	31	42	46	70	36	373
Bacteria	Actinobacteria	Actinobacteria_graftm_1	Propionibacteriales	Nocardioidaceae	Nocardioides	uncultured_bacterium_graftm_160	38	76	53	32	32	46	51	42	370
Bacteria	Actinobacteria	Thermoleophilia	Solirubrobacterales	Solirubrobacteraceae	Parviterribacter	uncultured_bacterium_graftm_2508	51	67	33	31	42	48	35	49	356
Bacteria	Gemmatimonadetes	Gemmatimonadetes_graftm_1	Gemmatimonadales	Gemmatimonadaceae	uncultured_graftm_38	uncultured_bacterium_graftm_57	36	64	46	43	62	27	41	33	352
Bacteria	Planctomycetes	Planctomycetacia	Gemmatales	Gemmataceae	uncultured_graftm_24	uncultured_bacterium_graftm_4	33	79	32	54	31	49	41	27	346
Bacteria	Actinobacteria	Actinobacteria_graftm_1	Frankiales				40	78	30	32	31	41	41	52	345
Bacteria	Proteobacteria	Alphaproteobacteria	Acetobacterales	Acetobacteraceae	uncultured_graftm_28	uncultured_bacterium_graftm_694	41	52	68	28	56	30	30	38	343
Bacteria	Actinobacteria	Actinobacteria_graftm_1	Propionibacteriales	Propionibacteriaceae			43	68	40	34	27	31	42	48	333
Bacteria	Proteobacteria	Alphaproteobacteria	Rhodobacterales	Rhodobacteraceae	Rubellimicrobium	uncultured_bacterium_graftm_648	26	53	46	26	64	30	45	41	331
Bacteria	FBP	uncultured_bacterium_graftm_185					33	64	35	38	36	43	37	40	326
Bacteria	Actinobacteria	MB_A2_108	uncultured_bacterium_graftm_1455				32	92	29	33	22	43	30	39	320
Bacteria	Chloroflexi	Chloroflexia	Chloroflexales	Roseiflexaceae	uncultured_graftm_64	uncultured_bacterium_graftm_662	32	69	35	45	41	26	42	30	320
Bacteria	Actinobacteria	Actinobacteria_graftm_1	Propionibacteriales	Nocardioidaceae	Nocardioides		28	101	21	28	34	30	38	39	319
Archaea	Thaumarchaeota	Nitrososphaeria	Nitrososphaerales	Nitrososphaeraceae	Candidatus_Nitrososphaera	uncultured_archaeon_graftm_6	40	86	36	25	34	29	34	33	317
Bacteria	Actinobacteria	Acidimicrobiia					46	86	15	39	15	42	37	31	311
Bacteria	Proteobacteria	Alphaproteobacteria	Acetobacterales	Acetobacteraceae	uncultured_graftm_28		37	64	41	25	47	27	30	36	307
Bacteria	Bacteroidetes	Bacteroidia	Cytophagales	Spirosomaceae	uncultured_graftm_66	uncultured_bacterium_graftm_168	23	15	101	22	91	12	17	17	298
Bacteria	Planctomycetes	Planctomycetacia	Gemmatales	Gemmataceae	uncultured_graftm_24		33	72	32	38	29	20	43	26	293
Bacteria	Chloroflexi	TK10	uncultured_Chloroflexi_bacterium_graftm_36				30	52	30	47	31	38	35	30	293
Bacteria	Actinobacteria	Acidimicrobiia	IMCC26256				42	74	17	39	18	41	29	33	293
Bacteria	Bacteroidetes	Bacteroidia	Chitinophagales	Chitinophagaceae	Flavisolibacter		24	63	38	28	46	20	41	33	293
Bacteria	Actinobacteria	Actinobacteria_graftm_1	Micrococcales				30	65	34	22	57	20	25	40	293
Bacteria	Proteobacteria	Alphaproteobacteria	Tistrellales	Geminicoccaceae	uncultured_graftm_290	uncultured_bacterium_graftm_1453	31	56	29	20	46	33	31	35	281
Bacteria	Chloroflexi	KD4_96	uncultured_bacterium_graftm_644				42	63	19	40	25	26	33	31	279
Bacteria	Gemmatimonadetes	Gemmatimonadetes_graftm_1	Gemmatimonadales	Gemmatimonadaceae	Gemmatimonas		27	53	34	32	38	32	40	21	277
Bacteria	Actinobacteria	Acidimicrobiia	IMCC26256	uncultured_bacterium_graftm_931			40	80	12	29	20	39	25	31	276
Bacteria	Actinobacteria	Actinobacteria_graftm_1	Propionibacteriales	Nocardioidaceae			40	63	23	26	37	24	26	35	274
Bacteria	Actinobacteria	0319_7L14	uncultured_bacterium_graftm_946				39	79	6	35	14	33	25	41	272
Bacteria	Proteobacteria	Alphaproteobacteria	Rhizobiales	Beijerinckiaceae	uncultured_graftm_111		19	44	44	31	33	29	26	30	256
Bacteria	Acidobacteria	Subgroup_6	uncultured_bacterium_graftm_89				34	72	24	20	19	31	39	17	256
Bacteria	Armatimonadetes	uncultured_graftm_74					32	58	13	22	34	30	34	33	256
Bacteria	Chloroflexi	KD4_96					38	58	13	29	21	23	29	38	249
Bacteria	Chloroflexi	Ktedonobacteria	C0119	uncultured_bacterium_graftm_1148			39	49	12	35	14	35	25	33	242
Bacteria	Bacteroidetes	Bacteroidia	Chitinophagales	Chitinophagaceae	Segetibacter		22	42	26	24	28	29	34	36	241
Bacteria	Gemmatimonadetes	Gemmatimonadetes_graftm_1	Gemmatimonadales	Gemmatimonadaceae	Gemmatimonas	uncultured_bacterium_graftm_655	24	41	28	21	45	22	40	17	238
Bacteria	Actinobacteria	Actinobacteria_graftm_1	Frankiales	Geodermatophilaceae	Blastococcus		28	26	24	31	36	18	33	40	236
Bacteria	Proteobacteria	Alphaproteobacteria	Rhodobacterales	Rhodobacteraceae			35	42	32	18	29	28	22	28	234
Bacteria	Proteobacteria	Alphaproteobacteria	Acetobacterales	Acetobacteraceae	Roseomonas		34	23	34	30	32	24	26	29	232
Bacteria	Proteobacteria	Alphaproteobacteria	Rhizobiales				30	42	27	30	23	16	29	35	232
Bacteria	Actinobacteria	Actinobacteria_graftm_1	Micromonosporales	Micromonosporaceae	uncultured_graftm_233	uncultured_bacterium_graftm_2497	24	50	29	17	25	26	35	18	224
Bacteria	Actinobacteria	Actinobacteria_graftm_1	Kineosporiales	Kineosporiaceae	Kineosporia	uncultured_bacterium_graftm_2954	29	59	16	22	17	25	26	29	223
Bacteria	Cyanobacteria	Oxyphotobacteria	Nostocales	Coleofasciculaceae			16	60	20	28	59	13	9	16	221
Bacteria	Actinobacteria	Acidimicrobiia	Microtrichales	uncultured_graftm_163	uncultured_bacterium_graftm_1299		24	41	29	21	33	27	23	22	220
Bacteria	Cyanobacteria	Oxyphotobacteria	Nostocales				23	44	27	24	41	26	15	20	220
Bacteria	Chloroflexi	JG30_KF_CM66					35	42	23	23	22	21	23	28	217
Bacteria	Acidobacteria	Acidobacteriia	Solibacterales	Solibacteraceae__Subgroup_3_	Bryobacter	uncultured_bacterium_graftm_12	21	47	13	28	30	26	24	23	212
Archaea	Thaumarchaeota	Nitrososphaeria	Nitrososphaerales	Nitrososphaeraceae	uncultured_archaeon_graftm_9		12	54	26	21	25	14	27	25	204
Bacteria	Proteobacteria	Alphaproteobacteria	Azospirillales	Azospirillaceae	Azospirillum		10	46	15	18	36	27	28	18	198
Bacteria	Cyanobacteria	Oxyphotobacteria	Nostocales	Nostocaceae			18	20	33	26	53	20	8	19	197
Bacteria	Gemmatimonadetes	Gemmatimonadetes_graftm_1	Gemmatimonadales	Gemmatimonadaceae	Gemmatirosa		20	32	23	20	36	25	21	19	196
Bacteria	Actinobacteria	Acidimicrobiia	uncultured_graftm_25	uncultured_bacterium_graftm_936			17	45	15	20	26	20	23	29	195
Bacteria	Cyanobacteria	Oxyphotobacteria	Nostocales	uncultured_graftm_115	uncultured_bacterium_graftm_1276		23	26	51	31	26	10	9	18	194
Bacteria	Proteobacteria	Alphaproteobacteria	Rickettsiales	Mitochondria			21	53	23	12	29	11	33	12	194
Bacteria	Chloroflexi	Chloroflexia	Kallotenuales	AKIW781	uncultured_Chloroflexi_bacterium		21	40	31	15	17	24	23	22	193
Bacteria	Acidobacteria	Blastocatellia__Subgroup_4_	Pyrinomonadales	Pyrinomonadaceae	RB41	uncultured_Acidobacteria_bacterium_graftm_3	25	52	21	13	20	22	18	21	192
Bacteria	Proteobacteria	Alphaproteobacteria	Azospirillales	Azospirillaceae	Skermanella	uncultured_bacterium_graftm_1718	24	38	22	13	42	23	17	12	191
Bacteria	Proteobacteria	Alphaproteobacteria	Sphingomonadales	Sphingomonadaceae	Sphingomonas	uncultured_bacterium_graftm_435	23	25	34	14	34	26	20	15	191
Bacteria	Actinobacteria	Thermoleophilia					32	38	16	18	15	19	17	32	187
Bacteria	Firmicutes	Bacilli	Bacillales	Bacillaceae	Bacillus		18	50	22	18	20	23	19	15	185
Bacteria	Actinobacteria	Thermoleophilia	Gaiellales	Gaiellaceae	Gaiella	uncultured_bacterium_graftm_1108	22	50	15	17	19	21	26	15	185
Bacteria	Actinobacteria	Actinobacteria_graftm_1	Micromonosporales	Micromonosporaceae	Actinoplanes		20	29	15	17	26	21	32	24	184
Bacteria	Proteobacteria	Alphaproteobacteria	Rhizobiales	uncultured_graftm_216			23	34	14	19	19	28	18	25	180
Bacteria	Actinobacteria	Acidimicrobiia	uncultured_graftm_25				21	35	17	27	18	16	23	23	180
Bacteria	Actinobacteria	Actinobacteria_graftm_1	Pseudonocardiales	Pseudonocardiaceae	Crossiella	uncultured_bacterium_graftm_1544	13	38	26	30	21	10	15	26	179
Bacteria	Actinobacteria	Actinobacteria_graftm_1	Streptomycetales	Streptomycetaceae	Streptomyces		19	31	16	18	34	18	16	24	176
Bacteria	Actinobacteria	Actinobacteria_graftm_1	Kineosporiales	Kineosporiaceae			19	33	21	17	19	30	15	21	175
Bacteria	Actinobacteria	0319_7L14					22	36	9	19	18	24	24	22	174
Bacteria	Proteobacteria	Gammaproteobacteria	Betaproteobacteriales	TRA3_20			17	40	13	13	20	30	19	20	172
Bacteria	Proteobacteria	Gammaproteobacteria	Pseudomonadales	Pseudomonadaceae	Pseudomonas		0	1	5	0	49	0	116	0	171
Bacteria	Proteobacteria	Alphaproteobacteria	Elsterales	uncultured_graftm_26	uncultured_bacterium_graftm_771		16	26	29	23	18	16	21	21	170
Bacteria	Actinobacteria	Nitriliruptoria	Euzebyales	Euzebyaceae	uncultured_graftm_297	uncultured_bacterium_graftm_1493	24	28	19	22	17	17	18	24	169
Bacteria	Chloroflexi	Chloroflexia	Chloroflexales	Roseiflexaceae	uncultured_graftm_64		11	27	35	28	17	13	11	25	167
Bacteria	Actinobacteria	Actinobacteria_graftm_1	Frankiales	uncultured_graftm_262	uncultured_bacterium_graftm_1352		21	41	16	19	16	18	22	12	165
Bacteria	Cyanobacteria	Oxyphotobacteria	Chloroplast				5	125	17	0	5	3	4	5	164
Bacteria	Proteobacteria	Deltaproteobacteria	Myxococcales	bacteriap25	metagenome_graftm_399		22	42	25	16	21	8	12	17	163
Bacteria	Cyanobacteria	Oxyphotobacteria	Nostocales	Coleofasciculaceae	Microcoleus_SAG_1449_1a	uncultured_bacterium_graftm_2016	21	32	15	12	23	39	7	13	162
Bacteria	Cyanobacteria	Oxyphotobacteria	Nostocales	Phormidiaceae	Tychonema_CCAP_1459_11B		38	49	4	14	32	11	3	7	158
Bacteria	Actinobacteria	Actinobacteria_graftm_1	Micromonosporales	Micromonosporaceae	Krasilnikovia	uncultured_bacterium_graftm_467	17	34	24	22	8	7	21	24	157
Bacteria	Actinobacteria	Thermoleophilia	Solirubrobacterales	Solirubrobacteraceae	Conexibacter		21	46	11	12	12	13	20	20	155
Bacteria	Actinobacteria	Actinobacteria_graftm_1	Micromonosporales	Micromonosporaceae	Actinoplanes	uncultured_bacterium_graftm_2500	18	32	24	16	12	22	17	13	154
Bacteria	Cyanobacteria	Oxyphotobacteria	Nostocales	Nostocaceae	Nostoc_PCC_73102		38	19	13	5	23	29	8	19	154
Bacteria	Actinobacteria	MB_A2_108					17	42	10	24	11	10	18	20	152
Bacteria	Actinobacteria	Rubrobacteria	Rubrobacterales	Rubrobacteriaceae	Rubrobacter	uncultured_actinobacterium_graftm_21	21	31	19	14	25	10	16	13	149
Bacteria	Verrucomicrobia	Verrucomicrobiae	Chthoniobacterales	Chthoniobacteraceae	Candidatus_Udaeobacter	uncultured_bacterium_graftm_1898	18	35	12	18	12	19	18	15	147
Bacteria	Acidobacteria	Blastocatellia__Subgroup_4_	Blastocatellales	Blastocatellaceae	uncultured_graftm_70	uncultured_bacterium_graftm_184	16	27	19	25	12	9	19	18	145
Bacteria	Actinobacteria	Actinobacteria_graftm_1	Frankiales	uncultured_graftm_262	uncultured_actinobacterium_graftm_24		19	34	23	17	9	12	16	15	145
Bacteria	Actinobacteria	Actinobacteria_graftm_1	Micrococcales	Micrococcaceae			16	28	23	14	18	16	16	14	145
Bacteria	Bacteroidetes	Bacteroidia	Cytophagales	Hymenobacteraceae	Adhaeribacter	uncultured_bacterium_graftm_645	14	36	13	12	30	9	23	8	145
Bacteria	Proteobacteria	Alphaproteobacteria	Elsterales	uncultured_graftm_26			15	34	11	17	12	12	22	22	145
Bacteria	FBP						16	28	21	12	24	9	24	10	144
Bacteria	Proteobacteria	Alphaproteobacteria	Acetobacterales	Acetobacteraceae	Roseomonas	uncultured_bacterium_graftm_549	11	13	15	13	27	23	12	28	142
Bacteria	Bacteroidetes	Bacteroidia	Cytophagales	Cytophagaceae	Rhodocytophaga		19	12	22	10	26	16	19	13	137
Bacteria	Gemmatimonadetes	S0134_terrestrial_group	uncultured_bacterium_graftm_1042				12	30	16	7	31	7	18	16	137
Bacteria	Actinobacteria	Thermoleophilia	Solirubrobacterales	Solirubrobacteraceae	Conexibacter	uncultured_bacterium_graftm_927	15	26	17	29	10	11	12	17	137
Bacteria	Actinobacteria	Acidimicrobiia	Microtrichales	uncultured_graftm_163			17	41	9	12	22	10	15	8	134
Bacteria	Bacteroidetes	Bacteroidia	Chitinophagales	Chitinophagaceae	Segetibacter	uncultured_bacterium_graftm_1475	15	26	18	10	13	14	18	19	133
Bacteria	Cyanobacteria	Oxyphotobacteria					8	13	24	18	27	18	5	19	132
Bacteria	Cyanobacteria	Oxyphotobacteria	Nostocales	Nostocaceae	Nostoc_PCC_7524		18	17	31	12	12	18	11	13	132
Bacteria	Actinobacteria	Actinobacteria_graftm_1	Frankiales	Frankiaceae	Jatrophihabitans	uncultured_bacterium_graftm_2333	19	29	13	13	17	14	7	19	131
Bacteria	Actinobacteria	Actinobacteria_graftm_1	Micromonosporales	Micromonosporaceae	Micromonospora		13	24	18	13	29	10	17	7	131
Bacteria	Actinobacteria	Actinobacteria_graftm_1	Frankiales	Geodermatophilaceae	Modestobacter	uncultured_bacterium_graftm_2694	15	18	22	14	18	13	22	7	129
Bacteria	Acidobacteria	Acidobacteriia	Solibacterales	Solibacteraceae__Subgroup_3_	Bryobacter	uncultured_Acidobacteria_bacterium_graftm_18	20	23	9	14	14	14	13	22	129
Bacteria	Bacteroidetes	Bacteroidia	Cytophagales	Hymenobacteraceae	Adhaeribacter		15	29	12	15	12	15	15	11	124
Bacteria	Proteobacteria	Alphaproteobacteria	Rhizobiales	uncultured_graftm_216	uncultured_bacterium_graftm_1412		11	32	7	18	14	8	17	17	124
Bacteria	Planctomycetes	Planctomycetacia	Isosphaerales	Isosphaeraceae	Singulisphaera	uncultured_bacterium_graftm_211	12	21	10	25	14	13	14	15	124
Bacteria	Cyanobacteria	Oxyphotobacteria	Limnotrichales	Limnotrichaceae	Limnothrix	uncultured_bacterium_graftm_1274	5	3	18	6	41	38	1	8	120
Bacteria	Acidobacteria	Holophagae	Subgroup_7				14	19	13	6	23	13	10	20	118
Bacteria	Cyanobacteria	Oxyphotobacteria	Nostocales	Coleofasciculaceae	uncultured_graftm_67	uncultured_bacterium_graftm_2060	9	23	14	19	29	9	7	7	117
Bacteria	Proteobacteria	Alphaproteobacteria	Sphingomonadales	Sphingomonadaceae	uncultured_graftm_8		11	31	20	8	22	4	11	10	117
Bacteria	Cyanobacteria	Oxyphotobacteria	Nostocales	Phormidiaceae			18	19	11	20	24	6	5	10	113
Bacteria	Verrucomicrobia	Verrucomicrobiae	Chthoniobacterales	Chthoniobacteraceae	Candidatus_Udaeobacter		20	16	7	21	11	11	11	16	113
Bacteria	Proteobacteria	Deltaproteobacteria	Myxococcales	Haliangiaceae	Haliangium		14	27	9	9	22	7	16	8	112
Bacteria	Verrucomicrobia	Verrucomicrobiae	Chthoniobacterales	Chthoniobacteraceae	Chthoniobacter		14	19	7	11	19	15	12	12	109
Bacteria	Actinobacteria	Actinobacteria_graftm_1	Micrococcales	Cellulomonadaceae	Cellulomonas		9	31	11	6	28	5	10	8	108
Bacteria	Actinobacteria	Actinobacteria_graftm_1	Frankiales	Geodermatophilaceae	Blastococcus	Blastococcus_saxobsidens	12	16	14	10	13	10	18	15	108
Bacteria	Proteobacteria	Alphaproteobacteria	Azospirillales	Azospirillaceae			4	17	13	7	28	9	14	15	107
Bacteria	Nitrospirae	Nitrospira	Nitrospirales	Nitrospiraceae	Nitrospira_graftm_1		17	10	10	18	14	17	6	14	106
Bacteria	Actinobacteria	Actinobacteria_graftm_1	Pseudonocardiales	Pseudonocardiaceae			12	24	15	6	8	11	16	14	106
Bacteria	Chloroflexi	JG30_KF_CM66	uncultured_bacterium_graftm_83				10	27	14	15	9	10	6	15	106
Bacteria	Proteobacteria	Alphaproteobacteria	Rhizobiales	Beijerinckiaceae	Methylobacterium		13	13	14	17	10	8	18	11	104
Bacteria	Chloroflexi	Chloroflexia	Chloroflexales	Chloroflexaceae	Chloronema	uncultured_bacterium_graftm_2682	7	14	20	1	22	14	8	16	102
Bacteria	Chloroflexi	Ktedonobacteria	C0119				18	31	11	11	5	9	9	8	102
Bacteria	Proteobacteria	Alphaproteobacteria	Sphingomonadales	Sphingomonadaceae	Ellin6055	uncultured_bacterium_graftm_1603	11	10	15	12	17	8	12	16	101
Bacteria	Chloroflexi	Chloroflexia	Kallotenuales				4	26	13	9	10	16	14	8	100
Bacteria	Proteobacteria	Alphaproteobacteria	Sphingomonadales	Sphingomonadaceae	uncultured_graftm_8	uncultured_bacterium_graftm_630	8	20	17	8	14	10	14	8	99
Bacteria	Actinobacteria	Actinobacteria_graftm_1	Kineosporiales	Kineosporiaceae	Kineosporia		6	18	12	13	11	15	8	13	96
Bacteria	Acidobacteria	Blastocatellia__Subgroup_4_	Blastocatellales	Blastocatellaceae	Blastocatella	uncultured_bacterium_graftm_183	9	26	10	5	16	9	11	10	96
Bacteria	Chloroflexi	Chloroflexia	Thermomicrobiales	JG30_KF_CM45	uncultured_soil_bacterium_graftm_90		12	16	8	10	5	21	10	14	96
Bacteria	Actinobacteria	Thermoleophilia	Solirubrobacterales	Solirubrobacteraceae	uncultured_graftm_167	uncultured_bacterium_graftm_1791	15	26	4	11	4	15	8	11	94
Bacteria	Actinobacteria	Actinobacteria_graftm_1	Propionibacteriales	Propionibacteriaceae	Microlunatus	uncultured_bacterium_graftm_2703	5	18	5	9	18	11	15	11	92
Bacteria	Proteobacteria	Deltaproteobacteria	Myxococcales	Archangiaceae	Anaeromyxobacter		13	20	8	6	12	9	12	12	92
Bacteria	Proteobacteria	Alphaproteobacteria	Rhizobiales	uncultured_bacterium_graftm_1341			9	25	4	16	12	12	10	4	92
Bacteria	Actinobacteria	Actinobacteria_graftm_1	Micrococcales	Cellulomonadaceae	Cellulomonas	uncultured_bacterium_graftm_2237	9	26	8	4	6	10	14	14	91
Bacteria	Gemmatimonadetes	Gemmatimonadetes_graftm_1	Gemmatimonadales	Gemmatimonadaceae	Gemmatirosa	uncultured_soil_bacterium_graftm_305	11	16	19	6	5	10	10	12	89
Bacteria	Proteobacteria	Gammaproteobacteria	Betaproteobacteriales	Burkholderiaceae	Massilia		7	2	25	3	30	7	12	3	89
Bacteria	Proteobacteria	Alphaproteobacteria	Rhizobiales	Xanthobacteraceae			10	24	5	12	9	6	13	9	88
Bacteria	Bacteroidetes	Bacteroidia	Chitinophagales	Chitinophagaceae	Flavisolibacter	uncultured_bacterium_graftm_656	9	22	8	8	14	5	12	10	88
Bacteria	Chloroflexi	Chloroflexia	Thermomicrobiales	AKYG1722			7	12	10	10	8	10	19	11	87
Bacteria	Proteobacteria	Alphaproteobacteria	Azospirillales	Azospirillaceae	uncultured_graftm_370	uncultured_bacterium_graftm_2494	16	23	12	9	11	4	5	6	86
Bacteria	Planctomycetes	Planctomycetacia	Isosphaerales	Isosphaeraceae	Singulisphaera		17	9	15	9	6	12	13	5	86
Bacteria	Actinobacteria	Actinobacteria_graftm_1	Propionibacteriales	Propionibacteriaceae	Friedmanniella	uncultured_bacterium_graftm_1491	10	16	6	9	9	13	10	13	86
Bacteria	Acidobacteria	Acidobacteriia	Solibacterales	Solibacteraceae__Subgroup_3_			4	18	12	8	11	11	13	9	86
Bacteria	Chloroflexi	Chloroflexia	Thermomicrobiales	AKYG1722	uncultured_bacterium_graftm_1706		14	19	5	13	8	10	9	7	85
Bacteria	Acidobacteria	Blastocatellia__Subgroup_4_	Pyrinomonadales	Pyrinomonadaceae	RB41	uncultured_Acidobacterium_sp._graftm_19	5	22	8	13	10	8	13	6	85
Bacteria	Proteobacteria	Gammaproteobacteria	Betaproteobacteriales				9	15	11	8	11	8	14	8	84
Bacteria	Verrucomicrobia	Verrucomicrobiae	Chthoniobacterales	Chthoniobacteraceae	Chthoniobacter	uncultured_bacterium_graftm_781	9	17	7	6	14	12	11	7	83
Bacteria	Chloroflexi	SHA_26	uncultured_bacterium_graftm_281				9	22	4	12	3	17	6	10	83
Bacteria	Planctomycetes	Planctomycetacia	Gemmatales	Gemmataceae	Gemmata		7	16	11	7	17	10	11	4	83
Bacteria	Actinobacteria	Acidimicrobiia	Microtrichales				7	22	7	8	6	9	8	15	82
Bacteria	Nitrospirae	Nitrospira	Nitrospirales	Nitrospiraceae	Nitrospira_graftm_1	uncultured_bacterium_graftm_206	5	12	16	7	6	12	15	9	82
Bacteria	Chloroflexi	Chloroflexia	Thermomicrobiales	JG30_KF_CM45	uncultured_Chloroflexi_bacterium_graftm_20		5	20	7	8	14	7	13	8	82
Bacteria	Armatimonadetes	Armatimonadia	Armatimonadales				5	10	14	14	13	12	10	4	82
Bacteria	Proteobacteria	Alphaproteobacteria	Caulobacterales	Caulobacteraceae			10	13	10	7	17	8	12	4	81
Bacteria	Bacteroidetes	Bacteroidia	Cytophagales	Hymenobacteraceae	Hymenobacter		3	11	18	9	18	6	4	11	80
Bacteria	Actinobacteria	Actinobacteria_graftm_1	Micrococcales	Micrococcaceae	Kocuria		12	14	11	2	14	9	6	12	80
Bacteria	Planctomycetes	Planctomycetacia	Gemmatales	Gemmataceae	Gemmata	uncultured_bacterium_graftm_231	8	19	8	10	7	13	7	8	80
Bacteria	Cyanobacteria	Oxyphotobacteria	Oxyphotobacteria_Incertae_Sedis	Unknown_Family_graftm_2	uncultured_graftm_129		5	6	14	23	11	4	8	7	78
Bacteria	Bacteroidetes	Bacteroidia	Chitinophagales	Chitinophagaceae	uncultured_graftm_81	uncultured_bacterium_graftm_240	7	17	10	7	13	9	9	5	77
Bacteria	Proteobacteria	Deltaproteobacteria	Oligoflexales	0319_6G20			10	13	8	6	13	7	13	7	77
Bacteria	Actinobacteria	Actinobacteria_graftm_1	Propionibacteriales	Nocardioidaceae	Marmoricola	uncultured_bacterium_graftm_2596	7	25	6	5	9	7	6	11	76
Bacteria	Actinobacteria	Thermoleophilia	Solirubrobacterales	Solirubrobacteraceae	Solirubrobacter		11	16	4	16	2	5	14	7	75
Bacteria	Chloroflexi						8	17	8	8	4	8	4	18	75
Bacteria	Chloroflexi	SHA_26					5	24	7	4	6	9	6	12	73
Bacteria	Planctomycetes	Phycisphaerae	Tepidisphaerales	WD2101_soil_group	uncultured_planctomycete_graftm_39		5	13	13	7	10	7	13	5	73
Bacteria	Cyanobacteria	Oxyphotobacteria	Nostocales	Coleofasciculaceae	Symplocastrum_CPER_KK1		6	8	10	9	29	2	3	6	73
Bacteria	Proteobacteria	Alphaproteobacteria	Rhizobiales	Beijerinckiaceae	Microvirga	uncultured_Microvirga_sp.	11	11	11	11	5	6	7	10	72
Bacteria	Actinobacteria	Actinobacteria_graftm_1	Propionibacteriales	Propionibacteriaceae	Microlunatus		9	12	4	8	8	5	16	10	72
Bacteria	Proteobacteria	Alphaproteobacteria	Rhizobiales	uncultured_graftm_216	uncultured_proteobacterium_graftm_59		7	9	11	8	6	11	13	7	72
Bacteria	Chloroflexi	Chloroflexia	Thermomicrobiales	JG30_KF_CM45	uncultured_Thermomicrobia_bacterium		3	16	5	14	11	10	7	6	72
Bacteria	Cyanobacteria	Oxyphotobacteria	Nostocales	Coleofasciculaceae	Microcoleus_SAG_1449_1a		7	16	5	5	4	28	3	3	71
Bacteria	Chloroflexi	Chloroflexia	Chloroflexales	Chloroflexaceae	Chloronema		5	7	13	6	26	2	7	5	71
Bacteria	Chloroflexi	Chloroflexia	Thermomicrobiales	JG30_KF_CM45	metagenome_graftm_425		15	15	6	8	7	9	5	6	71
Bacteria	Deinococcus_Thermus	Deinococci	Deinococcales	Deinococcaceae	Deinococcus		10	11	13	3	7	12	7	8	71
Bacteria	Actinobacteria	Actinobacteria_graftm_1	Micrococcales	Microbacteriaceae			8	13	5	11	6	8	12	7	70
Bacteria	Proteobacteria	Deltaproteobacteria	Myxococcales	Archangiaceae	Anaeromyxobacter	uncultured_bacterium_graftm_887	7	12	7	8	9	7	4	16	70
Bacteria	Proteobacteria	Deltaproteobacteria	Myxococcales	Myxococcaceae			4	7	10	4	7	11	12	14	69
Bacteria	Bacteroidetes	Bacteroidia	Chitinophagales	Chitinophagaceae	uncultured_graftm_81		9	14	2	5	15	6	12	5	68
Bacteria	Acidobacteria	Holophagae	Subgroup_7	uncultured_bacterium_graftm_635			9	14	5	10	11	3	9	6	67
Bacteria	Actinobacteria	Actinobacteria_graftm_1	Frankiales	Geodermatophilaceae	Modestobacter		2	10	12	14	8	4	9	8	67
Bacteria	Actinobacteria	Acidimicrobiia	Microtrichales	Ilumatobacteraceae	uncultured_graftm_73	uncultured_bacterium_graftm_480	7	12	9	9	6	9	5	10	67
Bacteria	Proteobacteria	Alphaproteobacteria	Azospirillales	Azospirillaceae	Desertibacter		7	5	3	3	12	21	8	6	65
Bacteria	Proteobacteria	Deltaproteobacteria	Myxococcales	Haliangiaceae	Haliangium	uncultured_bacterium_graftm_96	4	17	5	8	14	4	6	7	65
Bacteria	Chloroflexi	JG30_KF_CM66	uncultured_Chloroflexi_bacterium_graftm_19				8	10	5	10	7	10	3	11	64
Bacteria	Actinobacteria	Thermoleophilia	Solirubrobacterales	67_14	uncultured_actinobacterium_graftm_25		9	22	2	9	4	11	3	4	64
Bacteria	Proteobacteria	Alphaproteobacteria	Tistrellales	Geminicoccaceae	uncultured_graftm_290		3	12	11	9	13	4	7	4	63
Bacteria	Firmicutes	Bacilli	Bacillales	Alicyclobacillaceae	Tumebacillus	uncultured_bacterium_graftm_28	7	23	3	7	6	9	4	4	63
Bacteria	Proteobacteria	Alphaproteobacteria	Rhizobiales	Beijerinckiaceae	Neo_b11	uncultured_bacterium_graftm_1269	3	19	4	8	8	10	6	5	63
Bacteria	Chloroflexi	Chloroflexia	Chloroflexales	Chloroflexaceae	FFCH7168	uncultured_bacterium_graftm_2309	10	12	9	9	5	4	9	3	61
Bacteria	Acidobacteria	Blastocatellia__Subgroup_4_	Blastocatellales	Blastocatellaceae	Blastocatella		7	5	12	2	11	7	6	11	61
Bacteria	Actinobacteria	Actinobacteria_graftm_1	Frankiales	Nakamurellaceae	Nakamurella	uncultured_bacterium_graftm_692	7	9	5	2	11	7	8	11	60
Bacteria	Actinobacteria	Acidimicrobiia	uncultured_graftm_25	uncultured_actinobacterium_graftm_34			2	17	4	6	12	3	8	8	60
Bacteria	Proteobacteria	Gammaproteobacteria	Betaproteobacteriales	B1_7BS	uncultured_bacterium_graftm_323		2	12	7	9	5	6	10	9	60
Bacteria	Firmicutes	Bacilli	Bacillales	Alicyclobacillaceae	Tumebacillus		10	7	4	8	11	8	5	7	60
Bacteria	Proteobacteria						3	12	11	5	8	6	8	6	59
Bacteria	Proteobacteria	Alphaproteobacteria	Caulobacterales	Caulobacteraceae	Phenylobacterium		3	5	6	2	20	5	11	7	59
Bacteria	Planctomycetes	Planctomycetacia	Isosphaerales	Isosphaeraceae	uncultured_graftm_10	uncultured_Singulisphaera_sp.	4	7	6	8	8	10	6	10	59
Bacteria	Planctomycetes	Planctomycetacia	Planctomycetales	uncultured_graftm_55	uncultured_bacterium_graftm_129		5	7	7	3	19	4	7	6	58
Bacteria	Cyanobacteria	Oxyphotobacteria	Nostocales	Nostocaceae	uncultured_graftm_107		3	3	11	8	11	2	7	13	58
Bacteria	Actinobacteria	Actinobacteria_graftm_1	Frankiales	Frankiaceae	Jatrophihabitans		5	13	5	7	9	7	3	8	57
Bacteria	Chloroflexi	Anaerolineae	Ardenticatenales	Ardenticatenaceae	uncultured_graftm_164	uncultured_bacterium_graftm_1041	7	9	4	3	5	13	10	6	57
Bacteria	Actinobacteria	Actinobacteria_graftm_1	Kineosporiales	Kineosporiaceae	Quadrisphaera	uncultured_bacterium_graftm_826	7	14	3	5	8	8	4	8	57
Bacteria	Chloroflexi	Anaerolineae	Ardenticatenales	Ardenticatenaceae	uncultured_graftm_164		7	13	3	5	4	7	12	6	57
Bacteria	Cyanobacteria	Oxyphotobacteria	Nostocales	Nostocaceae	Mastigocladopsis_PCC_10914	uncultured_bacterium_graftm_2075	5	6	11	4	7	3	10	10	56
Bacteria	Chloroflexi	Chloroflexia	Thermobaculales	Thermobaculaceae	Thermobaculum	uncultured_bacterium_graftm_455	6	16	3	2	4	4	10	10	55
Bacteria	Patescibacteria	Saccharimonadia	Saccharimonadales	uncultured_bacterium_graftm_84			6	18	3	5	5	7	2	9	55
Bacteria	Gemmatimonadetes	Gemmatimonadetes_graftm_1	Gemmatimonadales	Gemmatimonadaceae	uncultured_graftm_38	uncultured_Gemmatimonadetes_bacterium	4	9	5	9	5	5	10	8	55
Bacteria	Actinobacteria	Thermoleophilia	Gaiellales	uncultured_graftm_52	uncultured_actinobacterium_graftm_7		4	19	5	4	2	4	4	13	55
Bacteria	Proteobacteria	Alphaproteobacteria	Azospirillales	Azospirillaceae	Skermanella	uncultured_alpha_proteobacterium_graftm_66	9	8	6	1	7	12	7	5	55
Bacteria	Verrucomicrobia	Verrucomicrobiae	Pedosphaerales	Pedosphaeraceae			0	11	4	5	10	5	16	4	55
Bacteria	Proteobacteria	Alphaproteobacteria	Caulobacterales	Caulobacteraceae	uncultured_graftm_5		4	15	6	6	3	10	6	4	54
Bacteria	Actinobacteria	Acidimicrobiia	Microtrichales	Ilumatobacteraceae	CL500_29_marine_group	uncultured_bacterium_graftm_257	5	10	8	6	4	4	10	5	52
Bacteria	Proteobacteria	Alphaproteobacteria	Caulobacterales	Caulobacteraceae	PMMR1		2	4	4	7	11	5	12	7	52
Bacteria	Actinobacteria	Acidimicrobiia	Microtrichales	Microtrichaceae	uncultured_graftm_61		8	13	4	5	9	4	2	6	51
Bacteria	Deinococcus_Thermus	Deinococci	Deinococcales	Deinococcaceae	Deinococcus	uncultured_bacterium_graftm_412	5	11	5	9	6	2	6	7	51
Bacteria	Proteobacteria	Alphaproteobacteria	Caulobacterales	Caulobacteraceae	PMMR1	uncultured_bacterium_graftm_2080	9	7	6	6	8	7	4	3	50
Bacteria	Cyanobacteria	Oxyphotobacteria	Oxyphotobacteria_Incertae_Sedis	Unknown_Family_graftm_2	uncultured_graftm_129	uncultured_bacterium_graftm_1113	3	2	13	8	12	3	4	4	49
Bacteria	Acidobacteria	Subgroup_6	uncultured_Acidobacteria_bacterium				12	3	3	5	3	9	11	3	49
Bacteria	Chloroflexi	Gitt_GS_136	uncultured_bacterium_graftm_1593				4	3	2	10	4	9	7	10	49
Bacteria	Proteobacteria	Alphaproteobacteria	Acetobacterales	Acetobacteraceae	Rubritepida	uncultured_bacterium_graftm_1778	6	9	12	6	5	5	3	2	48
Bacteria	Actinobacteria	Thermoleophilia	Gaiellales	Gaiellaceae	Gaiella		9	7	3	5	3	9	7	4	47
Bacteria	Proteobacteria	Deltaproteobacteria	Myxococcales	Polyangiaceae			4	9	3	4	4	7	10	6	47
Bacteria	Cyanobacteria	Oxyphotobacteria	Nostocales	Nostocaceae	Nostoc_PCC_7107		2	6	8	5	14	3	4	4	46
Bacteria	Deinococcus_Thermus	Deinococci	Deinococcales	Deinococcaceae	uncultured_graftm_102		4	12	3	11	4	4	2	6	46
Bacteria	Cyanobacteria	Oxyphotobacteria	Nostocales	Coleofasciculaceae	Microcoleus_Es_Yyy1400		2	5	13	3	10	8	2	3	46
Bacteria	Chloroflexi	Ktedonobacteria	C0119	uncultured_soil_bacterium_graftm_148			7	8	2	11	2	6	3	6	45
Bacteria	Proteobacteria	Alphaproteobacteria	Puniceispirillales	Puniceispirillales_Incertae_Sedis	Constrictibacter	uncultured_bacterium_graftm_1976	8	6	2	7	1	4	8	9	45
Bacteria	Proteobacteria	Alphaproteobacteria	Acetobacterales	Acetobacteraceae	Rhodovarius	uncultured_bacterium_graftm_1315	3	6	9	2	9	11	1	4	45
Bacteria	Actinobacteria	Thermoleophilia	uncultured_graftm_326	uncultured_bacterium_graftm_1902			4	13	4	9	4	3	2	6	45
Bacteria	Bacteroidetes	Bacteroidia	Chitinophagales	Chitinophagaceae	Flavisolibacter	uncultured_Bacteroidetes_bacterium	5	6	6	9	5	4	6	4	45
Bacteria	Proteobacteria	Deltaproteobacteria	Oligoflexales	0319_6G20	uncultured_bacterium_graftm_619		3	8	4	7	6	6	5	5	44
Bacteria	Proteobacteria	Gammaproteobacteria					6	7	8	1	5	10	3	4	44
Bacteria	Proteobacteria	Deltaproteobacteria	Myxococcales	Archangiaceae			4	5	3	4	9	5	9	5	44
Bacteria	Acidobacteria	Blastocatellia__Subgroup_4_	DS_100	uncultured_bacterium_graftm_1608			6	9	4	7	7	7	1	3	44
Bacteria	Armatimonadetes	Fimbriimonadia	Fimbriimonadales	Fimbriimonadaceae			5	5	11	3	3	5	8	3	43
Bacteria	Proteobacteria	Gammaproteobacteria	Betaproteobacteriales	Burkholderiaceae	Massilia	uncultured_bacterium_graftm_1282	1	1	13	0	19	1	6	2	43
Bacteria	Actinobacteria	Actinobacteria_graftm_1	Frankiales	Sporichthyaceae	uncultured_graftm_281	uncultured_bacterium_graftm_1348	5	9	4	5	2	5	5	8	43
Bacteria	Cyanobacteria	Oxyphotobacteria	Nostocales	Coleofasciculaceae	uncultured_graftm_67	uncultured_Oscillatoriales_cyanobacterium_graftm_1	7	10	4	6	10	0	4	2	43
Bacteria	Proteobacteria	Gammaproteobacteria	Betaproteobacteriales	Burkholderiaceae	Azohydromonas	uncultured_bacterium_graftm_1038	2	6	12	3	7	1	7	5	43
Bacteria	Chloroflexi	Chloroflexia					8	11	5	3	3	2	7	3	42
Bacteria	Acidobacteria						2	17	2	1	5	1	7	7	42
Bacteria	Actinobacteria	Actinobacteria_graftm_1	Propionibacteriales	Propionibacteriaceae	uncultured_graftm_141	uncultured_bacterium_graftm_556	1	6	7	3	7	6	7	5	42
Bacteria	Actinobacteria	Actinobacteria_graftm_1	Corynebacteriales	Mycobacteriaceae	Mycobacterium		3	14	4	3	5	5	3	5	42
Bacteria	Cyanobacteria	Oxyphotobacteria	Nostocales	Nostocaceae	Scytonema_UTEX_2349		5	4	5	5	7	0	1	14	41
Bacteria	Firmicutes	Clostridia	Clostridiales	Clostridiaceae_1	Clostridium_sensu_stricto_8	uncultured_bacterium_graftm_883	2	10	7	2	11	5	3	1	41
Bacteria	Acidobacteria	Blastocatellia__Subgroup_4_	Blastocatellales	Blastocatellaceae			8	6	4	3	3	5	6	6	41
Bacteria	Actinobacteria	Actinobacteria_graftm_1	Pseudonocardiales	Pseudonocardiaceae	Actinomycetospora		10	4	5	3	9	0	6	4	41
Bacteria	Planctomycetes	Planctomycetacia	Planctomycetales	uncultured_graftm_55			2	14	6	1	4	5	4	4	40
Bacteria	Actinobacteria	Acidimicrobiia	Microtrichales	Ilumatobacteraceae	uncultured_graftm_73		5	7	4	3	2	1	10	8	40
Bacteria	Actinobacteria	Thermoleophilia	Solirubrobacterales	Solirubrobacteraceae	Conexibacter	uncultured_actinobacterium_graftm_26	10	7	2	9	4	2	3	3	40
Bacteria	Armatimonadetes	Fimbriimonadia	Fimbriimonadales	Fimbriimonadaceae	uncultured_bacterium_graftm_849		6	3	6	4	7	4	6	4	40
Bacteria	Chloroflexi	Anaerolineae	Caldilineales	Caldilineaceae	uncultured_graftm_112	uncultured_bacterium_graftm_696	4	13	2	1	6	6	5	3	40
Bacteria	Proteobacteria	Gammaproteobacteria	Betaproteobacteriales	TRA3_20	uncultured_bacterium_graftm_652		4	13	2	4	7	6	1	3	40
Bacteria	Planctomycetes	Planctomycetacia	Isosphaerales	Isosphaeraceae	uncultured_graftm_10	uncultured_endolithic_bacterium_graftm_17	6	7	4	7	5	1	1	8	39
Bacteria	Verrucomicrobia	Verrucomicrobiae	Pedosphaerales	Pedosphaeraceae	uncultured_bacterium_graftm_265		4	10	3	4	7	2	7	2	39
Bacteria	Proteobacteria	Gammaproteobacteria	Betaproteobacteriales	Burkholderiaceae	Noviherbaspirillum		3	9	7	3	5	1	7	4	39
Bacteria	Proteobacteria	Deltaproteobacteria	Myxococcales	bacteriap25	uncultured_bacterium_graftm_899		11	4	4	2	5	4	6	3	39
Bacteria	Actinobacteria	Actinobacteria_graftm_1	Pseudonocardiales	Pseudonocardiaceae	Actinomycetospora	uncultured_bacterium_graftm_2953	4	11	3	5	1	2	9	4	39
Bacteria	Actinobacteria	Actinobacteria_graftm_1	Streptosporangiales	Thermomonosporaceae	Actinomadura		6	3	6	3	3	3	9	6	39
Bacteria	Proteobacteria	Gammaproteobacteria	Ectothiorhodospirales	Ectothiorhodospiraceae	Thioalkalivibrio	uncultured_bacterium_graftm_3087	6	9	2	1	3	7	7	4	39
Bacteria	Cyanobacteria	Oxyphotobacteria	Nostocales	Nostocaceae	uncultured_graftm_107	uncultured_cyanobacterium_graftm_12	3	9	2	3	6	3	6	7	39
Archaea	Thaumarchaeota	Nitrososphaeria					5	5	7	3	4	5	7	2	38
Bacteria	Acidobacteria	Blastocatellia__Subgroup_4_	DS_100				2	11	11	1	3	4	1	5	38
Bacteria	Cyanobacteria	Oxyphotobacteria	Nostocales	Nostocaceae	uncultured_graftm_107	uncultured_bacterium_graftm_411	6	3	9	7	4	0	2	7	38
Bacteria	Actinobacteria	Acidimicrobiia	Microtrichales	Iamiaceae	Iamia	uncultured_bacterium_graftm_1605	6	9	1	6	3	2	7	4	38
Bacteria	Gemmatimonadetes	Longimicrobia	Longimicrobiales	Longimicrobiaceae	Longimicrobium		4	1	10	1	7	4	9	2	38
Bacteria	FBP	uncultured_soil_bacterium_graftm_186					3	13	4	6	5	2	3	2	38
Bacteria	Chloroflexi	Chloroflexia	Chloroflexales	Chloroflexaceae			2	3	5	2	10	8	3	4	37
Bacteria	Cyanobacteria	Oxyphotobacteria	Nostocales	Nostocaceae	Nostoc_PCC_73102	uncultured_Nostoc_sp.	4	4	6	2	7	6	2	6	37
Bacteria	Actinobacteria	0319_7L14	uncultured_actinobacterium_graftm_23				2	9	1	5	2	5	8	5	37
Bacteria	Cyanobacteria	Oxyphotobacteria	Nostocales	Coleofasciculaceae	Wilmottia_Ant_Ph58	uncultured_cyanobacterium_graftm_43	4	7	7	2	13	0	2	2	37
Bacteria	Proteobacteria	Deltaproteobacteria	Myxococcales	Haliangiaceae	Haliangium	uncultured_delta_proteobacterium_graftm_10	1	4	3	1	8	3	11	5	36
Bacteria	Patescibacteria	Saccharimonadia	Saccharimonadales				6	5	6	1	8	4	3	3	36
Bacteria	Proteobacteria	Deltaproteobacteria	Myxococcales	mle1_27			1	7	4	5	12	1	5	1	36
Bacteria	Actinobacteria	Thermoleophilia	Solirubrobacterales	67_14	uncultured_Rubrobacteria_bacterium		4	6	1	7	0	6	7	5	36
Bacteria	Bacteroidetes	Bacteroidia	Chitinophagales	Chitinophagaceae	Cnuella		3	4	7	1	6	6	3	5	35
Bacteria	Cyanobacteria	Oxyphotobacteria	Oxyphotobacteria_Incertae_Sedis	Unknown_Family_graftm_2			1	3	3	3	17	5	1	2	35
Bacteria	Actinobacteria	Actinobacteria_graftm_1	Kineosporiales	Kineosporiaceae	uncultured_graftm_473		5	10	2	4	2	1	6	5	35
Bacteria	Actinobacteria	Acidimicrobiia	Microtrichales	Iamiaceae	Iamia		7	7	0	4	4	2	5	6	35
Bacteria	Proteobacteria	Deltaproteobacteria	Myxococcales	Sandaracinaceae	uncultured_graftm_119	uncultured_bacterium_graftm_476	1	8	4	0	5	7	9	1	35
Bacteria	Proteobacteria	Alphaproteobacteria	Acetobacterales	Acetobacteraceae	Belnapia		0	4	8	7	1	2	3	10	35
Bacteria	Actinobacteria	Actinobacteria_graftm_1	Propionibacteriales	Propionibacteriaceae	Friedmanniella		8	9	5	4	1	3	2	3	35
Bacteria	Proteobacteria	Alphaproteobacteria	Tistrellales	Geminicoccaceae	Geminicoccus	uncultured_bacterium_graftm_2465	4	9	7	4	3	2	2	3	34
Bacteria	Entotheonellaeota	Entotheonellia	Entotheonellales	Entotheonellaceae			3	6	5	3	4	5	3	5	34
Bacteria	Proteobacteria	Alphaproteobacteria	uncultured_graftm_34	uncultured_bacterium_graftm_43			5	8	3	4	6	1	2	5	34
Bacteria	Cyanobacteria	Oxyphotobacteria	Nostocales	Cyanobacteriaceae	uncultured_bacterium_graftm_2013		5	14	3	0	9	0	2	1	34
Bacteria	Actinobacteria	Thermoleophilia	Solirubrobacterales	Solirubrobacteraceae	Parviterribacter		4	10	6	3	1	3	5	2	34
Bacteria	Planctomycetes	Planctomycetacia	Gemmatales	Gemmataceae			4	2	6	8	3	1	5	5	34
Bacteria	Proteobacteria	Deltaproteobacteria	Myxococcales	Phaselicystidaceae	Phaselicystis		5	5	2	3	5	2	7	5	34
Bacteria	Proteobacteria	Alphaproteobacteria	Azospirillales	uncultured_graftm_120	uncultured_bacterium_graftm_1521		8	5	5	5	2	1	2	5	33
Bacteria	Proteobacteria	Deltaproteobacteria	Myxococcales	bacteriap25			4	11	3	2	2	5	2	4	33
Bacteria	Actinobacteria	Actinobacteria_graftm_1	Micromonosporales	Micromonosporaceae	uncultured_graftm_233		5	6	3	3	6	3	4	3	33
Bacteria	Chloroflexi	Anaerolineae	Anaerolineales	Anaerolineaceae	Anaerolinea		3	8	4	2	3	6	3	4	33
Bacteria	Bacteroidetes	Bacteroidia	Cytophagales	Microscillaceae	uncultured_graftm_135	uncultured_bacterium_graftm_548	2	6	13	2	6	1	1	2	33
Bacteria	Actinobacteria	Rubrobacteria	Rubrobacterales	Rubrobacteriaceae	Rubrobacter	uncultured_Rubrobacter_sp.	2	7	4	7	6	1	5	1	33
Bacteria	Acidobacteria	Acidobacteriia	Solibacterales	Solibacteraceae__Subgroup_3_	Bryobacter	metagenome_graftm_19	4	5	7	4	5	2	3	3	33
Bacteria	Cyanobacteria	Oxyphotobacteria	Oxyphotobacteria_Incertae_Sedis	Unknown_Family_graftm_2	Leptolyngbya_VRUC_135		1	0	3	1	9	4	0	15	33
Bacteria	Bacteroidetes	Bacteroidia	Cytophagales	Cytophagaceae	Rhodocytophaga	uncultured_bacterium_graftm_2073	7	2	0	4	11	5	1	2	32
Bacteria	Cyanobacteria	Oxyphotobacteria	Nostocales	Nostocaceae	Scytonema_UTEX_2349	uncultured_cyanobacterium_graftm_78	2	1	5	4	9	2	0	9	32
Bacteria	Bacteroidetes	Bacteroidia	Chitinophagales	Chitinophagaceae	Cnuella	uncultured_bacterium_graftm_1458	1	7	0	1	5	6	6	6	32
Bacteria	Proteobacteria	Gammaproteobacteria	Betaproteobacteriales	Burkholderiaceae	Ramlibacter	uncultured_bacterium_graftm_621	2	8	2	1	9	2	5	3	32
Bacteria	Actinobacteria	Acidimicrobiia	Microtrichales	Ilumatobacteraceae			3	8	3	8	4	1	4	1	32
Bacteria	Planctomycetes	Phycisphaerae	Tepidisphaerales	WD2101_soil_group	uncultured_soil_bacterium_graftm_147		5	5	2	3	4	5	1	7	32
Bacteria	Proteobacteria	Alphaproteobacteria	Tistrellales	Geminicoccaceae			1	6	3	2	4	5	7	4	32
Bacteria	Bacteroidetes	Bacteroidia	Chitinophagales	Chitinophagaceae	Ferruginibacter		2	5	7	2	9	3	2	2	32
Bacteria	Cyanobacteria	Oxyphotobacteria	Limnotrichales	Limnotrichaceae	Limnothrix		3	2	7	0	7	11	2	0	32
Bacteria	Bacteroidetes	Bacteroidia	Cytophagales	Hymenobacteraceae	Pontibacter	uncultured_bacterium_graftm_647	2	5	2	6	2	5	7	3	32
Bacteria	Proteobacteria	Deltaproteobacteria	Myxococcales	uncultured_graftm_154	uncultured_bacterium_graftm_636		1	14	1	1	7	3	2	3	32
Bacteria	Bacteroidetes	Bacteroidia	Cytophagales	Spirosomaceae	Larkinella	uncultured_bacterium_graftm_1917	8	2	5	1	5	3	1	6	31
Bacteria	Actinobacteria	Actinobacteria_graftm_1	Pseudonocardiales	Pseudonocardiaceae	Amycolatopsis		7	8	1	4	3	0	3	5	31
Bacteria	Proteobacteria	Deltaproteobacteria	Myxococcales	Sandaracinaceae	uncultured_graftm_119		3	7	3	4	6	1	4	3	31
Bacteria	Elusimicrobia	Lineage_IIa					2	5	5	3	4	8	1	3	31
Bacteria	Chloroflexi	Anaerolineae	Anaerolineales	Anaerolineaceae			4	5	3	5	4	2	3	5	31
Archaea	Euryarchaeota	Thermoplasmata	Marine_Group_II				1	1	2	2	4	0	10	10	30
Bacteria	Cyanobacteria	Oxyphotobacteria	Nostocales	Coleofasciculaceae	uncultured_graftm_67		3	9	1	7	4	0	2	4	30
Bacteria	Actinobacteria	Actinobacteria_graftm_1	Micromonosporales	Micromonosporaceae	Asanoa		4	8	2	5	5	2	1	3	30
Bacteria	Proteobacteria	Alphaproteobacteria	Rhizobiales	Xanthobacteraceae	uncultured_graftm_87		4	5	2	4	3	3	2	7	30
Bacteria	Deinococcus_Thermus	Deinococci	Deinococcales	Trueperaceae	Truepera	uncultured_bacterium_graftm_191	1	6	5	3	2	5	2	6	30
Bacteria	Firmicutes	Clostridia	Clostridiales	Clostridiaceae_1	Fonticella	uncultured_bacterium_graftm_841	4	9	3	2	3	5	2	2	30
Bacteria	Chloroflexi	Dehalococcoidia	SAR202_clade	uncultured_bacterium_graftm_99			2	4	4	3	7	3	3	4	30
Bacteria	Gemmatimonadetes	S0134_terrestrial_group					4	5	4	2	4	1	6	4	30
Bacteria	Actinobacteria	Thermoleophilia	Solirubrobacterales	Solirubrobacteraceae	Conexibacter	metagenome_graftm_132	2	9	3	1	5	4	3	3	30
Bacteria	Bacteroidetes	Bacteroidia	Cytophagales				0	1	9	11	6	1	2	0	30
Bacteria	Proteobacteria	Gammaproteobacteria	Betaproteobacteriales	Burkholderiaceae	Azohydromonas		3	2	5	0	3	2	13	2	30
Bacteria	Rokubacteria	NC10	Rokubacteriales	uncultured_bacterium_graftm_989			5	12	2	1	0	2	6	2	30
Bacteria	Proteobacteria	Gammaproteobacteria	Betaproteobacteriales	SC_I_84			1	6	4	4	3	6	4	1	29
Bacteria	Chloroflexi	KD4_96	uncultured_Chloroflexi_bacterium_graftm_27				3	10	3	1	2	4	3	3	29
Bacteria	Actinobacteria	Actinobacteria_graftm_1	Micrococcales	Micrococcaceae	Arthrobacter		1	10	8	0	0	3	4	3	29
Bacteria	Acidobacteria	Blastocatellia__Subgroup_4_					5	3	5	3	4	3	4	1	28
Bacteria	Proteobacteria	Alphaproteobacteria	Sphingomonadales	Sphingomonadaceae	Altererythrobacter	uncultured_bacterium_graftm_661	2	2	3	4	5	3	6	3	28
Bacteria	Proteobacteria	Gammaproteobacteria	Betaproteobacteriales	Burkholderiaceae	Ramlibacter		2	2	2	3	9	2	4	4	28
Bacteria	Actinobacteria	Actinobacteria_graftm_1	Micrococcales	Promicromonosporaceae	Isoptericola		6	5	1	3	8	0	4	1	28
Bacteria	Proteobacteria	Alphaproteobacteria	Rhizobiales	Beijerinckiaceae	Psychroglaciecola		3	11	2	1	4	3	2	2	28
Bacteria	Cyanobacteria	Oxyphotobacteria	Nostocales	Nostocaceae	Calothrix_PCC_6303		0	3	7	4	4	2	4	3	27
Bacteria	Actinobacteria	Actinobacteria_graftm_1	Frankiales	Nakamurellaceae	Nakamurella		3	1	9	2	4	1	3	4	27
Bacteria	Proteobacteria	Alphaproteobacteria	Azospirillales	Azospirillaceae	Azospirillum	uncultured_Azospirillum_sp.	2	6	1	0	6	4	2	6	27
Bacteria	Chloroflexi	Chloroflexia	Kallotenuales	Kallotenuaceae	Kallotenue		2	11	0	4	4	3	0	3	27
Bacteria	Proteobacteria	Alphaproteobacteria	Acetobacterales	Acetobacteraceae	Roseomonas	uncultured_Roseomonas_sp.	2	3	1	6	8	1	3	3	27
Bacteria	Proteobacteria	Alphaproteobacteria	Thalassobaculales	uncultured_graftm_308	uncultured_bacterium_graftm_1639		2	5	4	4	2	4	3	3	27
Bacteria	Actinobacteria	Acidimicrobiia	Microtrichales	Ilumatobacteraceae	CL500_29_marine_group		4	6	1	9	3	1	1	1	26
Bacteria	Cyanobacteria	Oxyphotobacteria	Oxyphotobacteria_Incertae_Sedis	Unknown_Family_graftm_2	uncultured_graftm_129	uncultured_cyanobacterium_graftm_15	0	0	11	10	0	3	1	1	26
Bacteria	Actinobacteria	Actinobacteria_graftm_1	Frankiales	Sporichthyaceae			2	4	3	4	2	6	2	3	26
Bacteria	Proteobacteria	Alphaproteobacteria	Rhizobiales	Rhizobiaceae			2	4	5	3	6	2	4	0	26
Bacteria	Proteobacteria	Gammaproteobacteria	Betaproteobacteriales	Rhodocyclaceae			6	4	1	3	5	2	2	3	26
Bacteria	Actinobacteria	Actinobacteria_graftm_1	Micromonosporales	Micromonosporaceae	Asanoa	uncultured_bacterium_graftm_2475	2	6	2	3	5	6	0	2	26
Bacteria	Bacteroidetes	Bacteroidia	Cytophagales	Hymenobacteraceae	Pontibacter		2	5	0	0	2	6	9	2	26
Bacteria	Acidobacteria	Acidobacteriia	Solibacterales	Solibacteraceae__Subgroup_3_	Candidatus_Solibacter	uncultured_bacterium_graftm_134	3	4	4	3	3	2	4	3	26
Bacteria	Cyanobacteria	Oxyphotobacteria	Leptolyngbyales	Leptolyngbyaceae			4	2	1	5	10	3	0	1	26
Bacteria	Proteobacteria	Gammaproteobacteria	Betaproteobacteriales	Burkholderiaceae	Rhizobacter	uncultured_bacterium_graftm_663	2	7	1	4	2	3	3	4	26
Bacteria	Firmicutes	Bacilli	Bacillales	Paenibacillaceae	Paenibacillus		0	1	4	1	10	5	3	2	26
Bacteria	Proteobacteria	Alphaproteobacteria	Rhizobiales	Beijerinckiaceae	uncultured_graftm_111	uncultured_endolithic_bacterium_graftm_13	4	3	2	1	4	2	5	4	25
Bacteria	Acidobacteria	Acidobacteriia	Solibacterales	Solibacteraceae__Subgroup_3_	Candidatus_Solibacter		3	9	3	1	1	1	4	3	25
Bacteria	Actinobacteria	Actinobacteria_graftm_1	Kineosporiales	Kineosporiaceae	Quadrisphaera		3	6	3	2	4	0	5	2	25
Bacteria	Chloroflexi	Chloroflexia	Thermomicrobiales	Thermomicrobiaceae			4	4	5	5	2	1	3	1	25
Bacteria	Actinobacteria	Actinobacteria_graftm_1	Kineosporiales	Kineosporiaceae	Kineococcus		3	3	0	9	0	2	1	7	25
Bacteria	Chloroflexi	Chloroflexia	Chloroflexales	Herpetosiphonaceae	Herpetosiphon		3	5	4	3	3	1	3	3	25
Bacteria	Acidobacteria	Thermoanaerobaculia	Thermoanaerobaculales	Thermoanaerobaculaceae	Subgroup_10		1	6	0	3	2	5	4	4	25
Bacteria	Gemmatimonadetes	Longimicrobia	Longimicrobiales	Longimicrobiaceae	uncultured_Gemmatimonadetes_bacterium_graftm_8		2	6	4	1	7	1	2	2	25
Bacteria	Proteobacteria	Alphaproteobacteria	Rhizobiales	Xanthobacteraceae	uncultured_graftm_87	uncultured_bacterium_graftm_266	1	8	1	2	3	4	3	3	25
Bacteria	Actinobacteria	Actinobacteria_graftm_1	Micrococcales	Promicromonosporaceae			1	7	0	2	12	1	2	0	25
Bacteria	Actinobacteria	Actinobacteria_graftm_1	Micromonosporales	Micromonosporaceae	Dactylosporangium	uncultured_bacterium_graftm_1716	1	7	9	0	4	0	2	2	25
Bacteria	Cyanobacteria	Oxyphotobacteria	Nostocales	Chroococcidiopsaceae	uncultured_graftm_72	uncultured_bacterium_graftm_210	4	4	5	1	5	3	0	2	24
Bacteria	Proteobacteria	Alphaproteobacteria	Rhizobiales	Beijerinckiaceae	Salinarimonas	uncultured_bacterium_graftm_2526	2	2	2	3	2	3	6	4	24
Bacteria	Proteobacteria	Deltaproteobacteria	Bdellovibrionales	Bacteriovoracaceae	Peredibacter		0	3	3	0	9	3	6	0	24
Bacteria	Actinobacteria	Actinobacteria_graftm_1	Pseudonocardiales	Pseudonocardiaceae	Crossiella		1	2	0	7	7	0	4	3	24
Bacteria	Chloroflexi	Anaerolineae	SBR1031	A4b			5	1	3	0	3	4	4	4	24
Bacteria	Proteobacteria	Deltaproteobacteria					1	6	4	6	1	3	1	1	23
Bacteria	Proteobacteria	Deltaproteobacteria	Myxococcales	Myxococcaceae	Aggregicoccus		2	9	5	1	2	1	2	1	23
Bacteria	Chloroflexi	Chloroflexia	Chloroflexales	Roseiflexaceae	Roseiflexus	uncultured_bacterium_graftm_1805	2	7	0	2	2	3	3	4	23
Bacteria	Proteobacteria	Deltaproteobacteria	Myxococcales	P3OB_42			2	3	2	3	4	4	1	4	23
Bacteria	Cyanobacteria	Oxyphotobacteria	Leptolyngbyales	Leptolyngbyaceae	Leptolyngbya_PCC_6306		2	1	4	2	5	0	7	2	23
Bacteria	Actinobacteria	Nitriliruptoria	Euzebyales	Euzebyaceae	uncultured_graftm_297		1	7	3	5	3	0	2	2	23
Bacteria	Chloroflexi	Chloroflexia	Chloroflexales	Herpetosiphonaceae	Herpetosiphon	uncultured_bacterium_graftm_2599	0	5	2	3	5	0	6	2	23
Bacteria	Firmicutes	Bacilli	Bacillales				4	5	3	1	2	2	3	3	23
Bacteria	Firmicutes	Clostridia	Clostridiales	Ruminococcaceae			1	5	10	1	4	0	2	0	23
Bacteria	Proteobacteria	Alphaproteobacteria	Rhodospirillales	Rhodopirillaceae	Defluviicoccus	uncultured_bacterium_graftm_1662	0	9	2	3	2	3	1	3	23
Bacteria	Proteobacteria	Gammaproteobacteria	Betaproteobacteriales	SC_I_84	uncultured_bacterium_graftm_127		1	4	3	1	8	1	4	1	23
Bacteria	Chloroflexi	Anaerolineae	SBR1031	uncultured_bacterium_graftm_91			4	3	0	2	5	2	4	3	23
Bacteria	Proteobacteria	Alphaproteobacteria	Tistrellales	Geminicoccaceae	Candidatus_Alysiosphaera	uncultured_alpha_proteobacterium_graftm_10	2	3	6	1	2	3	5	1	23
Bacteria	Acidobacteria	Blastocatellia__Subgroup_4_	11_24				4	3	2	5	0	6	2	1	23
Bacteria	Actinobacteria	Actinobacteria_graftm_1	Streptosporangiales				2	6	0	1	3	3	4	4	23
Bacteria	Chloroflexi	Gitt_GS_136					4	3	1	6	2	1	6	0	23
Bacteria	Proteobacteria	Deltaproteobacteria	Bdellovibrionales	Bdellovibrionaceae	Bdellovibrio	uncultured_bacterium_graftm_190	0	5	2	1	6	1	3	4	22
Bacteria	Proteobacteria	Alphaproteobacteria	Acetobacterales	Acetobacteraceae	Rhodovarius		2	4	4	2	5	0	1	4	22
Bacteria	Actinobacteria	Thermoleophilia	Solirubrobacterales	67_14	uncultured_organism_graftm_504		6	8	1	2	2	0	2	1	22
Bacteria	Chloroflexi	Chloroflexia	Thermomicrobiales	Thermomicrobiaceae	Nitrolancea		5	10	1	1	1	1	0	3	22
Bacteria	Planctomycetes	Phycisphaerae	Tepidisphaerales	Tepidisphaeraceae	uncultured_bacterium_graftm_205		1	6	5	0	4	3	1	2	22
Bacteria	Proteobacteria	Alphaproteobacteria	Sphingomonadales	Sphingomonadaceae	Altererythrobacter		3	5	1	1	3	1	1	7	22
Bacteria	Proteobacteria	Deltaproteobacteria	Myxococcales	KD3_10	uncultured_bacterium_graftm_1465		2	0	4	1	1	7	4	3	22
Bacteria	Bacteroidetes	Bacteroidia	Cytophagales	Spirosomaceae	Nibrella		3	8	3	2	0	2	1	3	22
Bacteria	Cyanobacteria	Oxyphotobacteria	Oxyphotobacteria_Incertae_Sedis	Unknown_Family_graftm_2	CENA359	uncultured_bacterium_graftm_2643	2	1	7	6	4	0	1	1	22
Bacteria	Chloroflexi	Anaerolineae	SBR1031	A4b	uncultured_bacterium_graftm_8		1	3	3	2	6	1	0	6	22
Bacteria	Chloroflexi	Anaerolineae	RBG_13_54_9	uncultured_bacterium_graftm_23			1	4	3	8	2	1	1	1	21
Bacteria	Proteobacteria	Alphaproteobacteria	Sphingomonadales	Sphingomonadaceae	MN_122.2a	uncultured_bacterium_graftm_2020	2	0	5	5	3	0	5	1	21
Bacteria	Planctomycetes	Planctomycetacia	Gemmatales	Gemmataceae	uncultured_graftm_24	uncultured_planctomycete_graftm_3	5	4	6	1	3	0	1	1	21
Bacteria	Proteobacteria	Deltaproteobacteria	SAR324_clade_Marine_group_B_	uncultured_bacterium_graftm_10			2	9	2	0	1	2	2	3	21
Bacteria	Actinobacteria	Actinobacteria_graftm_1	Propionibacteriales				5	6	1	1	5	1	1	1	21
Bacteria	Chloroflexi	Chloroflexia	Chloroflexales	Roseiflexaceae	uncultured_graftm_64	uncultured_Chloroflexi_bacterium_graftm_1	1	4	2	6	1	3	2	2	21
Bacteria	Actinobacteria	Acidimicrobiia	Microtrichales	Ilumatobacteraceae	uncultured_graftm_73	metagenome_graftm_299	4	6	1	4	1	2	1	2	21
Bacteria	Proteobacteria	Gammaproteobacteria	Betaproteobacteriales	Burkholderiaceae	Lautropia	uncultured_bacterium_graftm_1481	3	0	2	4	2	1	3	6	21
Bacteria	Actinobacteria	Actinobacteria_graftm_1	Corynebacteriales	Nocardiaceae	Rhodococcus		3	2	5	2	1	4	3	1	21
Bacteria	Verrucomicrobia	Verrucomicrobiae	Chthoniobacterales	Chthoniobacteraceae			1	8	0	3	5	2	0	2	21
Bacteria	Actinobacteria	Actinobacteria_graftm_1	Frankiales	uncultured_graftm_262	metagenome_graftm_354		1	6	5	1	1	1	5	1	21
Bacteria	Proteobacteria	Alphaproteobacteria	Azospirillales	Azospirillaceae	Azospirillum	uncultured_bacterium_graftm_1034	1	8	1	4	1	1	2	2	20
Bacteria	Proteobacteria	Alphaproteobacteria	Tistrellales	Geminicoccaceae	Geminicoccus		0	1	5	5	1	0	4	4	20
Bacteria	Proteobacteria	Alphaproteobacteria	Caulobacterales	Caulobacteraceae	uncultured_graftm_5	uncultured_bacterium_graftm_525	0	5	3	1	2	4	3	2	20
Bacteria	Proteobacteria	Alphaproteobacteria	Caulobacterales	Caulobacteraceae	Phenylobacterium	uncultured_bacterium_graftm_478	2	4	3	2	1	4	2	2	20
Bacteria	Chloroflexi	Anaerolineae	Anaerolineales	Anaerolineaceae	uncultured_graftm_31		1	2	1	2	7	1	5	1	20
Bacteria	Acidobacteria	Blastocatellia__Subgroup_4_	11_24	uncultured_bacterium_graftm_98			1	3	2	1	5	2	1	5	20
Bacteria	Proteobacteria	Alphaproteobacteria	Sphingomonadales	Sphingomonadaceae	Novosphingobium		2	2	2	2	4	3	3	2	20
Bacteria	Firmicutes	Bacilli	Bacillales	Paenibacillaceae	Ammoniphilus		0	3	3	4	7	2	1	0	20
Bacteria	Planctomycetes	Planctomycetacia	Isosphaerales	Isosphaeraceae	Aquisphaera	uncultured_bacterium_graftm_1736	1	2	5	2	0	5	2	3	20
Bacteria	Proteobacteria	Alphaproteobacteria	Rhizobiales	Beijerinckiaceae	Psychroglaciecola	uncultured_bacterium_graftm_2044	3	4	0	3	2	2	4	2	20
Bacteria	Gemmatimonadetes	Longimicrobia	Longimicrobiales	Longimicrobiaceae	Longimicrobium	uncultured_bacterium_graftm_2242	2	4	6	1	3	1	1	2	20
Bacteria	Gemmatimonadetes	Gemmatimonadetes_graftm_1	Gemmatimonadales	Gemmatimonadaceae	Gemmatimonas	uncultured_Gemmatimonas_sp._graftm_1	1	6	3	0	4	4	1	1	20
Bacteria	Proteobacteria	Alphaproteobacteria	Rickettsiales	Mitochondria	uncultured_bacterium_graftm_44		2	6	1	0	4	4	1	2	20
Archaea	Euryarchaeota	Thermoplasmata	Marine_Group_II	uncultured_archaeon_graftm_28			4	2	0	5	3	1	1	3	19
Bacteria	Firmicutes	Clostridia	Clostridiales	Gracilibacteraceae	Lutispora	uncultured_bacterium_graftm_734	2	7	2	2	4	0	1	1	19
Bacteria	Chloroflexi	Chloroflexia	Chloroflexales	Roseiflexaceae			0	5	5	0	1	3	2	3	19
Bacteria	Actinobacteria	0319_7L14	uncultured_Actinomycetales_bacterium_graftm_14				5	1	1	2	1	2	1	6	19
Bacteria	Bacteroidetes	Bacteroidia	Cytophagales	Spirosomaceae	uncultured_graftm_66		0	0	5	2	9	2	1	0	19
Bacteria	Cyanobacteria	Oxyphotobacteria	Nostocales	Nostocaceae	Calothrix_PCC_6303	uncultured_bacterium_graftm_2765	0	2	7	3	0	2	2	3	19
Bacteria	Proteobacteria	Deltaproteobacteria	Oligoflexales	Oligoflexaceae	uncultured_graftm_42	uncultured_bacterium_graftm_70	2	2	1	0	11	0	2	1	19
Bacteria	Chloroflexi	Dehalococcoidia	S085	uncultured_bacterium_graftm_434			4	3	0	2	2	3	3	2	19
Bacteria	Acidobacteria	Thermoanaerobaculia	Thermoanaerobaculales	Thermoanaerobaculaceae	Subgroup_10	uncultured_bacterium_graftm_171	1	5	2	2	1	3	4	1	19
Bacteria	Firmicutes	Bacilli	Bacillales	Paenibacillaceae			1	3	3	1	3	3	2	3	19
Bacteria	Bacteroidetes	Rhodothermia	Rhodothermales	Rhodothermaceae	uncultured_graftm_174		0	3	1	1	4	3	4	3	19
Bacteria	Bacteroidetes	Bacteroidia	Sphingobacteriales	env.OPS_17			2	1	1	0	7	3	4	0	18
Bacteria	Cyanobacteria	Oxyphotobacteria	Oxyphotobacteria_Incertae_Sedis	Unknown_Family_graftm_2	CENA359		0	1	7	3	4	0	1	2	18
Bacteria	Bacteroidetes	Bacteroidia	Cytophagales	Hymenobacteraceae	Hymenobacter	uncultured_bacterium_graftm_689	0	2	3	1	1	2	4	5	18
Bacteria	Proteobacteria	Gammaproteobacteria	Betaproteobacteriales	Burkholderiaceae	Aquabacterium		1	4	0	0	5	0	2	6	18
Bacteria	Proteobacteria	Deltaproteobacteria	Oligoflexales	Oligoflexaceae	uncultured_graftm_42		2	4	2	2	1	0	3	4	18
Bacteria	Proteobacteria	Gammaproteobacteria	Betaproteobacteriales	Burkholderiaceae	Noviherbaspirillum	uncultured_bacterium_graftm_628	0	2	0	2	8	3	2	1	18
Bacteria	Acidobacteria	Acidobacteriia	Solibacterales	Solibacteraceae__Subgroup_3_	Paludibaculum	uncultured_bacterium_graftm_216	1	4	1	2	6	2	1	1	18
Bacteria	Patescibacteria	Microgenomatia	Candidatus_Levybacteria	uncultured_bacterium_graftm_929			1	9	1	1	1	2	2	1	18
Bacteria	Patescibacteria	Parcubacteria	uncultured_bacterium_graftm_220				1	3	0	2	6	3	3	0	18
Bacteria	Bacteroidetes	Ignavibacteria	OPB56				3	3	0	1	5	2	3	1	18
Bacteria	Proteobacteria	Alphaproteobacteria	Sphingomonadales	Sphingomonadaceae	Sphingomonas	uncultured_alpha_proteobacterium_graftm_23	0	4	4	1	3	2	3	1	18
Bacteria	Actinobacteria	Actinobacteria_graftm_1	Propionibacteriales	Propionibacteriaceae	uncultured_graftm_141	uncultured_actinobacterium_graftm_39	2	5	0	2	1	0	4	4	18
Bacteria	Cyanobacteria	Oxyphotobacteria	Nostocales	uncultured_graftm_115			3	0	6	2	3	1	2	1	18
Bacteria	Chloroflexi	Chloroflexia	Chloroflexales	Chloroflexaceae	Candidatus_Chloroploca	uncultured_bacterium_graftm_1347	1	4	3	0	2	1	4	3	18
Bacteria	Proteobacteria	Alphaproteobacteria	Elsterales	uncultured_graftm_26	uncultured_Rhodospirillales_bacterium_graftm_2		1	3	3	1	2	2	2	4	18
Bacteria	Firmicutes	Clostridia	Clostridiales	Clostridiaceae_1	Clostridium_sensu_stricto_10	uncultured_bacterium_graftm_1111	1	6	4	0	2	1	1	3	18
Bacteria	Proteobacteria	Alphaproteobacteria	Acetobacterales	Acetobacteraceae	Roseomonas	metagenome_graftm_247	2	1	4	3	3	2	1	2	18
Bacteria	Proteobacteria	Gammaproteobacteria	Betaproteobacteriales	Nitrosomonadaceae	MND1	uncultured_bacterium_graftm_50	2	7	2	2	1	0	1	2	17
Bacteria	Acidobacteria	Blastocatellia__Subgroup_4_	Blastocatellales	Blastocatellaceae	Aridibacter	uncultured_bacterium_graftm_2215	1	2	2	0	4	1	3	4	17
Bacteria	Chloroflexi	Anaerolineae	RBG_13_54_9				1	5	0	4	0	1	1	5	17
Bacteria	Proteobacteria	Deltaproteobacteria	Myxococcales	BIrii41			1	4	2	1	2	1	5	1	17
Bacteria	Actinobacteria	Thermoleophilia	Gaiellales	uncultured_graftm_52	metagenome_graftm_141		1	6	1	3	0	0	3	3	17
Bacteria	Proteobacteria	Alphaproteobacteria	Azospirillales	uncultured_graftm_120			3	6	2	2	1	2	1	0	17
Bacteria	Bacteroidetes	Bacteroidia	Chitinophagales	Chitinophagaceae	uncultured_graftm_81	uncultured_Chitinophagaceae_bacterium_graftm_1	3	2	3	0	4	2	1	2	17
Bacteria	Actinobacteria	Actinobacteria_graftm_1	Micromonosporales	Micromonosporaceae	Micromonospora	uncultured_bacterium_graftm_1713	3	6	2	1	3	1	0	1	17
Bacteria	Proteobacteria	Alphaproteobacteria	Sphingomonadales	Sphingomonadaceae	uncultured_graftm_8	uncultured_Sphingomonadaceae_bacterium_graftm_2	0	6	0	1	4	0	2	4	17
Bacteria	Proteobacteria	Alphaproteobacteria	uncultured_graftm_34				1	4	4	2	1	1	3	1	17
Bacteria	Proteobacteria	Alphaproteobacteria	Acetobacterales	Acetobacteraceae	Rhodovastum		3	4	2	0	2	3	2	1	17
Bacteria	Patescibacteria	uncultured_graftm_344	uncultured_bacterium_graftm_2240				2	9	0	3	2	0	1	0	17
Bacteria	Cyanobacteria	Oxyphotobacteria	Nostocales	Nostocaceae	Tolypothrix_PCC_7601		0	5	3	1	2	4	1	1	17
Bacteria	Proteobacteria	Deltaproteobacteria	Myxococcales	Polyangiaceae	Pajaroellobacter		0	2	1	1	3	0	5	5	17
Bacteria	Proteobacteria	Alphaproteobacteria	Rhizobiales	Beijerinckiaceae	uncultured_bacterium_graftm_2168		0	4	0	7	1	1	4	0	17
Bacteria	Bacteroidetes	Ignavibacteria	OPB56	uncultured_bacterium_graftm_286			2	4	0	4	4	2	1	0	17
Bacteria	Proteobacteria	Gammaproteobacteria	Betaproteobacteriales	Nitrosomonadaceae	MND1		1	5	3	4	2	2	0	0	17
Bacteria	Cyanobacteria	Oxyphotobacteria	Chloroplast	Helianthus_annuus__common_sunflower__graftm_1			0	17	0	0	0	0	0	0	17
Bacteria	Proteobacteria	Alphaproteobacteria	Acetobacterales	Acetobacteraceae	Rubritepida		3	3	3	2	1	1	1	3	17
Bacteria	Proteobacteria	Gammaproteobacteria	Betaproteobacteriales	Burkholderiaceae	uncultured_graftm_3	uncultured_bacterium_graftm_68	3	3	0	1	6	0	2	2	17
Bacteria	Planctomycetes	Planctomycetacia	Gemmatales	Gemmataceae	uncultured_graftm_24	uncultured_Gemmata_sp.	3	3	2	1	0	1	4	3	17
Bacteria	Actinobacteria	Actinobacteria_graftm_1	Micromonosporales	Micromonosporaceae	Salinispora		3	1	1	0	3	1	3	4	16
Bacteria	Actinobacteria	Actinobacteria_graftm_1	Propionibacteriales	Nocardioidaceae	Kribbella		2	3	3	3	2	1	0	2	16
Bacteria	Bacteroidetes	Rhodothermia	Rhodothermales	Rhodothermaceae			1	7	1	3	2	1	1	0	16
Bacteria	Proteobacteria	Deltaproteobacteria	Bdellovibrionales	Bdellovibrionaceae	Bdellovibrio		4	0	1	1	5	2	2	1	16
Bacteria	Planctomycetes	Planctomycetacia	Pirellulales	Pirellulaceae	Pirellula	uncultured_bacterium_graftm_431	5	2	3	0	0	3	2	1	16
Bacteria	Cyanobacteria	Oxyphotobacteria	Leptolyngbyales	Leptolyngbyaceae	Leptolyngbya_PCC_6306	uncultured_bacterium_graftm_2078	0	4	1	2	3	2	1	3	16
Bacteria	Cyanobacteria	Sericytochromatia	uncultured_bacterium_graftm_937				3	4	0	0	2	2	5	0	16
Bacteria	Proteobacteria	Alphaproteobacteria	Acetobacterales	Acetobacteraceae	Roseomonas	uncultured_Acetobacteraceae_bacterium_graftm_3	0	0	5	0	7	0	2	2	16
Bacteria	Cyanobacteria	Oxyphotobacteria	Thermosynechococcales	Thermosynechococcaceae	uncultured_graftm_116	uncultured_bacterium_graftm_2246	2	1	3	3	5	0	1	1	16
Bacteria	Firmicutes	Bacilli	Bacillales	Bacillaceae			0	4	1	0	3	5	1	2	16
Bacteria	Planctomycetes	Planctomycetacia	Gemmatales	Gemmataceae	Fimbriiglobus		1	3	3	2	1	1	1	4	16
Bacteria	Proteobacteria	Gammaproteobacteria	Betaproteobacteriales	A21b			1	2	1	1	1	5	3	2	16
Bacteria	Actinobacteria	Actinobacteria_graftm_1	Propionibacteriales	Propionibacteriaceae	Microlunatus	uncultured_actinobacterium_graftm_99	0	3	4	4	0	2	2	1	16
Bacteria	Cyanobacteria	Oxyphotobacteria	Phormidesmiales	Nodosilineaceae	Nodosilinea_PCC_7104		0	0	3	3	3	7	0	0	16
Bacteria	Armatimonadetes	Chthonomonadetes	Chthonomonadales	uncultured_bacterium_graftm_676			5	1	0	1	1	2	2	4	16
Bacteria	Bacteroidetes	Bacteroidia	Sphingobacteriales	env.OPS_17	uncultured_bacterium_graftm_254		0	1	4	0	7	1	2	0	15
Bacteria	Actinobacteria	Actinobacteria_graftm_1	Pseudonocardiales	Pseudonocardiaceae	Lechevalieria		5	2	0	0	1	0	3	4	15
Bacteria	Actinobacteria	Actinobacteria_graftm_1	Streptosporangiales	Streptosporangiales_Incertae_Sedis	Motilibacter		1	4	0	1	1	2	3	3	15
Bacteria	Actinobacteria	Actinobacteria_graftm_1	Micromonosporales	Micromonosporaceae	Luedemannella	uncultured_bacterium_graftm_2498	2	1	6	0	1	0	2	3	15
Bacteria	Bacteroidetes	Bacteroidia	Cytophagales	Cytophagaceae	Rhodocytophaga	uncultured_Rhodocytophaga_sp.	0	2	0	1	4	2	4	2	15
Bacteria	Chloroflexi	Anaerolineae	Caldilineales	Caldilineaceae	Litorilinea	uncultured_bacterium_graftm_1607	0	3	4	1	1	2	1	3	15
Bacteria	Actinobacteria	Actinobacteria_graftm_1	Frankiales	Acidothermaceae	Acidothermus	uncultured_bacterium_graftm_1666	1	4	3	1	2	2	1	1	15
Bacteria	Proteobacteria	Alphaproteobacteria	Rhizobiales	Rhizobiaceae	Allorhizobium_Neorhizobium_Pararhizobium_Rhizobium		0	2	2	1	2	3	2	3	15
Bacteria	Acidobacteria	Acidobacteriia	Solibacterales	Solibacteraceae__Subgroup_3_	Bryobacter	uncultured_Solibacteraceae_bacterium	0	4	0	2	0	7	0	2	15
Bacteria	Entotheonellaeota	Entotheonellia	Entotheonellales	Entotheonellaceae	uncultured_bacterium_graftm_501		3	2	3	1	3	1	0	2	15
Bacteria	Cyanobacteria	Oxyphotobacteria	Nostocales	Chroococcidiopsaceae	Chroococcidiopsis_SAG_2023		0	7	3	3	1	1	0	0	15
Bacteria	Firmicutes	Bacilli	Bacillales	Alicyclobacillaceae	Tumebacillus	uncultured_Firmicutes_bacterium_graftm_53	2	1	6	1	2	1	2	0	15
Bacteria	Acidobacteria	Acidobacteriia	Acidobacteriales	uncultured_graftm_143			0	5	1	1	3	3	1	1	15
Bacteria	Chloroflexi	Anaerolineae	Anaerolineales	Anaerolineaceae	Anaerolinea	uncultured_bacterium_graftm_207	2	6	1	0	3	2	1	0	15
Bacteria	Acidobacteria	Subgroup_6	uncultured_Acidobacteriales_bacterium				0	7	0	1	1	1	1	4	15
Bacteria	Chloroflexi	Chloroflexia	Chloroflexales	Chloroflexaceae	Chloroflexus		2	2	4	1	2	0	4	0	15
Bacteria	Proteobacteria	Alphaproteobacteria	Sphingomonadales	Sphingomonadaceae	Sphingomonas	uncultured_Sphingomonas_sp.	2	3	2	1	2	0	1	4	15
Bacteria	Bacteroidetes	Bacteroidia	Chitinophagales	Chitinophagaceae	Flavisolibacter	uncultured_Flavisolibacter_sp._graftm_1	2	5	3	0	2	1	2	0	15
Bacteria	Armatimonadetes	Armatimonadia	Armatimonadales	uncultured_Armatimonadetes_bacterium_graftm_1			7	2	0	1	0	1	4	0	15
Bacteria	Chloroflexi	Anaerolineae	RBG_13_54_9	uncultured_Chloroflexi_bacterium_graftm_18			3	2	1	3	1	1	0	4	15
Bacteria	Bacteroidetes	Bacteroidia	Cytophagales	Spirosomaceae	Nibrella	uncultured_bacterium_graftm_2022	2	4	2	1	4	0	1	1	15
Bacteria	Proteobacteria	Deltaproteobacteria	Myxococcales	Myxococcaceae	uncultured_graftm_291	uncultured_bacterium_graftm_1457	2	2	4	0	3	0	1	2	14
Bacteria	Actinobacteria	Actinobacteria_graftm_1	Streptomycetales	Streptomycetaceae	E1B_B3_114		1	0	1	1	2	6	3	0	14
Bacteria	Planctomycetes	Planctomycetacia	Gemmatales	Gemmataceae	uncultured_graftm_24	uncultured_soil_bacterium_graftm_39	0	7	3	0	2	0	2	0	14
Bacteria	Proteobacteria	Alphaproteobacteria	Acetobacterales	Acetobacteraceae	Acidiphilium		1	0	1	5	3	1	0	3	14
Bacteria	Actinobacteria	Actinobacteria_graftm_1	Kineosporiales	Kineosporiaceae	Kineosporia	Kineosporia_aurantiaca	1	1	5	1	1	0	2	3	14
Bacteria	Armatimonadetes	uncultured_graftm_74	uncultured_Armatimonadetes_bacterium				2	5	0	0	2	4	1	0	14
Bacteria	Actinobacteria	Actinobacteria_graftm_1	Frankiales	Sporichthyaceae	uncultured_graftm_281		0	5	0	3	2	1	1	2	14
Bacteria	Proteobacteria	Alphaproteobacteria	Rhodobacterales	Rhodobacteraceae	uncultured		0	1	3	0	5	2	0	3	14
Bacteria	Actinobacteria	Thermoleophilia	Gaiellales	uncultured_graftm_52	uncultured_prokaryote_graftm_61		0	3	1	2	0	2	5	1	14
Bacteria	Cyanobacteria	Oxyphotobacteria	Leptolyngbyales	Leptolyngbyaceae	YB_42	uncultured_bacterium_graftm_1145	0	0	6	4	1	3	0	0	14
Bacteria	Proteobacteria	Deltaproteobacteria	Myxococcales	Polyangiaceae	uncultured_graftm_369	uncultured_bacterium_graftm_2469	1	3	0	1	2	0	5	2	14
Bacteria	Gemmatimonadetes	AKAU4049	uncultured_bacterium_graftm_2045				2	2	0	3	6	1	0	0	14
Bacteria	Acidobacteria	Blastocatellia__Subgroup_4_	Blastocatellales	Blastocatellaceae	JGI_0001001_H03	uncultured_bacterium_graftm_888	3	1	0	0	2	3	2	3	14
Bacteria	Cyanobacteria	Oxyphotobacteria	Nostocales	Chroococcidiopsaceae			2	0	1	3	1	0	2	5	14
Bacteria	Proteobacteria	Alphaproteobacteria	Sphingomonadales	Sphingomonadaceae	Ellin6055	metagenome_graftm_449	2	2	2	2	0	3	0	3	14
Bacteria	Verrucomicrobia	Verrucomicrobiae	Chthoniobacterales				0	2	1	4	2	2	0	3	14
Bacteria	Actinobacteria	Actinobacteria_graftm_1	Streptosporangiales	Streptosporangiaceae			4	2	0	1	2	5	0	0	14
Bacteria	Bacteroidetes	Bacteroidia	Cytophagales	Cytophagaceae	Rhodocytophaga	uncultured_Bacteroidetes_bacterium_graftm_122	1	2	2	1	4	1	1	2	14
Bacteria	Proteobacteria	Alphaproteobacteria	Rhizobiales	Xanthobacteraceae	Bradyrhizobium		1	4	2	0	0	1	3	2	13
Bacteria	Proteobacteria	Deltaproteobacteria	Bdellovibrionales	Bacteriovoracaceae	Peredibacter	uncultured_bacterium_graftm_591	0	0	4	0	3	0	4	2	13
Bacteria	Proteobacteria	Gammaproteobacteria	Betaproteobacteriales	B1_7BS			2	2	1	2	1	2	0	3	13
Bacteria	Actinobacteria	Actinobacteria_graftm_1	Micrococcales	Promicromonosporaceae	Cellulosimicrobium	Cellulosimicrobium_cellulans	2	2	1	1	2	3	1	1	13
Bacteria	Proteobacteria	Alphaproteobacteria	Rhizobiales	Beijerinckiaceae	Methylobacterium	uncultured_bacterium_graftm_806	3	4	1	2	1	1	1	0	13
Bacteria	Cyanobacteria	Oxyphotobacteria	Phormidesmiales	Nodosilineaceae	uncultured_graftm_289	uncultured_bacterium_graftm_2369	0	0	2	0	4	6	0	1	13
Bacteria	Proteobacteria	Alphaproteobacteria	Acetobacterales	Acetobacteraceae	uncultured_graftm_28	uncultured_Acetobacteraceae_bacterium_graftm_2	2	0	3	1	2	0	3	2	13
Bacteria	Proteobacteria	Alphaproteobacteria	Rhizobiales	Devosiaceae			0	2	5	1	2	1	1	1	13
Bacteria	Nitrospirae	Nitrospira	Nitrospirales	Nitrospiraceae	Nitrospira_graftm_1	uncultured_Nitrospiraceae_bacterium	0	0	4	1	0	3	3	2	13
Bacteria	Actinobacteria	Acidimicrobiia	Microtrichales	Iamiaceae	Iamia	metagenome_graftm_541	2	2	3	0	0	3	2	1	13
Bacteria	Cyanobacteria	Oxyphotobacteria	Nostocales	Coleofasciculaceae	Microcoleus_PCC_7113		1	3	1	2	3	3	0	0	13
Bacteria	Proteobacteria	Alphaproteobacteria	Azospirillales				1	3	3	2	1	1	1	1	13
Bacteria	Proteobacteria	Deltaproteobacteria	Myxococcales	Polyangiaceae	Pajaroellobacter	uncultured_bacterium_graftm_688	3	2	0	2	2	1	1	2	13
Bacteria	Actinobacteria	Actinobacteria_graftm_1	Corynebacteriales	Nocardiaceae			0	2	1	2	0	5	0	3	13
Bacteria	Acidobacteria	Acidobacteriia	Acidobacteriales	uncultured_graftm_143	uncultured_bacterium_graftm_563		2	1	2	1	2	2	3	0	13
Bacteria	Firmicutes	Clostridia	Clostridiales	Clostridiaceae_1			2	1	2	2	2	1	1	2	13
Bacteria	Actinobacteria	Actinobacteria_graftm_1	Micrococcales	Intrasporangiaceae	Ornithinimicrobium		1	1	5	1	0	2	3	0	13
Bacteria	Chloroflexi	Chloroflexia	Elev_1554	uncultured_bacterium_graftm_2067			2	2	0	2	2	3	0	2	13
Bacteria	Actinobacteria	Actinobacteria_graftm_1	Micrococcales	Intrasporangiaceae			5	1	0	2	1	2	1	1	13
Bacteria	Bacteroidetes	Bacteroidia	Chitinophagales	uncultured_graftm_82			1	1	0	1	2	1	3	4	13
Bacteria	Cyanobacteria	Oxyphotobacteria	Nostocales	Phormidiaceae	Trichocoleus_SAG_26.92		0	0	2	1	6	0	0	4	13
Bacteria	Chloroflexi	Chloroflexia	Thermomicrobiales				0	2	1	2	0	3	4	1	13
Bacteria	Proteobacteria	Alphaproteobacteria	Acetobacterales	Acetobacteraceae	uncultured_graftm_28	metagenome_graftm_214	0	1	4	1	3	0	2	2	13
Bacteria	Proteobacteria	Deltaproteobacteria	Myxococcales	BIrii41	uncultured_bacterium_graftm_684		2	4	3	0	0	1	3	0	13
Bacteria	Cyanobacteria	Oxyphotobacteria	Nostocales	Nostocaceae	Mastigocladopsis_PCC_10914		2	0	5	2	0	0	2	2	13
Bacteria	Elusimicrobia	Lineage_IIb	uncultured_bacterium_graftm_1547				0	7	0	0	1	2	2	1	13
Bacteria	Elusimicrobia	Lineage_IIb					0	1	1	1	1	5	2	2	13
Bacteria	Acidobacteria	Acidobacteriia	Acidobacteriales				0	0	6	1	0	3	2	0	12
Bacteria	Proteobacteria	Deltaproteobacteria	Myxococcales	Polyangiaceae	Minicystis		0	2	2	1	2	3	1	1	12
Bacteria	Proteobacteria	Deltaproteobacteria	Myxococcales	Archangiaceae	Cystobacter	uncultured_bacterium_graftm_2221	1	1	1	2	2	1	4	0	12
Bacteria	Chloroflexi	Anaerolineae	Caldilineales	Caldilineaceae	uncultured_graftm_112		1	1	0	3	0	3	2	2	12
Bacteria	Deinococcus_Thermus	Deinococci	Deinococcales	Deinococcaceae	uncultured_graftm_102	uncultured_bacterium_graftm_385	2	1	0	4	3	0	0	2	12
Bacteria	Entotheonellaeota	Entotheonellia	Entotheonellales	Entotheonellaceae	Candidatus_Entotheonella	uncultured_bacterium_graftm_2504	1	2	1	0	2	1	3	2	12
Bacteria	Actinobacteria	Acidimicrobiia	Microtrichales	uncultured_graftm_163	uncultured_Acidimicrobidae_bacterium_graftm_2		0	2	2	3	1	0	3	1	12
Bacteria	FBP	metagenome_graftm_302					0	0	4	2	4	0	2	0	12
Bacteria	Firmicutes	Clostridia	Clostridiales	Ruminococcaceae	Ruminiclostridium_1	uncultured_bacterium_graftm_325	1	2	1	1	0	2	4	1	12
Bacteria	Armatimonadetes	uncultured_graftm_74	uncultured_soil_bacterium_graftm_58				0	1	0	0	5	0	5	1	12
Bacteria	Proteobacteria	Gammaproteobacteria	Methylococcales	Methylococcaceae	uncultured_graftm_203		0	0	0	1	1	2	5	3	12
Bacteria	Chloroflexi	Anaerolineae	RBG_13_54_9	uncultured_Anaerolineaceae_bacterium_graftm_2			2	0	0	2	0	0	1	7	12
Bacteria	Proteobacteria	Alphaproteobacteria	Sphingomonadales	Sphingomonadaceae	Sphingoaurantiacus	uncultured_bacterium_graftm_831	0	0	2	4	1	1	1	3	12
Bacteria	Bacteroidetes	Bacteroidia	Cytophagales	Cytophagaceae			2	0	2	0	3	2	2	1	12
Bacteria	Bacteroidetes	Bacteroidia	Chitinophagales	Chitinophagaceae	uncultured_graftm_81	metagenome_graftm_138	0	1	2	0	4	2	3	0	12
Bacteria	Proteobacteria	Alphaproteobacteria	Sphingomonadales	Sphingomonadaceae	uncultured_graftm_8	uncultured_Sphingomonas_sp._graftm_4	1	2	1	2	4	1	0	1	12
Bacteria	Actinobacteria	Actinobacteria_graftm_1	Frankiales	Acidothermaceae	Acidothermus		2	2	0	1	3	0	2	2	12
Bacteria	Actinobacteria	Actinobacteria_graftm_1	Elev_16S_976	uncultured_bacterium_graftm_2832			0	5	0	3	3	1	0	0	12
Bacteria	Actinobacteria	Actinobacteria_graftm_1	Pseudonocardiales	Pseudonocardiaceae	Actinophytocola		0	3	1	1	2	1	1	3	12
Bacteria	Verrucomicrobia	Verrucomicrobiae	Opitutales	Opitutaceae			1	1	4	1	4	1	0	0	12
Bacteria	Acidobacteria	Blastocatellia__Subgroup_4_	Pyrinomonadales	Pyrinomonadaceae	RB41	metagenome_graftm_448	2	2	1	0	3	3	1	0	12
Bacteria	Proteobacteria	Gammaproteobacteria	Steroidobacterales	Steroidobacteraceae	uncultured_graftm_287	uncultured_bacterium_graftm_1434	0	2	1	0	3	3	3	0	12
Bacteria	Bacteroidetes	Bacteroidia	Chitinophagales	Chitinophagaceae	Ferruginibacter	uncultured_bacterium_graftm_196	2	2	0	0	2	3	2	1	12
Bacteria	Actinobacteria	Actinobacteria_graftm_1	Frankiales	Frankiaceae			2	3	0	1	3	0	2	1	12
Bacteria	Proteobacteria	Alphaproteobacteria	Rhodobacterales	Rhodobacteraceae	Paracoccus	uncultured_bacterium_graftm_677	0	2	2	1	1	4	0	1	11
Bacteria	Actinobacteria	Thermoleophilia	Gaiellales	uncultured_graftm_52	uncultured_Solirubrobacter_sp._graftm_1		1	6	1	1	0	1	0	1	11
Bacteria	Actinobacteria	Actinobacteria_graftm_1	Micrococcales	Bogoriellaceae	Georgenia		0	2	0	1	5	1	0	2	11
Bacteria	Acidobacteria	Holophagae	Subgroup_7	uncultured_Acidobacteria_bacterium_graftm_2			0	0	3	1	3	1	3	0	11
Bacteria	Bacteroidetes	Bacteroidia	Cytophagales	Cytophagaceae	Sporocytophaga		0	0	4	0	5	0	2	0	11
Bacteria	Chloroflexi	Anaerolineae	Anaerolineales	Anaerolineaceae	uncultured_graftm_31	uncultured_bacterium_graftm_32	0	6	1	1	0	1	2	0	11
Bacteria	Proteobacteria	Alphaproteobacteria	Rhizobiales	Devosiaceae	Devosia		1	2	1	1	3	1	2	0	11
Bacteria	Planctomycetes	Planctomycetacia	Isosphaerales	Isosphaeraceae	Singulisphaera	uncultured_planctomycete_graftm_22	2	4	4	1	0	0	0	0	11
Bacteria	Actinobacteria	Actinobacteria_graftm_1	Propionibacteriales	Propionibacteriaceae	uncultured_graftm_141		0	2	1	0	1	5	0	2	11
Bacteria	Cyanobacteria	Oxyphotobacteria	Oxyphotobacteria_Incertae_Sedis	Unknown_Family_graftm_2	Leptolyngbya_EcFYyyy_00		0	2	0	0	4	5	0	0	11
Bacteria	Proteobacteria	Alphaproteobacteria	Tistrellales	Geminicoccaceae	uncultured_graftm_290	uncultured_Acetobacteraceae_bacterium_graftm_6	0	5	3	1	0	1	0	1	11
Bacteria	Proteobacteria	Gammaproteobacteria	Betaproteobacteriales	Burkholderiaceae	Limnobacter	uncultured_bacterium_graftm_1439	2	2	1	0	0	3	2	1	11
Bacteria	Actinobacteria	Actinobacteria_graftm_1	Streptosporangiales	Thermomonosporaceae			3	2	2	0	0	3	1	0	11
Bacteria	Proteobacteria	Alphaproteobacteria	Rhodobacterales	Rhodobacteraceae	Loktanella		1	5	1	0	0	2	2	0	11
Bacteria	Gemmatimonadetes	BD2_11_terrestrial_group	uncultured_bacterium_graftm_95				0	2	2	2	1	1	2	1	11
Bacteria	Proteobacteria	Alphaproteobacteria	Sphingomonadales	Sphingomonadaceae	uncultured_graftm_8	uncultured_alpha_proteobacterium_graftm_56	3	1	1	4	2	0	0	0	11
Bacteria	Proteobacteria	Deltaproteobacteria	Myxococcales	Polyangiaceae	uncultured_graftm_369		0	0	0	3	3	0	0	5	11
Bacteria	Gemmatimonadetes	Gemmatimonadetes_graftm_1	Gemmatimonadales	Gemmatimonadaceae	uncultured_graftm_38	uncultured_Gemmatimonas_sp.	3	3	1	0	2	0	1	1	11
Bacteria	Proteobacteria	Deltaproteobacteria	Myxococcales	P3OB_42	uncultured_bacterium_graftm_1085		2	1	1	2	2	0	3	0	11
Bacteria	Firmicutes	Bacilli	Bacillales	Paenibacillaceae	Brevibacillus		0	3	3	0	1	2	1	1	11
Bacteria	Nitrospirae	Nitrospira	Nitrospirales	Nitrospiraceae	Nitrospira_graftm_1	uncultured_Nitrospira_sp.	1	4	0	1	2	2	1	0	11
Bacteria	Actinobacteria	Thermoleophilia	Thermophilales	Thermoleophilaceae	Thermoleophilum		0	2	1	3	0	2	2	1	11
Bacteria	Proteobacteria	Alphaproteobacteria	Sphingomonadales	Sphingomonadaceae	Sphingoaurantiacus		2	3	1	0	3	0	2	0	11
Bacteria	Firmicutes	Bacilli	Bacillales	Bacillaceae	Bacillus	uncultured_bacterium_graftm_584	0	5	1	0	1	2	1	1	11
Bacteria	Planctomycetes	Planctomycetacia					0	4	0	2	1	0	3	1	11
Bacteria	Planctomycetes	Planctomycetacia	Pirellulales	Pirellulaceae	Pirellula		3	2	1	0	0	0	5	0	11
Bacteria	Actinobacteria	Actinobacteria_graftm_1	Micrococcales	Micrococcaceae	Arthrobacter	uncultured_bacterium_graftm_1600	2	0	0	3	2	3	0	1	11
Bacteria	Proteobacteria	Deltaproteobacteria	Myxococcales	uncultured_graftm_154			1	3	1	1	0	3	2	0	11
Bacteria	Actinobacteria	Actinobacteria_graftm_1	Propionibacteriales	Nocardioidaceae	Marmoricola		0	1	0	1	5	0	0	4	11
Bacteria	Deinococcus_Thermus	Deinococci	Deinococcales	Trueperaceae	Truepera		0	3	1	0	3	3	0	1	11
Bacteria	Elusimicrobia	Lineage_IIa	uncultured_bacterium_graftm_1110				0	4	0	1	2	2	1	1	11
Bacteria	Planctomycetes						1	2	1	1	2	0	4	0	11
Bacteria	Actinobacteria	Actinobacteria_graftm_1	PeM15				0	3	1	4	0	0	0	2	10
Bacteria	Planctomycetes	Planctomycetacia	Pirellulales	Pirellulaceae	Pir4_lineage	uncultured_bacterium_graftm_41	2	4	0	1	0	0	2	1	10
Bacteria	Cyanobacteria	Oxyphotobacteria	Nostocales	Nostocaceae	Nostoc_PCC_8976		2	0	5	0	3	0	0	0	10
Bacteria	Actinobacteria	Acidimicrobiia	IMCC26256	uncultured_Aciditerrimonas_sp.			3	0	0	1	0	3	3	0	10
Bacteria	Planctomycetes	Planctomycetacia	Isosphaerales	Isosphaeraceae	Singulisphaera	uncultured_Singulisphaera_sp._graftm_1	0	4	4	0	0	1	0	1	10
Bacteria	Firmicutes	Clostridia	Clostridiales	Clostridiaceae_1	uncultured_graftm_155	uncultured_bacterium_graftm_851	2	0	1	3	0	1	1	2	10
Bacteria	Proteobacteria	Alphaproteobacteria	Rhodospirillales	Magnetospirillaceae	uncultured_bacterium_graftm_2003		0	2	0	0	1	0	3	4	10
Bacteria	Planctomycetes	vadinHA49					0	0	3	0	5	0	2	0	10
Bacteria	Proteobacteria	Alphaproteobacteria	Rhodobacterales	Rhodobacteraceae	uncultured	uncultured_bacterium_graftm_174	1	1	1	0	1	2	2	2	10
Bacteria	Actinobacteria	Actinobacteria_graftm_1	Pseudonocardiales	Pseudonocardiaceae	Saccharothrix		1	2	2	1	0	0	2	2	10
Bacteria	Actinobacteria	Actinobacteria_graftm_1	Glycomycetales	Glycomycetaceae	Glycomyces		1	3	1	0	2	1	1	1	10
Bacteria	Actinobacteria	Actinobacteria_graftm_1	Propionibacteriales	Nocardioidaceae	Kribbella	uncultured_bacterium_graftm_2179	1	0	3	1	1	1	0	3	10
Bacteria	Bacteroidetes	Bacteroidia	Cytophagales	Spirosomaceae			2	0	0	2	1	1	2	2	10
Bacteria	Actinobacteria	Acidimicrobiia	IMCC26256	uncultured_actinobacterium_graftm_28			2	3	1	0	0	2	0	2	10
Bacteria	Planctomycetes	Planctomycetacia	Isosphaerales	Isosphaeraceae	uncultured_graftm_10	uncultured_planctomycete_graftm_8	3	0	1	0	3	0	3	0	10
Bacteria	Actinobacteria	Actinobacteria_graftm_1	Pseudonocardiales	Pseudonocardiaceae	Crossiella	uncultured_Pseudonocardia_sp._graftm_1	0	2	1	4	0	1	0	2	10
Bacteria	Cyanobacteria	Oxyphotobacteria	Nostocales	Chroococcidiopsaceae	Aliterella_CENA595		2	1	2	2	3	0	0	0	10
Bacteria	Proteobacteria	Deltaproteobacteria	Desulfuromonadales	Geobacteraceae	Geobacter		0	4	1	0	0	1	3	1	10
Bacteria	Cyanobacteria	Oxyphotobacteria	Nostocales	uncultured_graftm_115	uncultured_cyanobacterium_graftm_6		0	4	1	0	2	2	1	0	10
Bacteria	Firmicutes	Clostridia	Clostridiales	Family_XVIII	uncultured_graftm_161	uncultured_bacterium_graftm_1087	0	5	1	1	2	1	0	0	10
Bacteria	Chloroflexi	Dehalococcoidia	S085				1	1	0	1	2	0	3	2	10
Bacteria	Actinobacteria	Actinobacteria_graftm_1	Micrococcales	Cellulomonadaceae			0	2	2	1	2	1	1	1	10
Bacteria	Proteobacteria	Gammaproteobacteria	Betaproteobacteriales	Burkholderiaceae	Massilia	Massilia_sp._WF1	0	5	3	0	2	0	0	0	10
Bacteria	Proteobacteria	Gammaproteobacteria	Steroidobacterales	Steroidobacteraceae	Steroidobacter	uncultured_bacterium_graftm_1432	0	4	0	0	1	4	1	0	10
Bacteria	Gemmatimonadetes	Gemmatimonadetes_graftm_1	Gemmatimonadales	Gemmatimonadaceae	uncultured_graftm_38	uncultured_soil_bacterium_graftm_36	0	3	0	2	2	0	1	2	10
Bacteria	Actinobacteria	Actinobacteria_graftm_1	Kineosporiales	Kineosporiaceae	Angustibacter		1	4	1	0	1	1	1	1	10
Bacteria	Firmicutes	Clostridia	Clostridiales	Ruminococcaceae	Ruminiclostridium_1		0	5	0	0	2	0	2	0	9
Bacteria	Cyanobacteria	Oxyphotobacteria	Nostocales	Nostocaceae	Tolypothrix_PCC_7601	uncultured_bacterium_graftm_253	0	1	0	1	4	0	2	1	9
Bacteria	Chloroflexi	Chloroflexia	Chloroflexales	Chloroflexaceae	Candidatus_Chloroploca		1	0	3	0	0	2	1	2	9
Bacteria	Actinobacteria	Actinobacteria_graftm_1	Micrococcales	Promicromonosporaceae	Cellulosimicrobium		2	1	0	1	2	0	0	3	9
Bacteria	Actinobacteria	Thermoleophilia	Solirubrobacterales	67_14	uncultured_Conexibacter_sp.		0	1	0	1	0	3	2	2	9
Bacteria	Proteobacteria	Deltaproteobacteria	Myxococcales	Phaselicystidaceae	Phaselicystis	uncultured_bacterium_graftm_963	0	0	2	1	4	1	0	1	9
Bacteria	Firmicutes	Clostridia	Clostridiales	Clostridiaceae_1	Clostridium_sensu_stricto_8		0	3	0	1	1	2	1	1	9
Bacteria	Firmicutes						0	3	1	0	1	0	2	2	9
Bacteria	Proteobacteria	Alphaproteobacteria	Acetobacterales	Acetobacteraceae	uncultured_graftm_28	uncultured_alpha_proteobacterium_graftm_53	2	1	3	1	0	0	0	2	9
Bacteria	Proteobacteria	Deltaproteobacteria	Myxococcales	Haliangiaceae	Haliangium	uncultured_Myxococcales_bacterium_graftm_1	4	2	0	0	2	0	0	1	9
Bacteria	Actinobacteria	Actinobacteria_graftm_1	Micromonosporales	Micromonosporaceae	Longispora	uncultured_bacterium_graftm_2452	3	0	2	0	1	0	1	2	9
Bacteria	Actinobacteria	Thermoleophilia	Solirubrobacterales	Solirubrobacteraceae	Patulibacter	uncultured_bacterium_graftm_3061	1	2	2	0	1	0	1	2	9
Bacteria	Actinobacteria	Acidimicrobiia	Acidimicrobiales	Acidimicrobiaceae	uncultured_graftm_359		0	2	0	4	1	2	0	0	9
Bacteria	Verrucomicrobia	Verrucomicrobiae	Chthoniobacterales	Chthoniobacteraceae	Candidatus_Udaeobacter	uncultured_Verrucomicrobia_bacterium_graftm_3	3	0	1	2	2	0	0	1	9
Bacteria	Proteobacteria	Deltaproteobacteria	Myxococcales	Nannocystaceae	Nannocystis		1	2	1	0	1	1	3	0	9
Bacteria	Actinobacteria	Actinobacteria_graftm_1	Frankiales	Cryptosporangiaceae	Cryptosporangium		1	1	4	0	0	1	0	2	9
Bacteria	Armatimonadetes	Chthonomonadetes	Chthonomonadales	Chthonomonadaceae	Chthonomonas	uncultured_Armatimonadetes_bacterium_graftm_5	0	2	1	1	4	0	1	0	9
Bacteria	Proteobacteria	Alphaproteobacteria	Thalassobaculales	uncultured_graftm_308			2	0	1	4	0	1	0	1	9
Bacteria	Actinobacteria	Actinobacteria_graftm_1	Kineosporiales	Kineosporiaceae	Kineococcus	uncultured_bacterium_graftm_3071	0	4	0	1	2	0	0	2	9
Bacteria	Actinobacteria	Actinobacteria_graftm_1	Micrococcales	Cellulomonadaceae	Paraoerskovia		1	4	0	1	0	2	0	1	9
Bacteria	Actinobacteria	Actinobacteria_graftm_1	Propionibacteriales	Nocardioidaceae	uncultured_graftm_232		2	0	2	1	0	2	0	2	9
Bacteria	Planctomycetes	vadinHA49	uncultured_bacterium_graftm_14				0	1	2	0	5	0	1	0	9
Bacteria	Chloroflexi	Chloroflexia	Chloroflexales	Chloroflexaceae	Chloroflexus	uncultured_bacterium_graftm_259	0	1	1	0	1	1	1	4	9
Bacteria	Cyanobacteria	Oxyphotobacteria	Nostocales	Nostocaceae	Nostoc_PCC_73102	uncultured_cyanobacterium_graftm_67	0	1	3	0	3	0	1	1	9
Bacteria	Actinobacteria	Actinobacteria_graftm_1	Frankiales	Frankiaceae	Frankia		2	3	1	1	1	0	0	1	9
Bacteria	Gemmatimonadetes	Gemmatimonadetes_graftm_1	Gemmatimonadales	Gemmatimonadaceae	Gemmatimonas	uncultured_Gemmatimonadetes_bacterium_graftm_3	1	0	2	0	2	3	1	0	9
Bacteria	Gemmatimonadetes						0	1	1	1	4	0	1	1	9
Bacteria	Actinobacteria	Acidimicrobiia	Microtrichales	uncultured_graftm_163	uncultured_actinobacterium_graftm_32		0	1	2	1	0	4	0	1	9
Bacteria	Proteobacteria	Alphaproteobacteria	Sphingomonadales	Sphingomonadaceae	Sphingomonas	uncultured_Sphingomonadaceae_bacterium_graftm_1	0	2	1	5	1	0	0	0	9
Bacteria	Patescibacteria	Berkelbacteria					0	0	0	1	6	0	2	0	9
Bacteria	Proteobacteria	Gammaproteobacteria	Betaproteobacteriales	Burkholderiaceae	Aquabacterium	uncultured_bacterium_graftm_1255	0	0	6	0	1	1	1	0	9
Bacteria	Patescibacteria	Parcubacteria					3	1	0	1	1	1	1	1	9
Bacteria	Proteobacteria	Alphaproteobacteria	Rhodospirillales	Magnetospirillaceae			0	4	1	1	2	0	1	0	9
Bacteria	Actinobacteria	Thermoleophilia	Gaiellales	uncultured_graftm_52	uncultured_microorganism_graftm_13		1	3	2	1	0	0	0	2	9
Bacteria	Actinobacteria	Actinobacteria_graftm_1	Micrococcales	Microbacteriaceae	uncultured_bacterium_graftm_2093		1	3	1	1	1	2	0	0	9
Bacteria	Cyanobacteria	Oxyphotobacteria	Nostocales	Chroococcidiopsaceae	Dapisostemonum_CCIBt_3536	uncultured_bacterium_graftm_1580	1	0	4	1	2	0	0	1	9
Archaea	Thaumarchaeota	Nitrososphaeria	Nitrososphaerales	Nitrososphaeraceae	Candidatus_Nitrocosmicus		1	2	3	1	1	0	0	0	8
Bacteria	Actinobacteria	Acidimicrobiia	Microtrichales	uncultured_graftm_163	metagenome_graftm_422		1	3	0	1	0	1	1	1	8
Bacteria	Cyanobacteria	Oxyphotobacteria	Oxyphotobacteria_Incertae_Sedis	Unknown_Family_graftm_2	Leptolyngbya_VRUC_135	uncultured_bacterium_graftm_2079	0	3	1	0	3	0	1	0	8
Bacteria	Proteobacteria	Deltaproteobacteria	Myxococcales	Archangiaceae	Stigmatella		0	1	0	4	1	0	0	2	8
Bacteria	Proteobacteria	Alphaproteobacteria	Acetobacterales	Acetobacteraceae	Acidiphilium	uncultured_bacterium_graftm_197	2	2	0	0	2	1	0	1	8
Bacteria	Chloroflexi	Anaerolineae	Anaerolineales	Anaerolineaceae	Anaerolinea	uncultured_Chloroflexi_bacterium_graftm_31	0	6	1	0	0	1	0	0	8
Bacteria	Verrucomicrobia	Verrucomicrobiae	Chthoniobacterales	Chthoniobacteraceae	Chthoniobacter	uncultured_Verrucomicrobia_bacterium	2	0	0	0	3	1	2	0	8
Bacteria	Proteobacteria	Deltaproteobacteria	Myxococcales	Blfdi19	metagenome_graftm_273		0	1	0	0	5	1	1	0	8
Bacteria	Proteobacteria	Deltaproteobacteria	Myxococcales	Blfdi19	uncultured_bacterium_graftm_1480		2	1	0	0	2	2	1	0	8
Bacteria	Proteobacteria	Gammaproteobacteria	Pseudomonadales	Pseudomonadaceae			0	0	1	0	3	0	4	0	8
Bacteria	Firmicutes	Clostridia	Clostridiales	Clostridiaceae_1	Clostridium_sensu_stricto_10		0	3	0	0	2	1	2	0	8
Bacteria	Proteobacteria	Deltaproteobacteria	Oligoflexales	Oligoflexaceae	Oligoflexus		1	0	1	1	0	0	5	0	8
Bacteria	Cyanobacteria	Oxyphotobacteria	Nostocales	Nostocaceae	Scytonema_UTEX_2349	uncultured_bacterium_graftm_2358	0	2	0	1	4	0	0	1	8
Bacteria	BRC1	uncultured_bacterium_graftm_466					2	0	1	1	3	0	1	0	8
Bacteria	Cyanobacteria	Oxyphotobacteria	RD011	uncultured_bacterium_graftm_1970			0	0	0	7	0	0	0	1	8
Bacteria	Proteobacteria	Deltaproteobacteria	Myxococcales	Archangiaceae	Cystobacter		1	0	1	1	2	1	2	0	8
Bacteria	Bacteroidetes	Bacteroidia	Chitinophagales	Chitinophagaceae	Segetibacter	uncultured_Bacteroidetes_bacterium_graftm_28	0	3	2	2	0	0	1	0	8
Bacteria	Bacteroidetes	Bacteroidia	Chitinophagales	Chitinophagaceae	Flaviaesturariibacter		2	3	1	0	2	0	0	0	8
Bacteria	Actinobacteria	Thermoleophilia	Solirubrobacterales	Solirubrobacteraceae	Patulibacter		0	2	1	2	0	1	0	2	8
Bacteria	Acidobacteria	Subgroup_6	uncultured_Acidobacteriaceae_bacterium_graftm_1				0	3	0	1	3	1	0	0	8
Bacteria	Actinobacteria	Acidimicrobiia	Microtrichales	Microtrichaceae	Sva0996_marine_group		2	0	3	1	2	0	0	0	8
Bacteria	Bacteroidetes	Rhodothermia	Rhodothermales	Rhodothermaceae	uncultured_graftm_174	uncultured_bacterium_graftm_925	3	0	1	0	1	1	1	1	8
Bacteria	Proteobacteria	Alphaproteobacteria	Rhodospirillales	Rhodopirillaceae	Defluviicoccus		0	1	1	1	1	3	0	1	8
Bacteria	Bacteroidetes	Bacteroidia	Chitinophagales	uncultured_graftm_82	uncultured_bacterium_graftm_242		0	2	0	1	2	0	3	0	8
Bacteria	Cyanobacteria	Sericytochromatia					0	1	2	0	1	1	3	0	8
Bacteria	Proteobacteria	Gammaproteobacteria	Steroidobacterales	Steroidobacteraceae			3	0	3	0	0	1	1	0	8
Bacteria	Proteobacteria	Gammaproteobacteria	Betaproteobacteriales	Nitrosomonadaceae	Ellin6067	uncultured_bacterium_graftm_410	2	1	1	0	0	0	2	2	8
Bacteria	Proteobacteria	Alphaproteobacteria	uncultured_graftm_34	uncultured_alpha_proteobacterium_graftm_13			0	2	1	0	4	1	0	0	8
Bacteria	Bacteroidetes	Bacteroidia	Sphingobacteriales				1	0	1	0	4	0	2	0	8
Bacteria	Proteobacteria	Deltaproteobacteria	Oligoflexales	Oligoflexaceae	Oligoflexus	uncultured_bacterium_graftm_1498	0	1	0	0	2	1	4	0	8
Bacteria	Bacteroidetes	Bacteroidia	Cytophagales	Microscillaceae	Flexibacter		0	0	5	0	3	0	0	0	8
Bacteria	Proteobacteria	Alphaproteobacteria	Rhizobiales	Xanthobacteraceae	Rhodoplanes		2	0	0	0	3	1	1	1	8
Bacteria	Actinobacteria	Thermoleophilia	Solirubrobacterales	Solirubrobacteraceae	uncultured_graftm_167		1	0	0	0	2	2	2	1	8
Bacteria	Proteobacteria	Alphaproteobacteria	Rhizobiales	Xanthobacteraceae	Rhodoplanes	metagenome_graftm_297	1	3	0	2	0	0	0	2	8
Bacteria	Chloroflexi	Dehalococcoidia	SAR202_clade				2	3	2	1	0	0	0	0	8
Archaea	Thaumarchaeota	Nitrososphaeria	Nitrososphaerales	Nitrososphaeraceae	Candidatus_Nitrocosmicus	uncultured_crenarchaeote_graftm_17	2	1	0	0	1	1	1	1	7
Bacteria	Acidobacteria	Subgroup_11	uncultured_bacterium_graftm_1697				0	3	0	0	1	1	1	1	7
Bacteria	Proteobacteria	Deltaproteobacteria	Myxococcales	Polyangiaceae	Polyangium		0	0	4	1	1	1	0	0	7
Bacteria	Verrucomicrobia	Verrucomicrobiae	Chthoniobacterales	Chthoniobacteraceae	LD29	uncultured_bacterium_graftm_1345	0	1	1	0	0	2	2	1	7
Bacteria	Acidobacteria	Blastocatellia__Subgroup_4_	Blastocatellales	Blastocatellaceae	Stenotrophobacter		0	0	0	1	4	1	0	1	7
Bacteria	Chloroflexi	Chloroflexia	Thermobaculales	Thermobaculaceae	Thermobaculum		0	3	1	0	0	0	3	0	7
Bacteria	Actinobacteria	Thermoleophilia	Solirubrobacterales	Solirubrobacteraceae	JCM_18997		2	1	1	2	0	0	0	1	7
Bacteria	Chloroflexi	Chloroflexia	Chloroflexales				0	0	4	0	0	0	1	2	7
Bacteria	Actinobacteria	Actinobacteria_graftm_1	Streptosporangiales	Thermomonosporaceae	Actinoallomurus		0	1	0	0	3	0	0	3	7
Bacteria	Proteobacteria	Deltaproteobacteria	Myxococcales	P3OB_42	metagenome_graftm_201		0	6	0	0	0	1	0	0	7
Bacteria	Acidobacteria	Acidobacteriia	Solibacterales	Solibacteraceae__Subgroup_3_	Bryobacter	uncultured_Acidobacterium_sp._graftm_6	3	0	0	0	2	1	0	1	7
Bacteria	Bacteroidetes	Bacteroidia	Chitinophagales	Chitinophagaceae	Flavisolibacter	uncultured_soil_bacterium_graftm_222	2	3	1	0	1	0	0	0	7
Bacteria	Armatimonadetes	uncultured_graftm_74	metagenome_graftm_601				1	1	0	1	0	0	3	1	7
Bacteria	Cyanobacteria	Oxyphotobacteria	Nostocales	Coleofasciculaceae	Wilmottia_Ant_Ph58		0	5	0	0	1	0	1	0	7
Bacteria	Bacteroidetes	Bacteroidia	Cytophagales	Cyclobacteriaceae	uncultured_graftm_53		0	0	2	0	4	0	1	0	7
Bacteria	Planctomycetes	Planctomycetacia	Pirellulales	Pirellulaceae	Pir4_lineage		1	1	0	3	0	2	0	0	7
Bacteria	Actinobacteria	Acidimicrobiia	uncultured_graftm_25	metagenome_graftm_281			1	2	0	1	0	0	0	3	7
Bacteria	Proteobacteria	Deltaproteobacteria	Myxococcales	Myxococcaceae	Myxococcus		0	1	0	0	2	1	2	1	7
Bacteria	Acidobacteria	Blastocatellia__Subgroup_4_	Blastocatellales	Blastocatellaceae	JGI_0001001_H03		0	1	1	1	3	0	0	1	7
Bacteria	Proteobacteria	Alphaproteobacteria	Rhizobiales	Xanthobacteraceae	Pseudorhodoplanes	uncultured_bacterium_graftm_1652	1	0	1	0	0	2	1	2	7
Bacteria	Planctomycetes	Planctomycetacia	Isosphaerales	Isosphaeraceae	Candidatus_Nostocoida		1	1	1	2	0	0	1	1	7
Bacteria	Proteobacteria	Alphaproteobacteria	Rhizobiales	Beijerinckiaceae	FFCH5858	uncultured_bacterium_graftm_2642	0	4	0	2	0	0	1	0	7
Bacteria	Firmicutes	Clostridia	DTU014	uncultured_bacterium_graftm_609			1	0	2	0	0	1	1	2	7
Bacteria	Proteobacteria	Alphaproteobacteria	Rhizobiales	Rhizobiaceae	Mesorhizobium		0	4	1	0	1	0	1	0	7
Bacteria	Actinobacteria	Actinobacteria_graftm_1	Micrococcales	Micrococcaceae	Kocuria	Kocuria_turfanensis	3	0	3	0	0	1	0	0	7
Bacteria	Acidobacteria	Subgroup_17					1	1	1	0	1	2	1	0	7
Bacteria	Planctomycetes	Planctomycetacia	Gemmatales	Gemmataceae	Gemmata	uncultured_planctomycete_graftm_45	1	0	1	1	1	1	1	1	7
Bacteria	Firmicutes	Negativicutes	Selenomonadales	uncultured_graftm_207	uncultured_bacterium_graftm_864		0	1	0	1	3	0	0	2	7
Bacteria	Planctomycetes	Planctomycetacia	uncultured_graftm_124	uncultured_bacterium_graftm_487			0	2	2	0	2	1	0	0	7
Bacteria	Proteobacteria	Deltaproteobacteria	SAR324_clade_Marine_group_B_				1	1	1	1	2	0	1	0	7
Bacteria	Chloroflexi	Anaerolineae	Ardenticatenales	uncultured_graftm_51	uncultured_bacterium_graftm_113		5	1	0	0	0	0	0	1	7
Bacteria	Chloroflexi	Chloroflexia	Chloroflexales	Roseiflexaceae	Kouleothrix		0	4	1	0	0	1	1	0	7
Bacteria	Actinobacteria	Actinobacteria_graftm_1	Frankiales	Frankiaceae	Jatrophihabitans	Jatrophihabitans_sp.	2	2	0	1	0	1	0	1	7
Bacteria	Proteobacteria	Alphaproteobacteria	Puniceispirillales	Puniceispirillales_Incertae_Sedis	Constrictibacter		0	2	0	1	2	0	0	2	7
Bacteria	Bacteroidetes	Bacteroidia	Cytophagales	Cytophagaceae	Cytophaga		0	2	1	0	3	0	1	0	7
Bacteria	Actinobacteria	Actinobacteria_graftm_1	Micrococcales	Micrococcaceae	uncultured_graftm_322		1	3	0	2	0	1	0	0	7
Bacteria	Actinobacteria	Actinobacteria_graftm_1	Streptosporangiales	Streptosporangiaceae	Microbispora		0	0	2	3	0	2	0	0	7
Bacteria	Proteobacteria	Gammaproteobacteria	Betaproteobacteriales	TRA3_20	uncultured_soil_bacterium_graftm_150		2	0	0	0	3	2	0	0	7
Bacteria	Proteobacteria	Gammaproteobacteria	Betaproteobacteriales	Burkholderiaceae	Burkholderia_Caballeronia_Paraburkholderia		1	0	2	0	3	1	0	0	7
Bacteria	Proteobacteria	Alphaproteobacteria	Rhizobiales	Beijerinckiaceae	Bosea	uncultured_bacterium_graftm_1578	1	0	0	1	2	0	2	1	7
Bacteria	Bacteroidetes	Bacteroidia	Cytophagales	Microscillaceae			0	4	0	1	1	1	0	0	7
Bacteria	Proteobacteria	Gammaproteobacteria	Betaproteobacteriales	Nitrosomonadaceae			3	3	0	0	1	0	0	0	7
Bacteria	Proteobacteria	Alphaproteobacteria	Rhizobiales	Xanthobacteraceae	uncultured_graftm_87	metagenome_graftm_396	2	0	1	1	0	0	1	2	7
Bacteria	Patescibacteria	Parcubacteria	Candidatus_Kaiserbacteria				1	0	1	0	4	1	0	0	7
Bacteria	Planctomycetes	Planctomycetacia	Pirellulales	Pirellulaceae	Rhodopirellula		0	2	0	0	1	0	0	3	6
Bacteria	Planctomycetes	Planctomycetacia	Pirellulales	Pirellulaceae	uncultured_graftm_32	uncultured_bacterium_graftm_33	0	1	0	2	1	1	0	1	6
Bacteria	Proteobacteria	Gammaproteobacteria	Steroidobacterales	Steroidobacteraceae	Steroidobacter		1	1	1	0	2	0	0	1	6
Bacteria	Verrucomicrobia	Verrucomicrobiae	Chthoniobacterales	Chthoniobacteraceae	Chthoniobacter	metagenome_graftm_177	1	1	0	0	3	1	0	0	6
Bacteria	Proteobacteria	Gammaproteobacteria	Betaproteobacteriales	uncultured_graftm_227			2	2	1	0	0	0	0	1	6
Bacteria	Proteobacteria	Alphaproteobacteria	Caulobacterales	Caulobacteraceae	Caulobacter	uncultured_bacterium_graftm_1809	2	0	0	2	1	0	0	1	6
Bacteria	Gemmatimonadetes	Gemmatimonadetes_graftm_1	Gemmatimonadales	Gemmatimonadaceae	Gemmatimonas	uncultured_soil_bacterium_graftm_130	0	0	0	1	2	0	3	0	6
Bacteria	Proteobacteria	Alphaproteobacteria	Rhizobiales	Beijerinckiaceae	Microvirga	metagenome_graftm_203	1	1	1	0	0	1	2	0	6
Bacteria	Acidobacteria	Blastocatellia__Subgroup_4_	Pyrinomonadales	Pyrinomonadaceae	RB41	uncultured_soil_bacterium_graftm_210	1	0	0	2	0	0	3	0	6
Bacteria	Cyanobacteria	Oxyphotobacteria	Nostocales	Paraspirulinaceae			1	1	1	1	0	1	0	1	6
Bacteria	Cyanobacteria	Oxyphotobacteria	Phormidesmiales	Nodosilineaceae	Leptolyngbya_PCC_6406		0	0	0	0	3	3	0	0	6
Bacteria	Proteobacteria	Alphaproteobacteria	Rhizobiales	Pleomorphomonadaceae	Chthonobacter		2	0	0	0	1	1	0	2	6
Bacteria	Chloroflexi	Chloroflexia	Thermomicrobiales	Thermomicrobiaceae	Nitrolancea	uncultured_bacterium_graftm_2468	2	1	1	0	0	1	1	0	6
Bacteria	Proteobacteria	Gammaproteobacteria	Gammaproteobacteria_Incertae_Sedis	Unknown_Family_graftm_1	Acidibacter		1	0	2	1	1	0	1	0	6
Bacteria	Actinobacteria	Actinobacteria_graftm_1	Pseudonocardiales	Pseudonocardiaceae	Actinophytocola	uncultured_bacterium_graftm_2710	1	1	0	1	1	1	0	1	6
Bacteria	Firmicutes	Bacilli	Bacillales	Planococcaceae			2	0	0	0	1	2	1	0	6
Bacteria	Actinobacteria	Actinobacteria_graftm_1	Streptosporangiales	Streptosporangiaceae	Sphaerisporangium	uncultured_bacterium_graftm_2967	2	1	0	1	0	2	0	0	6
Bacteria	Actinobacteria	Actinobacteria_graftm_1	Streptosporangiales	Streptosporangiaceae	Nonomuraea		0	0	0	0	0	2	4	0	6
Bacteria	Proteobacteria	Alphaproteobacteria	Rhizobiales	Rhizobiales_Incertae_Sedis	Bauldia		0	1	1	2	1	1	0	0	6
Bacteria	Fibrobacteres	Fibrobacteria	Fibrobacterales	Fibrobacteraceae	possible_genus_04	uncultured_bacterium_graftm_1519	2	1	0	1	1	1	0	0	6
Bacteria	Bacteroidetes	Bacteroidia	Chitinophagales	Chitinophagaceae	UTBCD1	uncultured_bacterium_graftm_1464	0	1	2	2	1	0	0	0	6
Bacteria	Bacteroidetes	Bacteroidia	Cytophagales	Cytophagaceae	Cytophaga	uncultured_bacterium_graftm_640	0	0	1	0	5	0	0	0	6
Bacteria	Bacteroidetes	Bacteroidia	Cytophagales	MWH_CFBk5	uncultured_Bacteroidetes_bacterium_graftm_215		0	5	0	0	0	0	1	0	6
Bacteria	Proteobacteria	Alphaproteobacteria	Rhizobiales	Beijerinckiaceae	Salinarimonas		1	0	2	1	0	2	0	0	6
Bacteria	Proteobacteria	Deltaproteobacteria	Myxococcales	Blfdi19			0	0	0	0	2	0	4	0	6
Bacteria	Firmicutes	Clostridia	Clostridiales	Clostridiaceae_1	Clostridium_sensu_stricto_1	uncultured_bacterium_graftm_587	1	1	2	0	1	0	1	0	6
Bacteria	Planctomycetes	Phycisphaerae	Phycisphaerales	Phycisphaeraceae	uncultured_graftm_293	uncultured_bacterium_graftm_1483	3	0	0	0	2	0	0	1	6
Bacteria	Fusobacteria	Fusobacteriia	Fusobacteriales	Leptotrichiaceae	uncultured_graftm_158	uncultured_bacterium_graftm_1669	2	1	1	0	1	0	0	1	6
Bacteria	Verrucomicrobia	Verrucomicrobiae	Chthoniobacterales	Chthoniobacteraceae	LD29	uncultured_Xiphinematobacteriaceae_bacterium_graftm_1	0	2	0	0	1	1	0	2	6
Bacteria	Cyanobacteria	Oxyphotobacteria	Nostocales	Chroococcidiopsaceae	Chroococcidiopsis_SAG_2023	uncultured_bacterium_graftm_2018	0	1	1	0	3	1	0	0	6
Bacteria	Actinobacteria	Actinobacteria_graftm_1	Streptomycetales	Streptomycetaceae			2	2	0	0	1	0	1	0	6
Bacteria	Proteobacteria	Alphaproteobacteria	Sphingomonadales	Sphingomonadaceae	Ellin6055		4	1	0	0	0	1	0	0	6
Bacteria	Planctomycetes	Planctomycetacia	Gemmatales	Gemmataceae	Fimbriiglobus	uncultured_bacterium_graftm_1320	0	0	1	2	0	0	2	1	6
Bacteria	Actinobacteria	Actinobacteria_graftm_1	Micrococcales	Microbacteriaceae	Microbacterium		1	3	0	0	1	0	1	0	6
Bacteria	Proteobacteria	Alphaproteobacteria	Tistrellales	Geminicoccaceae	Candidatus_Alysiosphaera	metagenome_graftm_306	0	1	2	1	0	1	0	1	6
Bacteria	Proteobacteria	Deltaproteobacteria	Myxococcales	Haliangiaceae	Haliangium	uncultured_Nannocystineae_bacterium	0	1	2	1	1	0	1	0	6
Bacteria	Acidobacteria	Subgroup_5	uncultured_bacterium_graftm_1646				2	1	0	2	1	0	0	0	6
Bacteria	Firmicutes	Clostridia	Clostridiales				2	4	0	0	0	0	0	0	6
Bacteria	Verrucomicrobia	Verrucomicrobiae	Chthoniobacterales	Chthoniobacteraceae	LD29		0	0	1	0	1	3	0	1	6
Bacteria	Planctomycetes	Planctomycetacia	Pirellulales	Pirellulaceae	Rhodopirellula	uncultured_bacterium_graftm_1418	0	0	0	1	2	1	2	0	6
Bacteria	Actinobacteria	Actinobacteria_graftm_1	Corynebacteriales				1	0	0	2	2	1	0	0	6
Bacteria	Actinobacteria	Actinobacteria_graftm_1	Streptosporangiales	Nocardiopsaceae			1	0	0	1	1	0	2	1	6
Bacteria	Chloroflexi	Anaerolineae	SBR1031	A4b	metagenome_graftm_365		1	2	0	0	1	0	2	0	6
Bacteria	Bacteroidetes	Bacteroidia	Cytophagales	Hymenobacteraceae	Adhaeribacter	uncultured_Bacteroidetes_bacterium_graftm_124	0	1	0	0	1	3	0	1	6
Bacteria	Actinobacteria	Acidimicrobiia	Acidimicrobiales	Acidimicrobiaceae	uncultured_graftm_359	uncultured_bacterium_graftm_2753	3	0	0	1	1	1	0	0	6
Bacteria	Spirochaetes	Brachyspirae	Brachyspirales	LH041			3	1	1	1	0	0	0	0	6
Bacteria	Actinobacteria	Acidimicrobiia	Microtrichales	Microtrichaceae	uncultured_graftm_61	metagenome_graftm_236	1	3	2	0	0	0	0	0	6
Bacteria	Actinobacteria	Thermoleophilia	Gaiellales	uncultured_graftm_52	uncultured_soil_bacterium_graftm_108		0	2	1	1	0	2	0	0	6
Bacteria	Planctomycetes	Phycisphaerae	Phycisphaerales	Phycisphaeraceae	uncultured_graftm_293		0	1	0	3	1	0	1	0	6
Bacteria	Proteobacteria	Gammaproteobacteria	Betaproteobacteriales	Burkholderiaceae	Lautropia		2	0	0	0	1	2	1	0	6
Bacteria	Proteobacteria	Deltaproteobacteria	Oligoflexales	0319_6G20	metagenome_graftm_165		1	2	0	0	0	1	2	0	6
Bacteria	Proteobacteria	Alphaproteobacteria	Azospirillales	Azospirillaceae	Nitrospirillum		0	1	0	0	1	0	1	3	6
Bacteria	Patescibacteria	Parcubacteria	Candidatus_Kaiserbacteria	uncultured_bacterium_graftm_192			1	0	0	1	3	0	1	0	6
Bacteria	Proteobacteria	Deltaproteobacteria	Myxococcales	Polyangiaceae	Sorangium		1	1	0	1	1	1	1	0	6
Bacteria	Proteobacteria	Gammaproteobacteria	Betaproteobacteriales	Burkholderiaceae	uncultured_graftm_3		0	0	0	1	4	0	0	1	6
Bacteria	Proteobacteria	Deltaproteobacteria	Myxococcales	mle1_27	uncultured_bacterium_graftm_952		1	0	0	0	1	2	2	0	6
Bacteria	Elusimicrobia	Elusimicrobia_graftm_1	MVP_88	uncultured_bacterium_graftm_1784			0	5	0	0	1	0	0	0	6
Archaea	Thaumarchaeota	Nitrososphaeria	Nitrososphaerales	Nitrososphaeraceae	Candidatus_Nitrocosmicus	uncultured_archaeon_graftm_80	0	2	0	0	1	1	1	0	5
Archaea	Nanoarchaeaeota	Woesearchaeia					0	0	0	1	2	0	1	1	5
Bacteria	Actinobacteria	Thermoleophilia	Gaiellales	uncultured_bacterium_graftm_3116			1	2	0	2	0	0	0	0	5
Bacteria	Actinobacteria	Actinobacteria_graftm_1	Corynebacteriales	Mycobacteriaceae	Mycobacterium	uncultured_bacterium_graftm_181	0	2	1	1	0	0	1	0	5
Bacteria	Acidobacteria	Acidobacteriia	Solibacterales	Solibacteraceae__Subgroup_3_	Candidatus_Solibacter	uncultured_Acidobacteria_bacterium_graftm_15	0	0	5	0	0	0	0	0	5
Bacteria	Actinobacteria	Acidimicrobiia	uncultured_graftm_25	uncultured_soil_bacterium_graftm_261			0	0	1	0	1	0	0	3	5
Bacteria	FBP	uncultured_Carnobacterium_sp.					0	2	0	0	1	2	0	0	5
Bacteria	Bacteroidetes	Bacteroidia	Cytophagales	Hymenobacteraceae	Rufibacter		0	5	0	0	0	0	0	0	5
Bacteria	Actinobacteria	Actinobacteria_graftm_1	Corynebacteriales	Nocardiaceae	Nocardia	uncultured_bacterium_graftm_2314	1	0	0	0	0	0	4	0	5
Bacteria	Acidobacteria	Subgroup_6	Unknown_Order	Unknown_Family_graftm_6	Luteitalea	uncultured_bacterium_graftm_1437	4	0	0	0	0	1	0	0	5
Bacteria	Chloroflexi	Ktedonobacteria	B12_WMSP1				0	2	0	1	0	1	0	1	5
Bacteria	Acidobacteria	Blastocatellia__Subgroup_4_	Blastocatellales	Blastocatellaceae	uncultured_graftm_70		0	0	1	0	1	0	0	3	5
Bacteria	Cyanobacteria	Oxyphotobacteria	Nostocales	Phormidiaceae	Phormidium_IAM_M_71	uncultured_bacterium_graftm_2506	0	0	1	0	1	0	0	3	5
Bacteria	Actinobacteria	Actinobacteria_graftm_1	Micromonosporales	Micromonosporaceae	Dactylosporangium		0	0	1	0	2	0	2	0	5
Bacteria	Proteobacteria	Alphaproteobacteria	Rhizobiales	Xanthobacteraceae	Pseudolabrys	uncultured_bacterium_graftm_1340	2	0	0	0	0	2	1	0	5
Bacteria	Firmicutes	Clostridia	Clostridiales	Clostridiaceae_1	Fonticella		0	2	0	1	0	0	2	0	5
Bacteria	Planctomycetes	Planctomycetacia	Isosphaerales	Isosphaeraceae	Paludisphaera	uncultured_bacterium_graftm_2510	0	0	0	1	1	1	0	2	5
Bacteria	Firmicutes	Bacilli	Bacillales	Bacillaceae	Bacillus	uncultured_Firmicutes_bacterium_graftm_62	0	1	0	0	1	1	2	0	5
Bacteria	Actinobacteria	Nitriliruptoria	Nitriliruptorales	Nitriliruptoraceae			1	3	0	0	0	0	0	1	5
Bacteria	Actinobacteria	Actinobacteria_graftm_1	Pseudonocardiales	Pseudonocardiaceae	Herbihabitans		0	3	0	1	1	0	0	0	5
Bacteria	Firmicutes	Clostridia	Clostridiales	Clostridiaceae_1	Clostridium_sensu_stricto_9	uncultured_bacterium_graftm_1044	1	3	1	0	0	0	0	0	5
Bacteria	Actinobacteria	Actinobacteria_graftm_1	Pseudonocardiales	Pseudonocardiaceae	Actinoalloteichus		0	1	0	0	1	0	0	3	5
Bacteria	Chloroflexi	Dehalococcoidia	S085	metagenome_graftm_157			0	1	1	1	1	0	0	1	5
Bacteria	Proteobacteria	Alphaproteobacteria	Acetobacterales	Acetobacteraceae	Rhodovastum	uncultured_bacterium_graftm_1838	0	0	1	1	1	0	1	1	5
Bacteria	Bacteroidetes	Bacteroidia	Cytophagales	Spirosomaceae	Spirosoma	uncultured_bacterium_graftm_161	1	0	2	1	0	0	1	0	5
Bacteria	Chloroflexi	Anaerolineae	SBR1031	A4b	uncultured_Chloroflexi_bacterium_graftm_23		0	0	0	0	2	2	0	1	5
Bacteria	Cyanobacteria	Oxyphotobacteria	Chloroplast	Bryum_argenteum_var._argenteum_graftm_1			0	4	1	0	0	0	0	0	5
Bacteria	Patescibacteria	Saccharimonadia	Saccharimonadales	uncultured_Candidatus_Saccharibacteria_bacterium_graftm_1			0	0	0	1	0	0	2	2	5
Bacteria	Proteobacteria	Alphaproteobacteria	Caulobacterales	Caulobacteraceae	Phenylobacterium	uncultured_Caulobacteraceae_bacterium	2	0	0	0	1	0	2	0	5
Bacteria	Proteobacteria	Alphaproteobacteria	Rhizobiales	Hyphomicrobiaceae			0	2	0	0	1	0	2	0	5
Bacteria	Firmicutes	Bacilli	Bacillales	Planococcaceae	Domibacillus		1	0	1	0	1	0	2	0	5
Bacteria	Actinobacteria	Actinobacteria_graftm_1	Catenulisporales	Actinospicaceae	Actinospica		1	0	0	0	3	0	1	0	5
Bacteria	Firmicutes	Clostridia	Clostridiales	Ruminococcaceae	uncultured_graftm_50	uncultured_bacterium_graftm_110	1	0	0	0	0	2	0	2	5
Bacteria	Proteobacteria	Gammaproteobacteria	Betaproteobacteriales	Burkholderiaceae	Herbaspirillum		0	0	2	0	2	1	0	0	5
Bacteria	Proteobacteria	Gammaproteobacteria	Steroidobacterales	Steroidobacteraceae	uncultured_graftm_287		1	1	0	1	0	0	1	1	5
Bacteria	Actinobacteria	Actinobacteria_graftm_1	Micromonosporales	Micromonosporaceae	Virgisporangium	uncultured_bacterium_graftm_2965	0	1	0	1	0	0	1	2	5
Bacteria	Proteobacteria	Deltaproteobacteria	Myxococcales	Phaselicystidaceae	Phaselicystis	metagenome_graftm_330	0	0	1	0	1	1	0	2	5
Bacteria	Proteobacteria	Gammaproteobacteria	Betaproteobacteriales	Rhodocyclaceae	Zoogloea	uncultured_bacterium_graftm_1435	0	0	1	1	1	2	0	0	5
Bacteria	Proteobacteria	Alphaproteobacteria	Acetobacterales	Acetobacteraceae	Acidicaldus	uncultured_bacterium_graftm_2552	2	1	0	1	0	1	0	0	5
Bacteria	Firmicutes	Negativicutes	Selenomonadales	Veillonellaceae	Anaerospora		2	1	0	1	0	0	0	1	5
Bacteria	Actinobacteria	Actinobacteria_graftm_1	Micromonosporales	Micromonosporaceae	Micromonospora	bacterium_graftm_4	0	2	1	0	0	0	2	0	5
Bacteria	Proteobacteria	Deltaproteobacteria	Bdellovibrionales	Bdellovibrionaceae	OM27_clade		0	2	0	2	1	0	0	0	5
Bacteria	Cyanobacteria	Oxyphotobacteria	Oxyphotobacteria_Incertae_Sedis	Unknown_Family_graftm_2	Leptolyngbya_EcFYyyy_00	uncultured_bacterium_graftm_2353	1	0	0	2	2	0	0	0	5
Bacteria	Actinobacteria	Actinobacteria_graftm_1	Micrococcales	Microbacteriaceae	Naasia		0	1	2	1	0	1	0	0	5
Bacteria	Acidobacteria	Blastocatellia__Subgroup_4_	Elev_16S_573	uncultured_bacterium_graftm_1912			2	1	0	0	0	0	0	2	5
Bacteria	Proteobacteria	Gammaproteobacteria	Diplorickettsiales	Diplorickettsiaceae	Aquicella		1	2	0	0	2	0	0	0	5
Bacteria	Actinobacteria	Actinobacteria_graftm_1	Propionibacteriales	Propionibacteriaceae	Micropruina		0	3	0	0	0	0	1	1	5
Bacteria	Proteobacteria	Gammaproteobacteria	Pseudomonadales	Pseudomonadaceae	Pseudomonas	uncultured_gamma_proteobacterium_graftm_72	0	0	0	0	3	0	2	0	5
Bacteria	Proteobacteria	Gammaproteobacteria	Betaproteobacteriales	B1_7BS	uncultured_soil_bacterium_graftm_91		0	0	0	2	0	2	0	1	5
Bacteria	Bacteroidetes	Bacteroidia	Cytophagales	Cytophagaceae	uncultured_graftm_439	uncultured_bacterium_graftm_2946	1	0	2	0	2	0	0	0	5
Bacteria	Proteobacteria	Alphaproteobacteria	Rhizobiales	Rhizobiaceae	Allorhizobium_Neorhizobium_Pararhizobium_Rhizobium	uncultured_bacterium_graftm_959	0	1	0	1	1	2	0	0	5
Bacteria	Verrucomicrobia	Verrucomicrobiae	Chthoniobacterales	Chthoniobacteraceae	Chthoniobacter	uncultured_Spartobacteria_bacterium_graftm_2	0	0	1	0	2	2	0	0	5
Bacteria	Acidobacteria	Acidobacteriia	Acidobacteriales	Koribacteraceae	Candidatus_Koribacter	uncultured_bacterium_graftm_2008	0	0	0	0	1	2	1	1	5
Bacteria	Cyanobacteria	Oxyphotobacteria	Chloroplast	uncultured_bacterium_graftm_35			0	2	0	0	0	1	2	0	5
Bacteria	Proteobacteria	Gammaproteobacteria	Betaproteobacteriales	Burkholderiaceae	Ottowia		0	0	0	0	1	0	4	0	5
Bacteria	Cyanobacteria	Oxyphotobacteria	Nostocales	Chroococcidiopsaceae	Myxosarcina_SAG_30.84	uncultured_bacterium_graftm_2227	0	0	2	2	0	0	0	1	5
Bacteria	Proteobacteria	Gammaproteobacteria	Betaproteobacteriales	Nitrosomonadaceae	Ellin6067		3	0	0	0	0	2	0	0	5
Bacteria	Actinobacteria	Actinobacteria_graftm_1	Micrococcales	Promicromonosporaceae	Isoptericola	Isoptericola_variabilis	0	2	0	0	3	0	0	0	5
Bacteria	Acidobacteria	Subgroup_5					1	1	0	0	1	2	0	0	5
Bacteria	Cyanobacteria	Melainabacteria	Vampirovibrionales				1	0	0	2	1	0	1	0	5
Bacteria	Cyanobacteria	Oxyphotobacteria	Chloroplast	Persicaria_minor_graftm_1			0	2	1	0	2	0	0	0	5
Bacteria	Chloroflexi	TK10	uncultured_soil_bacterium_graftm_239				0	1	2	2	0	0	0	0	5
Bacteria	Patescibacteria	Microgenomatia	Candidatus_Levybacteria				0	1	0	0	0	2	1	1	5
Bacteria	Bacteroidetes	Bacteroidia	Cytophagales	Cyclobacteriaceae	uncultured_graftm_53	uncultured_Bacteroidetes_bacterium_graftm_12	0	1	2	0	2	0	0	0	5
Bacteria	Planctomycetes	Planctomycetacia	Pirellulales	Pirellulaceae			1	2	0	0	0	0	0	2	5
Bacteria	Chloroflexi	AD3	uncultured_bacterium_graftm_1903				1	0	2	0	1	0	0	1	5
Bacteria	Bacteroidetes	Bacteroidia	Bacteroidales	Dysgonomonadaceae	Petrimonas	uncultured_bacterium_graftm_19	0	0	1	1	0	1	2	0	5
Bacteria	Acidobacteria	Acidobacteriia	Solibacterales	Solibacteraceae__Subgroup_3_	Bryobacter	uncultured_Acidobacteriaceae_bacterium_graftm_6	0	3	0	0	0	2	0	0	5
Bacteria	Acidobacteria	Blastocatellia__Subgroup_4_	Blastocatellales	Blastocatellaceae	Aridibacter		0	2	0	0	1	0	2	0	5
Bacteria	Proteobacteria	Deltaproteobacteria	Myxococcales	Sandaracinaceae	Sandaracinus		1	0	1	0	2	0	1	0	5
Bacteria	Proteobacteria	Alphaproteobacteria	Rhodobacterales	Rhodobacteraceae	Paracoccus		0	2	1	0	0	0	1	1	5
Bacteria	Patescibacteria	Microgenomatia	Candidatus_Roizmanbacteria	uncultured_bacterium_graftm_1029			1	4	0	0	0	0	0	0	5
Bacteria	Proteobacteria	Alphaproteobacteria	Rhizobiales	Beijerinckiaceae	uncultured_graftm_111	metagenome_graftm_265	0	1	1	0	0	1	1	1	5
Bacteria	Proteobacteria	Alphaproteobacteria	Rhizobiales	Beijerinckiaceae	alphaI_cluster		0	0	2	1	0	0	2	0	5
Bacteria	Actinobacteria	Actinobacteria_graftm_1	Micrococcales	Brevibacteriaceae	Brevibacterium		0	0	0	0	3	1	0	1	5
Bacteria	Bacteroidetes	Rhodothermia	Rhodothermales	Rhodothermaceae	uncultured_graftm_174	uncultured_Bacteroidetes_bacterium_graftm_61	0	0	0	2	1	2	0	0	5
Bacteria	Acidobacteria	Subgroup_6	uncultured_Acidobacterium_sp._graftm_3				0	0	0	0	2	0	1	2	5
Bacteria	Proteobacteria	Alphaproteobacteria	Caulobacterales	Caulobacteraceae	PMMR1	uncultured_endolithic_bacterium_graftm_3	0	3	0	0	1	0	0	0	4
Bacteria	Cyanobacteria	Oxyphotobacteria	Nostocales	Chroococcidiopsaceae	uncultured_graftm_72		1	1	0	0	1	0	0	1	4
Bacteria	Proteobacteria	Alphaproteobacteria	Rhodospirillales	Magnetospirillaceae	Magnetospirillum	uncultured_bacterium_graftm_1281	1	0	0	0	0	2	0	1	4
Bacteria	Cyanobacteria	Oxyphotobacteria	Oxyphotobacteria_Incertae_Sedis	Unknown_Family_graftm_2	Leptolyngbya_ANT.L52.2		2	0	0	1	0	0	0	1	4
Bacteria	Bacteroidetes	Bacteroidia	Cytophagales	Microscillaceae	uncultured_graftm_135		0	0	1	0	2	1	0	0	4
Bacteria	Proteobacteria	Gammaproteobacteria	Betaproteobacteriales	Burkholderiaceae	Acidovorax		0	1	0	1	1	1	0	0	4
Bacteria	Actinobacteria	Actinobacteria_graftm_1	Streptomycetales	Streptomycetaceae	Streptomyces	uncultured_bacterium_graftm_1660	1	2	0	1	0	0	0	0	4
Bacteria	Firmicutes	Negativicutes	Selenomonadales	Veillonellaceae	Sporomusa		4	0	0	0	0	0	0	0	4
Bacteria	Proteobacteria	Deltaproteobacteria	Myxococcales	KD3_10			0	0	1	0	1	1	0	1	4
Bacteria	Actinobacteria	Actinobacteria_graftm_1	Pseudonocardiales	Pseudonocardiaceae	Pseudonocardia	uncultured_actinobacterium_graftm_49	0	1	0	1	1	0	0	1	4
Bacteria	Actinobacteria	Actinobacteria_graftm_1	Frankiales	Acidothermaceae	Acidothermus	uncultured_soil_bacterium_graftm_330	0	0	1	0	0	3	0	0	4
Bacteria	Planctomycetes	Planctomycetacia	uncultured_graftm_124				0	3	0	0	0	1	0	0	4
Bacteria	Firmicutes	Clostridia	Clostridiales	Ruminococcaceae	Anaerobacterium	uncultured_bacterium_graftm_1094	0	0	1	0	0	2	0	1	4
Bacteria	Proteobacteria	Alphaproteobacteria	Rhizobiales	Devosiaceae	Devosia	uncultured_bacterium_graftm_201	0	0	1	0	1	1	0	1	4
Bacteria	Actinobacteria	Actinobacteria_graftm_1	Micrococcales	Promicromonosporaceae	Cellulosimicrobium	uncultured_bacterium_graftm_595	1	0	0	1	2	0	0	0	4
Bacteria	Actinobacteria	Actinobacteria_graftm_1	Micrococcales	Microbacteriaceae	Parafrigoribacterium	uncultured_bacterium_graftm_2530	0	0	3	0	0	0	1	0	4
Bacteria	Cyanobacteria	Oxyphotobacteria	Phormidesmiales	Nodosilineaceae			0	0	2	1	1	0	0	0	4
Bacteria	Firmicutes	Negativicutes	Selenomonadales	Veillonellaceae	uncultured_graftm_14		0	3	0	0	0	1	0	0	4
Bacteria	Actinobacteria	FFCH16263	uncultured_bacterium_graftm_3169				1	1	0	1	0	0	0	1	4
Bacteria	Bacteroidetes	Bacteroidia	Cytophagales	Cytophagaceae	Sporocytophaga	uncultured_bacterium_graftm_1828	0	0	1	0	2	1	0	0	4
Bacteria	Proteobacteria	Alphaproteobacteria	Rickettsiales				1	0	0	0	0	2	1	0	4
Bacteria	Proteobacteria	Gammaproteobacteria	Xanthomonadales	Xanthomonadaceae	Lysobacter		1	0	0	0	2	0	1	0	4
Bacteria	Bacteroidetes	Bacteroidia	Chitinophagales	Chitinophagaceae	Terrimonas	uncultured_bacterium_graftm_672	0	1	0	3	0	0	0	0	4
Bacteria	Actinobacteria	Actinobacteria_graftm_1	Propionibacteriales	Propionibacteriaceae	Propionicicella		0	2	0	0	0	1	1	0	4
Bacteria	Proteobacteria	Deltaproteobacteria	Myxococcales	Archangiaceae	uncultured_graftm_296		0	3	0	0	0	1	0	0	4
Bacteria	Actinobacteria	Actinobacteria_graftm_1	Micrococcales	Cellulomonadaceae	Actinotalea		0	0	2	0	0	1	1	0	4
Bacteria	Proteobacteria	Alphaproteobacteria	Azospirillales	Inquilinaceae	Inquilinus		0	1	0	0	1	1	1	0	4
Bacteria	Cyanobacteria	Oxyphotobacteria	Nostocales	Nostocaceae	Nostoc_PCC_73102	uncultured_bacterium_graftm_3006	0	3	0	0	0	0	1	0	4
Bacteria	Planctomycetes	Planctomycetacia	Isosphaerales	Isosphaeraceae	Singulisphaera	uncultured_Planctomycetaceae_bacterium	0	0	1	0	1	0	0	2	4
Bacteria	Chloroflexi	SHA_26	uncultured_Chloroflexi_bacterium_graftm_30				0	1	0	1	0	0	1	1	4
Bacteria	Proteobacteria	Gammaproteobacteria	Diplorickettsiales	Diplorickettsiaceae	uncultured_graftm_138		0	1	2	0	1	0	0	0	4
Bacteria	Proteobacteria	Gammaproteobacteria	Betaproteobacteriales	Burkholderiaceae	Janthinobacterium		0	2	0	1	0	1	0	0	4
Bacteria	Chloroflexi	Chloroflexia	Chloroflexales	Chloroflexaceae	Oscillochloris		0	1	1	1	1	0	0	0	4
Bacteria	Dadabacteria	Dadabacteriia	Dadabacteriales	uncultured_bacterium_graftm_657			0	2	0	0	0	2	0	0	4
Bacteria	Actinobacteria	Actinobacteria_graftm_1	Micrococcales	Microbacteriaceae	Clavibacter		0	2	0	0	2	0	0	0	4
Bacteria	Proteobacteria	Deltaproteobacteria	Myxococcales	FFCH16767	uncultured_bacterium_graftm_2474		0	3	0	0	0	0	1	0	4
Bacteria	Chloroflexi	P2_11E	uncultured_bacterium_graftm_1379				0	0	0	0	0	0	2	2	4
Bacteria	Bacteroidetes	Bacteroidia	Flavobacteriales	NS9_marine_group	uncultured_bacterium_graftm_82		2	0	0	0	0	1	1	0	4
Bacteria	Acidobacteria	Subgroup_17	uncultured_bacterium_graftm_898				1	0	0	0	0	0	2	1	4
Bacteria	Proteobacteria	Alphaproteobacteria	Azospirillales	Inquilinaceae	Inquilinus	uncultured_bacterium_graftm_1820	0	0	0	1	1	0	1	1	4
Bacteria	Armatimonadetes	Chthonomonadetes	Chthonomonadales	Chthonomonadaceae	Chthonomonas	uncultured_bacterium_graftm_1336	0	1	0	0	2	1	0	0	4
Bacteria	Proteobacteria	Gammaproteobacteria	Enterobacteriales	Enterobacteriaceae			0	4	0	0	0	0	0	0	4
Bacteria	Proteobacteria	Gammaproteobacteria	Betaproteobacteriales	Burkholderiaceae	Schlegelella		0	0	0	0	2	0	1	1	4
Bacteria	Proteobacteria	Gammaproteobacteria	Betaproteobacteriales	Burkholderiaceae	Curvibacter	uncultured_bacterium_graftm_2290	0	0	2	0	2	0	0	0	4
Bacteria	Proteobacteria	Gammaproteobacteria	Betaproteobacteriales	Rhodocyclaceae	uncultured_graftm_11	uncultured_bacterium_graftm_101	1	2	0	1	0	0	0	0	4
Bacteria	Patescibacteria	Saccharimonadia	Saccharimonadales	uncultured_soil_bacterium_graftm_32			0	1	3	0	0	0	0	0	4
Bacteria	Proteobacteria	Gammaproteobacteria	Pseudomonadales	Pseudomonadaceae	Pseudomonas	uncultured_Pseudomonas_sp.	0	0	0	0	1	0	3	0	4
Bacteria	Chloroflexi	Chloroflexia	Chloroflexales	Roseiflexaceae	Kouleothrix	uncultured_bacterium_graftm_22	1	0	0	0	1	0	2	0	4
Bacteria	Proteobacteria	Alphaproteobacteria	Rhizobiales	Rhizobiales_Incertae_Sedis	Phreatobacter		1	1	1	1	0	0	0	0	4
Bacteria	Proteobacteria	Alphaproteobacteria	Sphingomonadales	Sphingomonadaceae	Sphingobium		1	1	1	0	1	0	0	0	4
Bacteria	Cyanobacteria	Oxyphotobacteria	Leptolyngbyales	Leptolyngbyaceae	Leptolyngbya_FYG		1	0	1	0	2	0	0	0	4
Bacteria	Nitrospirae	Nitrospira	Nitrospirales	Nitrospiraceae	Nitrospira_graftm_1	uncultured_Nitrospirales_bacterium	1	2	0	0	1	0	0	0	4
Bacteria	Proteobacteria	Deltaproteobacteria	Myxococcales	P3OB_42	uncultured_delta_proteobacterium_graftm_40		0	1	0	0	2	0	0	1	4
Bacteria	Planctomycetes	Planctomycetacia	Planctomycetales	Schlesneriaceae	Planctopirus	uncultured_bacterium_graftm_1338	0	2	1	0	0	0	1	0	4
Bacteria	Actinobacteria	Actinobacteria_graftm_1	Frankiales	Sporichthyaceae	Sporichthya	uncultured_bacterium_graftm_2933	0	0	0	1	1	1	0	1	4
Bacteria	Actinobacteria	Actinobacteria_graftm_1	Propionibacteriales	Propionibacteriaceae	uncultured_graftm_141	metagenome_graftm_633	0	1	0	2	0	0	0	1	4
Bacteria	Planctomycetes	Phycisphaerae	Phycisphaerales	Phycisphaeraceae			0	2	0	0	0	2	0	0	4
Bacteria	Proteobacteria	Alphaproteobacteria	Caulobacterales	Caulobacteraceae	Brevundimonas		0	0	0	1	1	0	0	2	4
Bacteria	Bacteroidetes	Bacteroidia					0	0	1	1	1	0	0	1	4
Bacteria	Acidobacteria	Holophagae	Subgroup_7	uncultured_soil_bacterium_graftm_107			1	1	0	1	0	0	0	1	4
Bacteria	Elusimicrobia	Lineage_IIa	metagenome_graftm_225				0	1	0	0	0	0	3	0	4
Bacteria	Patescibacteria	Berkelbacteria	uncultured_bacterium_graftm_78				0	1	1	0	2	0	0	0	4
Bacteria	Cyanobacteria	Oxyphotobacteria	Oxyphotobacteria_Incertae_Sedis	Unknown_Family_graftm_2	CENA518		0	1	1	0	2	0	0	0	4
Bacteria	Proteobacteria	Alphaproteobacteria	Rhizobiales	Labraceae	Labrys	uncultured_bacterium_graftm_637	3	0	0	1	0	0	0	0	4
Bacteria	Chloroflexi	Anaerolineae					0	0	0	1	0	0	0	3	4
Bacteria	Actinobacteria	Actinobacteria_graftm_1	Streptosporangiales	Thermomonosporaceae	Actinomadura	uncultured_bacterium_graftm_2180	0	0	1	0	0	1	0	2	4
Bacteria	Actinobacteria	Actinobacteria_graftm_1	Micrococcales	Dermatophilaceae	uncultured_graftm_338	uncultured_bacterium_graftm_2105	0	2	0	0	2	0	0	0	4
Bacteria	Acidobacteria	Acidobacteriia	Solibacterales	Solibacteraceae__Subgroup_3_	PAUC26f	uncultured_bacterium_graftm_307	0	0	1	0	0	1	0	2	4
Bacteria	Actinobacteria	Actinobacteria_graftm_1	Pseudonocardiales	Pseudonocardiaceae	Kibdelosporangium		0	1	1	0	2	0	0	0	4
Bacteria	Firmicutes	Bacilli	Bacillales	Staphylococcaceae	Staphylococcus		0	4	0	0	0	0	0	0	4
Bacteria	Proteobacteria	Gammaproteobacteria	R7C24	uncultured_bacterium_graftm_1598			2	0	0	2	0	0	0	0	4
Bacteria	Proteobacteria	Gammaproteobacteria	Pseudomonadales	Pseudomonadaceae	Pseudomonas	Pseudomonas_sp.	0	0	0	0	3	0	1	0	4
Bacteria	Chloroflexi	Anaerolineae	Caldilineales	Caldilineaceae	uncultured_bacterium_graftm_3100		0	0	1	1	1	1	0	0	4
Bacteria	Armatimonadetes	Armatimonadia	Armatimonadales	metagenome_graftm_367			0	2	0	0	0	0	2	0	4
Bacteria	Actinobacteria	Actinobacteria_graftm_1	Streptosporangiales	Streptosporangiaceae	Streptosporangium		0	0	0	1	0	2	0	1	4
Bacteria	Bacteroidetes	Bacteroidia	Flavobacteriales	Flavobacteriaceae	Flavobacterium		0	0	0	2	1	0	1	0	4
Bacteria	Bacteroidetes	Bacteroidia	Cytophagales	Spirosomaceae	Spirosoma		1	0	1	0	1	0	0	1	4
Bacteria	Proteobacteria	Alphaproteobacteria	Sphingomonadales	Sphingomonadaceae	Sphingosinicella		0	0	0	1	2	1	0	0	4
Bacteria	Bacteroidetes	Bacteroidia	Flavobacteriales	Flavobacteriaceae	Flavobacterium	uncultured_bacterium_graftm_250	0	0	0	0	2	0	1	1	4
Bacteria	Proteobacteria	Alphaproteobacteria	Puniceispirillales				0	1	1	1	0	1	0	0	4
Bacteria	Proteobacteria	Alphaproteobacteria	Sphingomonadales	Sphingomonadaceae	Sphingomonas	uncultured_soil_bacterium_graftm_255	1	2	0	0	1	0	0	0	4
Bacteria	Proteobacteria	Alphaproteobacteria	Acetobacterales	Acetobacteraceae	Rhodopila		3	0	0	0	0	0	1	0	4
Bacteria	Chloroflexi	Anaerolineae	Anaerolineales	Anaerolineaceae	Anaerolinea	metagenome_graftm_639	0	3	1	0	0	0	0	0	4
Bacteria	Proteobacteria	Alphaproteobacteria	Rhizobiales	Rhizobiales_Incertae_Sedis	Nordella	uncultured_bacterium_graftm_1655	1	2	0	0	1	0	0	0	4
Bacteria	Firmicutes	Bacilli	Bacillales	Paenibacillaceae	Cohnella	uncultured_bacterium_graftm_1387	0	0	4	0	0	0	0	0	4
Bacteria	Firmicutes	Negativicutes	Selenomonadales	Veillonellaceae			1	0	1	0	1	0	0	1	4
Bacteria	Proteobacteria	Deltaproteobacteria	Myxococcales	VHS_B3_70	uncultured_bacterium_graftm_112		1	0	0	1	1	0	0	1	4
Bacteria	Firmicutes	Clostridia	Clostridiales	Clostridiaceae_2	Alkaliphilus		2	1	0	0	0	0	0	1	4
Bacteria	Actinobacteria	Actinobacteria_graftm_1	Micrococcales	Intrasporangiaceae	Tetrasphaera	uncultured_bacterium_graftm_1262	1	2	0	0	1	0	0	0	4
Bacteria	Armatimonadetes	Fimbriimonadia	Fimbriimonadales	Fimbriimonadaceae	metagenome_graftm_192		0	0	0	0	1	0	3	0	4
Bacteria	Actinobacteria	Actinobacteria_graftm_1	Frankiales	Geodermatophilaceae	Antricoccus	uncultured_bacterium_graftm_2826	0	0	0	1	3	0	0	0	4
Bacteria	PAUC34f	uncultured_bacterium_graftm_462					3	0	0	1	0	0	0	0	4
Bacteria	Proteobacteria	Gammaproteobacteria	Betaproteobacteriales	Burkholderiaceae	Bordetella		0	1	1	0	1	0	0	1	4
Bacteria	Acidobacteria	Acidobacteriia	Acidobacteriales	Koribacteraceae	Candidatus_Koribacter		1	1	1	1	0	0	0	0	4
Bacteria	Planctomycetes	Planctomycetacia	Isosphaerales	Isosphaeraceae	Singulisphaera	metagenome_graftm_521	0	0	0	0	1	0	2	1	4
Bacteria	Bacteroidetes	Bacteroidia	Cytophagales	Microscillaceae	Flexibacter	uncultured_Flexibacter_sp._graftm_2	0	0	3	0	0	1	0	0	4
Bacteria	Cyanobacteria	Melainabacteria	Vampirovibrionales	uncultured_bacterium_graftm_1364			0	1	0	0	0	1	0	2	4
Bacteria	Proteobacteria	Alphaproteobacteria	Rhizobiales	Rhizobiales_Incertae_Sedis	Phreatobacter	uncultured_bacterium_graftm_819	0	0	1	0	1	0	2	0	4
Bacteria	Actinobacteria	Acidimicrobiia	uncultured_graftm_25	uncultured_Actinomycetales_bacterium			2	0	0	0	0	0	0	2	4
Bacteria	Chloroflexi	Ktedonobacteria	B10_SB3A	uncultured_bacterium_graftm_2324			1	0	0	1	1	0	1	0	4
Bacteria	Proteobacteria	Alphaproteobacteria	Rhizobiales	Rhodobiaceae	Amorphus		0	0	0	1	0	0	1	2	4
Bacteria	Proteobacteria	Alphaproteobacteria	Azospirillales	Azospirillaceae	Azospirillum	Azospirillum_brasilense	0	0	1	0	1	1	1	0	4
Bacteria	Planctomycetes	Planctomycetacia	Pirellulales	Pirellulaceae	uncultured_graftm_32		0	0	0	0	0	3	0	1	4
Bacteria	Proteobacteria	Gammaproteobacteria	Betaproteobacteriales	A21b	uncultured_bacterium_graftm_1468		1	0	0	1	2	0	0	0	4
Bacteria	Planctomycetes	Planctomycetacia	Gemmatales	Gemmataceae	uncultured_bacterium_graftm_1446		0	3	0	0	0	0	1	0	4
Bacteria	Proteobacteria	Alphaproteobacteria	Rhizobiales	Beijerinckiaceae	Bosea		0	1	0	0	1	0	0	2	4
Bacteria	Proteobacteria	Alphaproteobacteria	Caulobacterales	Caulobacteraceae	Caulobacter		0	3	0	1	0	0	0	0	4
Bacteria	Firmicutes	Negativicutes	Selenomonadales	Veillonellaceae	Anaerospora	uncultured_bacterium_graftm_639	0	1	1	0	0	1	0	1	4
Archaea	Crenarchaeota	Bathyarchaeia	uncultured_archaeon				0	0	0	0	0	1	1	1	3
Archaea	Euryarchaeota	Thermoplasmata	Marine_Group_II	uncultured_euryarchaeote_graftm_39			0	0	0	0	0	0	3	0	3
Bacteria	Proteobacteria	Gammaproteobacteria	R7C24				0	0	1	0	2	0	0	0	3
Bacteria	Cyanobacteria	Oxyphotobacteria	Nostocales	Nostocaceae	Scytonema_PCC_7110		0	0	0	0	0	0	3	0	3
Bacteria	Dependentiae	Babeliae	Babeliales	uncultured_bacterium_graftm_11			1	0	0	0	1	1	0	0	3
Bacteria	Planctomycetes	Phycisphaerae	Tepidisphaerales				0	0	1	0	0	1	0	1	3
Bacteria	Bacteroidetes	Ignavibacteria	SJA_28	uncultured_bacterium_graftm_924			0	0	0	1	1	1	0	0	3
Bacteria	Actinobacteria	Actinobacteria_graftm_1	Micrococcales	Brevibacteriaceae			0	0	0	0	3	0	0	0	3
Bacteria	Cyanobacteria	Oxyphotobacteria	Leptolyngbyales	Leptolyngbyaceae	Greenland_10		0	0	0	0	3	0	0	0	3
Bacteria	Acidobacteria	Subgroup_25	uncultured_bacterium_graftm_1894				1	1	0	0	0	1	0	0	3
Bacteria	Proteobacteria	Alphaproteobacteria	Azospirillales	Azospirillaceae	Azospirillum	Azospirillum_lipoferum	0	0	0	1	1	1	0	0	3
Bacteria	Proteobacteria	Alphaproteobacteria	uncultured_graftm_34	metagenome_graftm_47			0	0	0	0	1	0	2	0	3
Bacteria	Actinobacteria	Acidimicrobiia	Microtrichales	Ilumatobacteraceae	uncultured_graftm_73	uncultured_Acidimicrobiales_bacterium_graftm_5	0	1	0	0	2	0	0	0	3
Bacteria	Planctomycetes	Planctomycetacia	Isosphaerales	Isosphaeraceae	Isosphaera	uncultured_bacterium_graftm_1574	0	0	1	1	1	0	0	0	3
Bacteria	Proteobacteria	Deltaproteobacteria	Bdellovibrionales	Bdellovibrionaceae	OM27_clade	metagenome_graftm_25	2	0	0	0	1	0	0	0	3
Bacteria	Bacteroidetes	Bacteroidia	Chitinophagales	Chitinophagaceae	Terrimonas		0	1	0	0	0	0	2	0	3
Bacteria	Proteobacteria	Gammaproteobacteria	Diplorickettsiales	Diplorickettsiaceae	uncultured_graftm_138	uncultured_bacterium_graftm_754	0	1	0	0	0	0	2	0	3
Bacteria	Chloroflexi	Ktedonobacteria					0	0	0	0	2	1	0	0	3
Bacteria	Planctomycetes	Planctomycetacia	Gemmatales	Gemmataceae	uncultured_graftm_24	metagenome_graftm_224	0	0	0	3	0	0	0	0	3
Bacteria	Bacteroidetes	Bacteroidia	Cytophagales	Spirosomaceae	Fibrisoma	uncultured_bacterium_graftm_2069	0	0	2	0	0	0	1	0	3
Bacteria	Proteobacteria	Deltaproteobacteria	Myxococcales	Nannocystaceae			0	0	0	0	0	0	3	0	3
Bacteria	Proteobacteria	Alphaproteobacteria	Micropepsales	Micropepsaceae	uncultured_graftm_160	uncultured_proteobacterium_graftm_115	0	0	0	0	0	1	2	0	3
Bacteria	Proteobacteria	Alphaproteobacteria	Sneathiellales	Sneathiellaceae	AT_s3_44	uncultured_bacterium_graftm_1743	0	0	0	0	3	0	0	0	3
Bacteria	Armatimonadetes	uncultured_graftm_74	uncultured_Firmicutes_bacterium_graftm_50				0	0	0	0	0	0	3	0	3
Bacteria	Proteobacteria	Alphaproteobacteria	Rhizobiales	KF_JG30_B3			0	1	0	1	1	0	0	0	3
Bacteria	Firmicutes	Clostridia	Clostridiales	Peptococcaceae	uncultured_graftm_16	uncultured_bacterium_graftm_442	0	0	0	0	3	0	0	0	3
Bacteria	Acidobacteria	Blastocatellia__Subgroup_4_	11_24	uncultured_Acidobacteriales_bacterium_graftm_9			0	1	0	0	0	2	0	0	3
Bacteria	Planctomycetes	Planctomycetacia	Isosphaerales	Isosphaeraceae	Paludisphaera		0	1	0	0	0	0	2	0	3
Bacteria	Proteobacteria	Deltaproteobacteria	Myxococcales	Phaselicystidaceae	Phaselicystis	uncultured_delta_proteobacterium_graftm_88	1	0	0	0	1	1	0	0	3
Bacteria	Proteobacteria	Gammaproteobacteria	Betaproteobacteriales	Burkholderiaceae	Caenimonas	uncultured_bacterium_graftm_1494	1	0	0	1	0	0	1	0	3
Bacteria	Bacteroidetes	Bacteroidia	Chitinophagales	Saprospiraceae	Phaeodactylibacter	uncultured_bacterium_graftm_517	1	1	1	0	0	0	0	0	3
Bacteria	Bacteroidetes	Bacteroidia	Cytophagales	Cytophagaceae	Sporocytophaga	uncultured_Bacteroidetes_bacterium_graftm_13	0	0	3	0	0	0	0	0	3
Bacteria	Proteobacteria	Alphaproteobacteria	Rhizobiales	Beijerinckiaceae	1174_901_12		0	1	0	0	0	0	1	1	3
Bacteria	Proteobacteria	Alphaproteobacteria	Acetobacterales	Acetobacteraceae	Roseococcus	uncultured_bacterium_graftm_947	0	1	1	0	0	0	0	1	3
Bacteria	Cyanobacteria	Oxyphotobacteria	Leptolyngbyales	Leptolyngbyaceae	Limnolyngbya_CHAB4449		0	0	0	1	1	1	0	0	3
Bacteria	Bacteroidetes	Bacteroidia	Sphingobacteriales	Sphingobacteriaceae	uncultured_graftm_75		0	0	2	0	0	0	1	0	3
Bacteria	Planctomycetes	BD7_11	uncultured_bacterium_graftm_469				0	0	0	2	0	0	1	0	3
Bacteria	Cyanobacteria	Oxyphotobacteria	Nostocales	Phormidiaceae	Tychonema_CCAP_1459_11B	uncultured_bacterium_graftm_2249	0	3	0	0	0	0	0	0	3
Bacteria	Chloroflexi	Ktedonobacteria	Ktedonobacterales	Ktedonobacteraceae	1959_1		0	0	0	0	1	1	0	1	3
Bacteria	Proteobacteria	Alphaproteobacteria	Rhodovibrionales	Kiloniellaceae			0	0	2	1	0	0	0	0	3
Bacteria	Bacteroidetes	Bacteroidia	Cytophagales	Cyclobacteriaceae	uncultured_graftm_53	uncultured_bacterium_graftm_115	0	0	0	0	2	0	1	0	3
Bacteria	Bacteroidetes	Bacteroidia	Cytophagales	Spirosomaceae	Rhabdobacter		0	3	0	0	0	0	0	0	3
Bacteria	Proteobacteria	Gammaproteobacteria	Betaproteobacteriales	Burkholderiaceae	Caenimonas		0	0	1	1	0	0	0	1	3
Bacteria	Actinobacteria	Acidimicrobiia	Actinomarinales	uncultured_graftm_40	uncultured_bacterium_graftm_65		1	1	0	0	0	1	0	0	3
Bacteria	Actinobacteria	Acidimicrobiia	Microtrichales	Iamiaceae	Iamia	uncultured_Iamia_sp._graftm_2	0	1	0	0	0	0	2	0	3
Bacteria	Chloroflexi	KD4_96	metagenome_graftm_244				0	2	0	0	0	0	0	1	3
Bacteria	Acidobacteria	Acidobacteriia	Solibacterales	Solibacteraceae__Subgroup_3_	Elev_16S_1166		0	1	0	2	0	0	0	0	3
Bacteria	Proteobacteria	Alphaproteobacteria	Sphingomonadales	Sphingomonadaceae	Sandaracinobacter		1	2	0	0	0	0	0	0	3
Bacteria	Proteobacteria	Gammaproteobacteria	Gammaproteobacteria_Incertae_Sedis	Unknown_Family_graftm_1	Acidibacter	uncultured_bacterium_graftm_1333	0	0	0	1	0	1	1	0	3
Bacteria	Actinobacteria	Actinobacteria_graftm_1	Micrococcales	Microbacteriaceae	Curtobacterium		2	0	0	0	0	0	0	1	3
Bacteria	Cyanobacteria	Oxyphotobacteria	Leptolyngbyales	Leptolyngbyaceae	Leptolyngbya_Es_Yyy1000	uncultured_bacterium_graftm_2521	0	0	0	0	1	1	0	1	3
Bacteria	Bacteroidetes	Bacteroidia	Cytophagales	MWH_CFBk5			0	2	0	0	1	0	0	0	3
Bacteria	Actinobacteria	Acidimicrobiia	Actinomarinales	uncultured_graftm_40			1	1	0	0	1	0	0	0	3
Bacteria	Proteobacteria	Alphaproteobacteria	Rhodobacterales	Rhodobacteraceae	Palleronia		0	0	0	1	0	0	2	0	3
Bacteria	Actinobacteria	Actinobacteria_graftm_1	Streptosporangiales	Thermomonosporaceae	Thermomonospora	Thermomonospora_chromogena	0	1	2	0	0	0	0	0	3
Bacteria	Bacteroidetes	Bacteroidia	Chitinophagales	Chitinophagaceae	Flaviaesturariibacter	uncultured_bacterium_graftm_1140	1	0	1	0	0	0	0	1	3
Bacteria	Chloroflexi	Chloroflexia	Chloroflexales	Chloroflexaceae	Candidatus_Chlorothrix		0	1	0	0	1	0	1	0	3
Bacteria	Proteobacteria	Gammaproteobacteria	Betaproteobacteriales	Burkholderiaceae	Comamonas	uncultured_bacterium_graftm_31	0	0	3	0	0	0	0	0	3
Bacteria	Proteobacteria	Alphaproteobacteria	Rhizobiales	Hyphomicrobiaceae	Hyphomicrobium	uncultured_bacterium_graftm_252	0	1	2	0	0	0	0	0	3
Bacteria	Proteobacteria	Deltaproteobacteria	Bdellovibrionales	Bdellovibrionaceae	OM27_clade	uncultured_soil_bacterium_graftm_125	0	1	0	0	0	0	2	0	3
Bacteria	Patescibacteria	Parcubacteria	uncultured_Parcubacteria_group_bacterium_graftm_5				0	0	1	0	1	0	0	1	3
Bacteria	Proteobacteria	Alphaproteobacteria	Rickettsiales	Mitochondria	uncultured_organism_graftm_62		0	0	1	0	0	0	1	1	3
Bacteria	Proteobacteria	Gammaproteobacteria	Betaproteobacteriales	Burkholderiaceae	Ottowia	uncultured_bacterium_graftm_1194	0	0	1	0	1	1	0	0	3
Bacteria	Patescibacteria	Microgenomatia	Candidatus_Curtissbacteria				0	0	0	1	0	0	2	0	3
Bacteria	Verrucomicrobia	Verrucomicrobiae					0	0	0	2	0	0	0	1	3
Bacteria	Bacteroidetes	Bacteroidia	Sphingobacteriales	KD3_93	uncultured_bacterium_graftm_179		0	1	0	0	0	2	0	0	3
Bacteria	Deinococcus_Thermus	Deinococci	Deinococcales				1	0	0	1	0	1	0	0	3
Bacteria	Actinobacteria	Actinobacteria_graftm_1	Micrococcales	Promicromonosporaceae	Promicromonospora		1	0	0	0	1	0	0	1	3
Bacteria	GAL15	uncultured_bacterium_graftm_1384					0	0	3	0	0	0	0	0	3
Bacteria	Cyanobacteria	Oxyphotobacteria	Thermosynechococcales	Thermosynechococcaceae	Cyanothece_PCC_7425		0	0	2	1	0	0	0	0	3
Bacteria	Bacteroidetes	Bacteroidia	Sphingobacteriales	Sphingobacteriaceae	Arcticibacter		0	0	0	0	1	1	1	0	3
Bacteria	Actinobacteria	Actinobacteria_graftm_1	Pseudonocardiales	Pseudonocardiaceae	Pseudonocardia	uncultured_Pseudonocardia_sp.	0	0	3	0	0	0	0	0	3
Bacteria	Cyanobacteria	Oxyphotobacteria	Nostocales	Nostocaceae	Calothrix_PCC_6303	Calothrix_sp._PCC_7103	0	0	1	0	0	2	0	0	3
Bacteria	Proteobacteria	Alphaproteobacteria	Rhizobiales	Xanthobacteraceae	Rhodoplanes	uncultured_bacterium_graftm_550	0	0	1	0	0	0	1	1	3
Bacteria	Proteobacteria	Deltaproteobacteria	Desulfobacterales	Desulfobacteraceae	uncultured_graftm_46		1	2	0	0	0	0	0	0	3
Bacteria	Proteobacteria	Alphaproteobacteria	Elsterales				0	0	0	0	3	0	0	0	3
Bacteria	Planctomycetes	Planctomycetacia	Gemmatales	Gemmataceae	Gemmata	metagenome_graftm_446	0	1	2	0	0	0	0	0	3
Bacteria	Bacteroidetes	Bacteroidia	Chitinophagales	Chitinophagaceae	Sediminibacterium		0	0	0	0	2	0	0	1	3
Bacteria	Proteobacteria	Alphaproteobacteria	Rhizobiales	Labraceae	Labrys		0	0	1	1	0	1	0	0	3
Bacteria	Actinobacteria	Actinobacteria_graftm_1	Micrococcales	Micrococcaceae	Glutamicibacter		0	0	0	2	0	1	0	0	3
Bacteria	Bacteroidetes	Ignavibacteria	SJA_28				0	0	0	1	0	0	2	0	3
Bacteria	Actinobacteria	Actinobacteria_graftm_1	Corynebacteriales	Nocardiaceae	Nocardia		1	0	1	0	0	0	0	1	3
Bacteria	Chloroflexi	Anaerolineae	SBR1031				0	1	1	0	0	1	0	0	3
Bacteria	Actinobacteria	Actinobacteria_graftm_1	Micrococcales	Cellulomonadaceae	Actinotalea	uncultured_bacterium_graftm_1909	1	1	0	0	0	0	0	1	3
Bacteria	Proteobacteria	Alphaproteobacteria	Rhodovibrionales	Kiloniellaceae	Pelagibius		0	0	0	0	1	0	1	1	3
Bacteria	Bacteroidetes	Bacteroidia	Cytophagales	Microscillaceae	Ohtaekwangia		0	1	0	0	1	0	0	1	3
Bacteria	Actinobacteria	Actinobacteria_graftm_1	Micrococcales	Brevibacteriaceae	Brevibacterium	uncultured_bacterium_graftm_675	0	1	0	0	0	1	1	0	3
Bacteria	Dependentiae	Babeliae	Babeliales				2	1	0	0	0	0	0	0	3
Bacteria	Verrucomicrobia	Verrucomicrobiae	Opitutales	Opitutaceae	Opitutus		1	1	1	0	0	0	0	0	3
Bacteria	Actinobacteria	Actinobacteria_graftm_1	Glycomycetales	Glycomycetaceae	Glycomyces	uncultured_bacterium_graftm_2026	0	2	0	0	1	0	0	0	3
Bacteria	Actinobacteria	Actinobacteria_graftm_1	Propionibacteriales	Nocardioidaceae	Aeromicrobium	uncultured_bacterium_graftm_678	1	0	1	0	1	0	0	0	3
Bacteria	Proteobacteria	Alphaproteobacteria	Sphingomonadales	Sphingomonadaceae	Rhizorhapis		1	2	0	0	0	0	0	0	3
Bacteria	Verrucomicrobia	Verrucomicrobiae	Pedosphaerales	Pedosphaeraceae	metagenome_graftm_126		1	1	0	0	0	0	1	0	3
Bacteria	Bacteroidetes	Bacteroidia	Chitinophagales	Chitinophagaceae	Chitinophaga		0	1	0	0	2	0	0	0	3
Bacteria	Armatimonadetes	Fimbriimonadia	Fimbriimonadales				0	2	0	0	0	0	1	0	3
Bacteria	Bacteroidetes	Bacteroidia	Chitinophagales	Chitinophagaceae	Parasegetibacter	uncultured_Bacteroidetes_bacterium_graftm_188	0	2	0	0	1	0	0	0	3
Bacteria	Actinobacteria	Acidimicrobiia	Microtrichales	Microtrichaceae			1	0	0	0	0	0	1	1	3
Bacteria	Bacteroidetes	Bacteroidia	Bacteroidales	Rs_E47_termite_group	GWE2_42_42	uncultured_bacterium_graftm_1251	1	0	1	1	0	0	0	0	3
Bacteria	Proteobacteria	Alphaproteobacteria	Azospirillales	Azospirillaceae	Azospirillum	Azospirillum_sp.	0	1	2	0	0	0	0	0	3
Bacteria	Bacteroidetes	Bacteroidia	Chitinophagales	Chitinophagaceae	Flavitalea		1	2	0	0	0	0	0	0	3
Bacteria	Actinobacteria	Actinobacteria_graftm_1	Micrococcales	Microbacteriaceae	Leucobacter		0	3	0	0	0	0	0	0	3
Bacteria	Proteobacteria	Alphaproteobacteria	Rhizobiales	WC3_116			2	0	0	0	1	0	0	0	3
Bacteria	Proteobacteria	Alphaproteobacteria	Rhodobacterales	Rhodobacteraceae	Jannaschia	uncultured_bacterium_graftm_735	1	0	0	0	0	0	2	0	3
Bacteria	Proteobacteria	Alphaproteobacteria	Rhodospirillales	Magnetospirillaceae	Magnetospirillum		0	0	1	0	0	2	0	0	3
Bacteria	Actinobacteria	Acidimicrobiia	Microtrichales	Microtrichaceae	IMCC26207	uncultured_bacterium_graftm_1765	1	2	0	0	0	0	0	0	3
Bacteria	Bacteroidetes	Bacteroidia	Chitinophagales	Chitinophagaceae	uncultured_graftm_81	uncultured_Bacteroidetes_bacterium_graftm_26	0	0	0	3	0	0	0	0	3
Bacteria	Proteobacteria	Alphaproteobacteria	Rhizobiales	KF_JG30_B3	metagenome_graftm_222		0	0	1	0	0	1	0	1	3
Bacteria	Actinobacteria	Acidimicrobiia	IMCC26256	uncultured_Acidimicrobidae_bacterium			0	0	0	0	0	0	1	2	3
Bacteria	Cyanobacteria	Oxyphotobacteria	Phormidesmiales				0	0	0	0	0	3	0	0	3
Bacteria	Bacteroidetes	Bacteroidia	Sphingobacteriales	FFCH9454	uncultured_bacterium_graftm_1724		0	1	0	0	1	0	0	1	3
Bacteria	Planctomycetes	Planctomycetacia	Isosphaerales	Isosphaeraceae	Singulisphaera	Nostocoida_limicola_III	0	0	1	1	0	1	0	0	3
Bacteria	Proteobacteria	Alphaproteobacteria	Rhodospirillales				0	1	0	0	1	0	0	1	3
Bacteria	Bacteroidetes	Bacteroidia	Sphingobacteriales	KD3_93			0	0	3	0	0	0	0	0	3
Bacteria	Rokubacteria	NC10	Rokubacteriales				1	1	0	0	0	0	0	1	3
Bacteria	Planctomycetes	Planctomycetacia	Isosphaerales	Isosphaeraceae	Isosphaera		0	0	1	0	1	0	0	1	3
Bacteria	Proteobacteria	Alphaproteobacteria	Rhizobiales	D05_2	uncultured_bacterium_graftm_2009		0	2	0	0	0	0	1	0	3
Bacteria	Acidobacteria	Subgroup_6	metagenome_graftm_130				2	0	0	0	0	1	0	0	3
Bacteria	Acidobacteria	Acidobacteriia	Acidobacteriales	Acidobacteriaceae__Subgroup_1_	uncultured_graftm_29		0	0	0	0	0	3	0	0	3
Bacteria	Proteobacteria	Gammaproteobacteria	Betaproteobacteriales	Burkholderiaceae	Massilia	uncultured_beta_proteobacterium_graftm_70	0	0	1	0	1	0	1	0	3
Bacteria	Firmicutes	Clostridia	Clostridiales	Ruminococcaceae	uncultured_graftm_50		1	0	0	0	0	2	0	0	3
Bacteria	Chloroflexi	Chloroflexia	Chloroflexales	Roseiflexaceae	uncultured_graftm_64	uncultured_soil_bacterium_graftm_176	0	0	0	0	1	2	0	0	3
Bacteria	Proteobacteria	Alphaproteobacteria	Rhizobiales	Beijerinckiaceae	FFCH5858		0	0	0	0	0	3	0	0	3
Bacteria	Proteobacteria	Deltaproteobacteria	Myxococcales	Polyangiaceae	Pajaroellobacter	metagenome_graftm_243	2	0	0	0	0	0	0	1	3
Bacteria	Actinobacteria	Actinobacteria_graftm_1	Micrococcales	Micrococcaceae	Pseudarthrobacter		1	1	0	0	0	0	0	1	3
Bacteria	Chloroflexi	Anaerolineae	SBR1031	uncultured_Chloroflexi_bacterium_graftm_15			0	1	0	0	1	0	0	1	3
Bacteria	Proteobacteria	Alphaproteobacteria	Rhodobacterales	Rhodobacteraceae	Rubellimicrobium	uncultured_alpha_proteobacterium_graftm_114	1	1	0	0	0	0	1	0	3
Bacteria	Firmicutes	Bacilli	Bacillales	Paenibacillaceae	Paenibacillus	uncultured_Paenibacillus_sp.	0	0	0	0	1	0	0	2	3
Bacteria	Proteobacteria	Alphaproteobacteria	Rhizobiales	Xanthobacteraceae	uncultured_graftm_87	uncultured_alpha_proteobacterium_graftm_110	1	0	0	1	1	0	0	0	3
Bacteria	Proteobacteria	Alphaproteobacteria	Rhizobiales	Rhizobiaceae	Phyllobacterium		0	1	2	0	0	0	0	0	3
Bacteria	Proteobacteria	Alphaproteobacteria	Rhizobiales	Methyloligellaceae	uncultured_graftm_198	uncultured_bacterium_graftm_1330	0	1	1	0	1	0	0	0	3
Bacteria	Proteobacteria	Alphaproteobacteria	Rhizobiales	Pleomorphomonadaceae			1	0	1	0	0	1	0	0	3
Bacteria	Proteobacteria	Alphaproteobacteria	Rhizobiales	Xanthobacteraceae	Pseudolabrys		1	1	0	1	0	0	0	0	3
Bacteria	Planctomycetes	Planctomycetacia	Isosphaerales	Isosphaeraceae	Singulisphaera	Isosphaera_sp.	0	0	0	0	2	1	0	0	3
Bacteria	Cyanobacteria	Oxyphotobacteria	Thermosynechococcales	Thermosynechococcaceae	Loriellopsis_LF_B5	uncultured_cyanobacterium_graftm_2	1	0	0	0	1	0	1	0	3
Bacteria	Cyanobacteria	Oxyphotobacteria	Nostocales	Chroococcidiopsaceae	uncultured_graftm_72	uncultured_cyanobacterium_graftm_5	0	2	0	0	0	0	1	0	3
Bacteria	Proteobacteria	Deltaproteobacteria	Myxococcales	Sandaracinaceae	Sandaracinus	uncultured_bacterium_graftm_650	1	1	0	0	0	0	1	0	3
Bacteria	Proteobacteria	Deltaproteobacteria	PB19				0	1	0	0	0	0	1	1	3
Bacteria	Proteobacteria	Gammaproteobacteria	Competibacterales	Competibacteraceae	Candidatus_Competibacter		0	3	0	0	0	0	0	0	3
Bacteria	Actinobacteria	Actinobacteria_graftm_1	Micrococcales	Sanguibacteraceae	Sanguibacter		1	1	0	0	0	0	1	0	3
Bacteria	Proteobacteria	Gammaproteobacteria	Pseudomonadales	Pseudomonadaceae	Pseudomonas	Pseudomonas_stutzeri	0	0	0	0	1	0	2	0	3
Archaea	Nanoarchaeaeota	Woesearchaeia	uncultured_euryarchaeote_graftm_3				1	1	0	0	0	0	0	0	2
Archaea	Thaumarchaeota	Nitrososphaeria	Nitrososphaerales	Nitrososphaeraceae	uncultured_bacterium_graftm_2613		0	0	1	0	0	1	0	0	2
Bacteria	Patescibacteria	Gracilibacteria	Candidatus_Peribacteria	uncultured_bacterium_graftm_660			1	0	0	0	0	0	1	0	2
Bacteria	Acidobacteria	Acidobacteriia					1	0	0	0	0	1	0	0	2
Bacteria	Proteobacteria	Alphaproteobacteria	Sphingomonadales	Sphingomonadaceae	Novosphingobium	uncultured_bacterium_graftm_629	0	0	0	1	0	1	0	0	2
Bacteria	Chloroflexi	Chloroflexia	Chloroflexales	Roseiflexaceae	Roseiflexus	uncultured_Chloroflexaceae_bacterium	0	0	0	0	1	0	0	1	2
Bacteria	Actinobacteria	Actinobacteria_graftm_1	Streptosporangiales	Thermomonosporaceae	[Streptomyces]_thermoautotrophicus	Streptomyces_thermoautotrophicus	0	0	0	0	2	0	0	0	2
Bacteria	Cyanobacteria	Oxyphotobacteria	Chloroplast	uncultured_cyanobacterium_graftm_17			1	0	0	0	0	0	0	1	2
Bacteria	Actinobacteria	Actinobacteria_graftm_1	Micrococcales	Intrasporangiaceae	Intrasporangium		1	0	0	0	0	0	0	1	2
Bacteria	Actinobacteria	Actinobacteria_graftm_1	Propionibacteriales	Nocardioidaceae	uncultured_graftm_232	uncultured_bacterium_graftm_2493	1	0	1	0	0	0	0	0	2
Bacteria	Bacteroidetes	Bacteroidia	Cytophagales	Spirosomaceae	Fibrella	uncultured_bacterium_graftm_1466	0	0	0	0	2	0	0	0	2
Bacteria	Proteobacteria	Gammaproteobacteria	Betaproteobacteriales	Burkholderiaceae	Derxia		0	0	2	0	0	0	0	0	2
Bacteria	Actinobacteria	Actinobacteria_graftm_1	Micrococcales	Dermabacteraceae	Brachybacterium		0	0	1	0	0	0	1	0	2
Bacteria	Firmicutes	Clostridia	Clostridiales	Ruminococcaceae	Ruminococcaceae_UCG_010	uncultured_bacterium_graftm_381	0	0	0	0	0	1	1	0	2
Bacteria	Actinobacteria	Acidimicrobiia	Microtrichales	Iamiaceae	Iamia	uncultured_actinobacterium_graftm_48	0	0	1	0	1	0	0	0	2
Bacteria	Actinobacteria	MB_A2_108	uncultured_Micromonospora_sp._graftm_1				0	0	0	0	0	0	0	2	2
Bacteria	Proteobacteria	Gammaproteobacteria	Betaproteobacteriales	Burkholderiaceae	Caldimonas	uncultured_bacterium_graftm_1811	0	0	1	0	1	0	0	0	2
Bacteria	Planctomycetes	Planctomycetacia	Pirellulales	Pirellulaceae	Pirellula	uncultured_planctomycete_graftm_19	0	1	0	0	1	0	0	0	2
Bacteria	Proteobacteria	Gammaproteobacteria	Betaproteobacteriales	Burkholderiaceae	Limnobacter		1	1	0	0	0	0	0	0	2
Bacteria	Proteobacteria	Alphaproteobacteria	Sphingomonadales	Sphingomonadaceae	Ellin6055	uncultured_Sphingomonadaceae_bacterium_graftm_4	0	1	0	0	0	1	0	0	2
Bacteria	Actinobacteria	Actinobacteria_graftm_1	Propionibacteriales	Nocardioidaceae	Aeromicrobium		0	1	0	0	1	0	0	0	2
Bacteria	Proteobacteria	Alphaproteobacteria	Rhizobiales	Xanthobacteraceae	Rhodopseudomonas	Rhodopseudomonas_palustris	0	1	0	0	0	1	0	0	2
Bacteria	Proteobacteria	Alphaproteobacteria	Rhizobiales	Xanthobacteraceae	Xanthobacter	uncultured_bacterium_graftm_938	0	0	1	0	1	0	0	0	2
Bacteria	Firmicutes	Clostridia	Clostridiales	Lachnospiraceae	Lachnospiraceae_UCG_008	uncultured_bacterium_graftm_397	0	2	0	0	0	0	0	0	2
Bacteria	Planctomycetes	Phycisphaerae	Tepidisphaerales	uncultured_bacterium_graftm_2516			1	1	0	0	0	0	0	0	2
Bacteria	Cyanobacteria	Oxyphotobacteria	Oxyphotobacteria_Incertae_Sedis	Unknown_Family_graftm_2	Leptolyngbya_S2C11		0	0	0	0	0	2	0	0	2
Bacteria	Proteobacteria	Alphaproteobacteria	Holosporales	Holosporaceae	Candidatus_Bealeia	uncultured_bacterium_graftm_2819	0	0	1	0	1	0	0	0	2
Bacteria	Proteobacteria	Alphaproteobacteria	Acetobacterales	Acetobacteraceae	Roseococcus		0	1	0	0	0	1	0	0	2
Bacteria	Proteobacteria	Deltaproteobacteria	Myxococcales	Haliangiaceae	Haliangium	metagenome_graftm_119	0	0	0	1	0	0	1	0	2
Bacteria	Proteobacteria	Gammaproteobacteria	Betaproteobacteriales	Burkholderiaceae	[Polyangium]_brachysporum_group		0	0	0	0	1	0	1	0	2
Bacteria	Actinobacteria	Actinobacteria_graftm_1	Pseudonocardiales	Pseudonocardiaceae	Saccharomonospora		1	0	1	0	0	0	0	0	2
Bacteria	Proteobacteria	Alphaproteobacteria	Caulobacterales	Caulobacteraceae	Brevundimonas	uncultured_bacterium_graftm_910	1	0	0	0	0	0	1	0	2
Bacteria	Bacteroidetes	Bacteroidia	Cytophagales	Microscillaceae	uncultured_graftm_135	uncultured_soil_bacterium_graftm_191	0	0	1	0	1	0	0	0	2
Bacteria	Firmicutes	Bacilli	Bacillales	Bacillaceae	Bacillus	Bacillus_megaterium	0	0	0	0	0	1	0	1	2
Bacteria	Actinobacteria	Acidimicrobiia	Microtrichales	Microtrichaceae	Sva0996_marine_group	uncultured_actinobacterium_graftm_64	0	1	0	0	1	0	0	0	2
Bacteria	Proteobacteria	Gammaproteobacteria	Betaproteobacteriales	Burkholderiaceae	Polaromonas		0	0	0	0	1	0	0	1	2
Bacteria	Actinobacteria	Actinobacteria_graftm_1	Propionibacteriales	Propionibacteriaceae	Propionicicella	uncultured_bacterium_graftm_638	0	0	0	0	0	1	1	0	2
Bacteria	Bacteroidetes	Bacteroidia	Flavobacteriales	Flavobacteriaceae			0	0	0	0	1	0	0	1	2
Bacteria	Actinobacteria	Nitriliruptoria	Euzebyales	Euzebyaceae	Egibacter		0	1	0	0	0	1	0	0	2
Bacteria	Latescibacteria						0	0	0	0	0	1	0	1	2
Bacteria	Proteobacteria	Alphaproteobacteria	Rhizobiales	uncultured_graftm_216	uncultured_Rhizobiales_bacterium_graftm_14		0	2	0	0	0	0	0	0	2
Bacteria	Actinobacteria	Actinobacteria_graftm_1	Micrococcales	Microbacteriaceae	Marisediminicola		0	0	0	0	1	0	1	0	2
Bacteria	Proteobacteria	Alphaproteobacteria	Rhodospirillales	Rhodopirillaceae	Defluviicoccus	uncultured_alpha_proteobacterium_graftm_9	0	0	0	0	0	2	0	0	2
Bacteria	Firmicutes	Clostridia	Clostridiales	Clostridiaceae_2	Alkaliphilus	uncultured_bacterium_graftm_2315	0	0	0	0	0	1	1	0	2
Bacteria	Proteobacteria	Alphaproteobacteria	Rhizobiales	Devosiaceae	uncultured_graftm_151		0	0	0	0	0	1	1	0	2
Bacteria	Bacteroidetes	Bacteroidia	Cytophagales	Cyclobacteriaceae	Marinoscillum		0	2	0	0	0	0	0	0	2
Bacteria	Proteobacteria	Alphaproteobacteria	Rhodospirillales	Rhodospirillaceae			0	1	1	0	0	0	0	0	2
Bacteria	Firmicutes	Bacilli	Bacillales	Bacillaceae	Bacillus	Bacillus_firmus	0	0	0	0	1	0	1	0	2
Bacteria	Chloroflexi	Anaerolineae	Ardenticatenales	Ardenticatenaceae	uncultured_graftm_164	uncultured_Chloroflexi_bacterium_graftm_22	0	2	0	0	0	0	0	0	2
Bacteria	Proteobacteria	Gammaproteobacteria	Betaproteobacteriales	Burkholderiaceae	Herminiimonas	uncultured_bacterium_graftm_1847	1	0	0	0	1	0	0	0	2
Bacteria	Cyanobacteria	Oxyphotobacteria	Nostocales	Chroococcidiopsaceae	Myxosarcina_SAG_30.84		0	1	1	0	0	0	0	0	2
Bacteria	Proteobacteria	Alphaproteobacteria	Acetobacterales				0	0	2	0	0	0	0	0	2
Bacteria	Nitrospirae	Nitrospira	Nitrospirales	Nitrospiraceae	Nitrospira_graftm_1	uncultured_Nitrospirae_bacterium_graftm_1	0	0	0	0	0	1	1	0	2
Bacteria	Proteobacteria	Gammaproteobacteria	Xanthomonadales	Xanthomonadaceae	Arenimonas	uncultured_bacterium_graftm_264	0	2	0	0	0	0	0	0	2
Bacteria	Chloroflexi	Anaerolineae	Anaerolineales	Anaerolineaceae	UTCFX1		0	1	0	0	0	0	0	1	2
Bacteria	Actinobacteria	MB_A2_108	uncultured_actinobacterium_graftm_41				0	0	0	0	0	1	1	0	2
Bacteria	Actinobacteria	Actinobacteria_graftm_1	Propionibacteriales	Propionibacteriaceae	Luteococcus		1	0	0	0	0	0	1	0	2
Bacteria	Proteobacteria	Alphaproteobacteria	Rhizobiales	Xanthobacteraceae	Bradyrhizobium	Bradyrhizobium_japonicum	0	1	0	0	0	0	1	0	2
Bacteria	Deinococcus_Thermus	Deinococci	Deinococcales	Trueperaceae	Truepera	uncultured_Deinococci_bacterium	0	0	0	0	0	2	0	0	2
Bacteria	Proteobacteria	Gammaproteobacteria	Betaproteobacteriales	Nitrosomonadaceae	MND1	uncultured_beta_proteobacterium_graftm_7	1	0	0	0	0	1	0	0	2
Bacteria	Proteobacteria	Alphaproteobacteria	Rhizobiales	Rhodomicrobiaceae	Rhodomicrobium	uncultured_alpha_proteobacterium_graftm_118	0	0	1	0	0	0	0	1	2
Bacteria	Proteobacteria	Alphaproteobacteria	Rhizobiales	Devosiaceae	Devosia	metagenome_graftm_158	1	0	0	1	0	0	0	0	2
Bacteria	Actinobacteria	Actinobacteria_graftm_1	Propionibacteriales	Nocardioidaceae	Nocardioides	uncultured_soil_bacterium_graftm_180	0	0	0	0	0	0	1	1	2
Bacteria	Proteobacteria	Gammaproteobacteria	Pseudomonadales	Pseudomonadaceae	Pseudomonas	Pseudomonas_fulva	0	0	0	0	1	0	1	0	2
Bacteria	Actinobacteria	Actinobacteria_graftm_1	Micrococcales	Microbacteriaceae	Frigoribacterium		0	0	0	0	0	2	0	0	2
Bacteria	Actinobacteria	Actinobacteria_graftm_1	Micrococcales	Micrococcaceae	Citricoccus		0	0	0	0	0	0	2	0	2
Bacteria	Actinobacteria	Actinobacteria_graftm_1	Micrococcales	Micrococcaceae	Sinomonas		0	0	0	0	2	0	0	0	2
Bacteria	Cyanobacteria	Oxyphotobacteria	Nostocales	Oscillatoriaceae			0	0	0	0	0	0	1	1	2
Bacteria	Actinobacteria	Thermoleophilia	Gaiellales	Gaiellaceae	Gaiella	uncultured_Rubrobacteria_bacterium_graftm_1	0	2	0	0	0	0	0	0	2
Bacteria	Firmicutes	Negativicutes	Selenomonadales	Veillonellaceae	Pelosinus	uncultured_bacterium_graftm_940	0	0	0	0	0	2	0	0	2
Bacteria	Proteobacteria	Alphaproteobacteria	Rhizobiales	Rhizobiaceae	Aliihoeflea		0	1	0	0	0	0	0	1	2
Bacteria	Firmicutes	Clostridia	Clostridiales	Clostridiaceae_1	Clostridium_sensu_stricto_1		0	0	0	0	2	0	0	0	2
Bacteria	Proteobacteria	Gammaproteobacteria	HOC36	uncultured_bacterium_graftm_1816			1	1	0	0	0	0	0	0	2
Bacteria	Proteobacteria	Gammaproteobacteria	Betaproteobacteriales	Burkholderiaceae	Delftia	uncultured_organism_graftm_579	0	0	0	2	0	0	0	0	2
Bacteria	Cyanobacteria	Oxyphotobacteria	Leptolyngbyales	Leptolyngbyaceae	Phormidesmis_ANT.L52.6		0	0	1	1	0	0	0	0	2
Bacteria	Actinobacteria	Nitriliruptoria	Euzebyales	Euzebyaceae			0	0	0	0	1	1	0	0	2
Bacteria	Actinobacteria	Thermoleophilia	Gaiellales	uncultured_graftm_52	uncultured_Conexibacteraceae_bacterium		1	0	0	0	0	0	0	1	2
Bacteria	Proteobacteria	Deltaproteobacteria	Myxococcales	Polyangiaceae	Minicystis	metagenome_graftm_315	0	0	0	1	0	0	0	1	2
Bacteria	Proteobacteria	Alphaproteobacteria	Rickettsiales	Rickettsiaceae	uncultured_graftm_6		2	0	0	0	0	0	0	0	2
Bacteria	Patescibacteria						0	2	0	0	0	0	0	0	2
Bacteria	Proteobacteria	Alphaproteobacteria	Rhizobiales	Rhodomicrobiaceae	Rhodomicrobium	uncultured_bacterium_graftm_1332	0	1	0	0	0	0	0	1	2
Bacteria	Proteobacteria	Alphaproteobacteria	Reyranellales	Reyranellaceae	Reyranella		0	2	0	0	0	0	0	0	2
Bacteria	Proteobacteria	Deltaproteobacteria	RCP2_54	uncultured_bacterium_graftm_543			0	0	2	0	0	0	0	0	2
Bacteria	Actinobacteria	Actinobacteria_graftm_1	Micrococcales	Micrococcaceae	Pseudarthrobacter	uncultured_bacterium_graftm_474	0	0	0	1	1	0	0	0	2
Bacteria	Proteobacteria	Alphaproteobacteria	Tistrellales	Tistrellaceae	Tistrella		0	0	0	0	2	0	0	0	2
Bacteria	Proteobacteria	Gammaproteobacteria	Pseudomonadales	Pseudomonadaceae	Pseudomonas	Pseudomonas_fragi	0	0	0	0	1	0	1	0	2
Bacteria	Cyanobacteria	Oxyphotobacteria	Leptolyngbyales	Leptolyngbyaceae	Phormidesmis_ANT.L52.6	uncultured_bacterium_graftm_1201	0	0	0	1	0	0	1	0	2
Bacteria	Actinobacteria	Actinobacteria_graftm_1	Actinomycetales	Actinomycetaceae	F0332	uncultured_bacterium_graftm_1691	0	2	0	0	0	0	0	0	2
Bacteria	Proteobacteria	Gammaproteobacteria	Betaproteobacteriales	Burkholderiaceae	Lautropia	metagenome_graftm_480	0	0	2	0	0	0	0	0	2
Bacteria	Actinobacteria	Actinobacteria_graftm_1	Corynebacteriales	Corynebacteriales_Incertae_Sedis	Tomitella		0	0	0	0	2	0	0	0	2
Bacteria	Actinobacteria	Actinobacteria_graftm_1	Corynebacteriales	Mycobacteriaceae	Mycobacterium	uncultured_compost_bacterium_graftm_4	0	2	0	0	0	0	0	0	2
Bacteria	Bacteroidetes	Bacteroidia	Cytophagales	Amoebophilaceae	Candidatus_Amoebophilus		0	0	0	0	0	2	0	0	2
Bacteria	Bacteroidetes	Bacteroidia	Cytophagales	Spirosomaceae	uncultured_graftm_66	metagenome_graftm_350	0	0	1	0	1	0	0	0	2
Bacteria	Armatimonadetes						1	0	0	0	0	1	0	0	2
Bacteria	Proteobacteria	Alphaproteobacteria	Rhizobiales	Rhizobiales_Incertae_Sedis	Dichotomicrobium	uncultured_organism_graftm_337	0	1	0	0	0	0	1	0	2
Bacteria	Cyanobacteria	Oxyphotobacteria	Leptolyngbyales	Leptolyngbyaceae	uncultured_graftm_272		0	0	0	0	2	0	0	0	2
Bacteria	Proteobacteria	Gammaproteobacteria	Betaproteobacteriales	Rhodocyclaceae	Denitratisoma		0	0	0	0	1	0	0	1	2
Bacteria	Firmicutes	Clostridia	Clostridiales	Ruminococcaceae	Anaerobacterium		0	1	1	0	0	0	0	0	2
Bacteria	Bacteroidetes	Bacteroidia	Bacteroidales				1	0	0	0	0	1	0	0	2
Bacteria	Proteobacteria	Gammaproteobacteria	Betaproteobacteriales	Rhodocyclaceae	Dechlorobacter	uncultured_bacterium_graftm_1865	0	0	2	0	0	0	0	0	2
Bacteria	Chloroflexi	Anaerolineae	Anaerolineales	Anaerolineaceae	Flexilinea	uncultured_bacterium_graftm_994	0	1	1	0	0	0	0	0	2
Bacteria	Proteobacteria	Gammaproteobacteria	Nitrosococcales	Nitrosococcaceae	wb1_P19	uncultured_bacterium_graftm_1585	0	1	0	0	0	0	1	0	2
Bacteria	Cyanobacteria	Oxyphotobacteria	Nostocales	Phormidiaceae	uncultured_graftm_123		0	1	0	1	0	0	0	0	2
Bacteria	Proteobacteria	Alphaproteobacteria	Sphingomonadales	Sphingomonadaceae	Sphingomonas	metagenome_graftm_240	0	1	0	0	1	0	0	0	2
Bacteria	Proteobacteria	Deltaproteobacteria	SAR324_clade_Marine_group_B_	uncultured_organism_graftm_74			1	0	1	0	0	0	0	0	2
Bacteria	Proteobacteria	Gammaproteobacteria	Betaproteobacteriales	Burkholderiaceae	Cupriavidus		0	2	0	0	0	0	0	0	2
Bacteria	Bacteroidetes	Bacteroidia	Chitinophagales	Chitinophagaceae	Flavihumibacter		0	0	0	0	0	0	2	0	2
Bacteria	Firmicutes	Erysipelotrichia	Erysipelotrichales	Erysipelotrichaceae	ZOR0006	uncultured_bacterium_graftm_804	0	0	1	0	1	0	0	0	2
Bacteria	Proteobacteria	Alphaproteobacteria	Rhizobiales	Methylopilaceae			0	0	0	0	2	0	0	0	2
Bacteria	Cyanobacteria	Oxyphotobacteria	Nostocales	Nostocales_Incertae_Sedis	uncultured_bacterium_graftm_2589		0	0	1	0	1	0	0	0	2
Bacteria	Chloroflexi	Ktedonobacteria	B12_WMSP1	uncultured_Chloroflexi_bacterium_graftm_64			0	0	0	1	0	1	0	0	2
Bacteria	Planctomycetes	Planctomycetacia	Isosphaerales	Isosphaeraceae	uncultured_graftm_10	uncultured_organism_graftm_168	2	0	0	0	0	0	0	0	2
Bacteria	Proteobacteria	Alphaproteobacteria	Sphingomonadales	Sphingomonadaceae	Sphingobium	uncultured_bacterium_graftm_742	0	0	2	0	0	0	0	0	2
Bacteria	Acidobacteria	Acidobacteriia	Solibacterales	Solibacteraceae__Subgroup_3_	Paludibaculum		0	0	0	1	0	1	0	0	2
Bacteria	Proteobacteria	Gammaproteobacteria	Methylococcales	Methylomonaceae	Methyloglobulus	uncultured_bacterium_graftm_1474	0	0	0	0	0	0	2	0	2
Bacteria	Actinobacteria	Acidimicrobiia	Microtrichales	Microtrichaceae	Sva0996_marine_group	uncultured_bacterium_graftm_464	1	0	0	0	0	0	0	1	2
Bacteria	Actinobacteria	Actinobacteria_graftm_1	Streptosporangiales	Thermomonosporaceae	Actinomadura	uncultured_Actinomadura_sp.	1	0	0	0	0	1	0	0	2
Bacteria	Proteobacteria	Gammaproteobacteria	Steroidobacterales	Steroidobacteraceae	Steroidobacter	metagenome_graftm_508	0	2	0	0	0	0	0	0	2
Bacteria	Bacteroidetes	Bacteroidia	Bacteroidales	Prolixibacteraceae	WCHB1_32		1	0	0	0	0	1	0	0	2
Bacteria	Proteobacteria	Gammaproteobacteria	Betaproteobacteriales	Rhodocyclaceae	Azoarcus	uncultured_bacterium_graftm_296	0	0	0	0	2	0	0	0	2
Bacteria	Proteobacteria	Alphaproteobacteria	Rhizobiales	Rhizobiaceae	Aureimonas	uncultured_bacterium_graftm_805	1	0	1	0	0	0	0	0	2
Bacteria	Acidobacteria	Subgroup_6	Unknown_Order	Unknown_Family_graftm_6	Luteitalea		0	1	0	0	0	0	0	1	2
Bacteria	Acidobacteria	Acidobacteriia	Solibacterales	Solibacteraceae__Subgroup_3_	Paludibaculum	uncultured_Acidobacteria_bacterium_graftm_9	0	0	1	0	1	0	0	0	2
Bacteria	Actinobacteria	Actinobacteria_graftm_1	Streptosporangiales	Nocardiopsaceae	Thermobifida		0	2	0	0	0	0	0	0	2
Bacteria	Actinobacteria	Actinobacteria_graftm_1	Micrococcales	Micrococcaceae	Micrococcus	Micrococcus_aloeverae	0	2	0	0	0	0	0	0	2
Bacteria	Proteobacteria	Alphaproteobacteria	Rhizobiales	Beijerinckiaceae	Methylocystis	uncultured_bacterium_graftm_2135	0	0	0	0	0	0	2	0	2
Bacteria	Firmicutes	Bacilli	Bacillales	Bacillaceae	Bacillus	uncultured_Bacillus_sp.	0	1	1	0	0	0	0	0	2
Bacteria	Firmicutes	Clostridia	Clostridiales	Clostridiaceae_1	Clostridium_sensu_stricto_13	uncultured_bacterium_graftm_538	0	0	0	0	2	0	0	0	2
Bacteria	Omnitrophicaeota	uncultured_bacterium_graftm_62					1	0	0	0	1	0	0	0	2
Bacteria	Bacteroidetes	Bacteroidia	Sphingobacteriales	Sphingobacteriaceae	Mucilaginibacter	uncultured_bacterium_graftm_850	0	0	0	0	2	0	0	0	2
Bacteria	Proteobacteria	Alphaproteobacteria	Rhodospirillales	Magnetospirillaceae	uncultured_graftm_226	uncultured_bacterium_graftm_1002	0	0	0	0	0	0	1	1	2
Bacteria	WPS_2	uncultured_bacterium_graftm_812					0	0	0	0	2	0	0	0	2
Bacteria	Proteobacteria	Gammaproteobacteria	Betaproteobacteriales	Burkholderiaceae	Leptothrix	uncultured_bacterium_graftm_387	1	0	1	0	0	0	0	0	2
Bacteria	Bacteroidetes	Bacteroidia	Chitinophagales	Chitinophagaceae	Niastella		0	0	0	0	1	0	1	0	2
Bacteria	Patescibacteria	Microgenomatia	Candidatus_Daviesbacteria				0	0	0	0	0	0	2	0	2
Bacteria	Proteobacteria	Gammaproteobacteria	Betaproteobacteriales	Burkholderiaceae	Ramlibacter	uncultured_Comamonadaceae_bacterium_graftm_9	1	0	1	0	0	0	0	0	2
Bacteria	Actinobacteria	Actinobacteria_graftm_1	Micrococcales	Microbacteriaceae	Agromyces		0	0	0	0	0	2	0	0	2
Bacteria	Firmicutes	Bacilli	Bacillales	Bacillaceae	Bacillus	uncultured_compost_bacterium_graftm_8	0	1	0	0	1	0	0	0	2
Bacteria	Proteobacteria	Alphaproteobacteria	Sphingomonadales	Sphingomonadaceae	Polymorphobacter		0	0	0	0	2	0	0	0	2
Bacteria	Actinobacteria	Actinobacteria_graftm_1	Pseudonocardiales	Pseudonocardiaceae	Crossiella	uncultured_actinobacterium_graftm_19	0	0	0	1	0	0	1	0	2
Bacteria	Firmicutes	Clostridia	Clostridiales	Lachnospiraceae	Tyzzerella_3		0	2	0	0	0	0	0	0	2
Bacteria	Proteobacteria	Gammaproteobacteria	Betaproteobacteriales	Burkholderiaceae	Ideonella		0	0	0	0	1	0	1	0	2
Bacteria	Chloroflexi	Ktedonobacteria	B12_WMSP1	uncultured_bacterium_graftm_1566			1	0	0	0	0	1	0	0	2
Bacteria	Proteobacteria	Alphaproteobacteria	Sphingomonadales	Sphingomonadaceae	Sphingoaurantiacus	metagenome_graftm_824	0	1	0	0	1	0	0	0	2
Bacteria	Actinobacteria	Actinobacteria_graftm_1	Pseudonocardiales	Pseudonocardiaceae	Saccharopolyspora		0	1	0	1	0	0	0	0	2
Bacteria	Actinobacteria	Actinobacteria_graftm_1	Propionibacteriales	Nocardioidaceae	Mumia		1	0	1	0	0	0	0	0	2
Bacteria	Actinobacteria	Thermoleophilia	Gaiellales	uncultured_graftm_52	uncultured_proteobacterium_graftm_133		0	2	0	0	0	0	0	0	2
Bacteria	Proteobacteria	Alphaproteobacteria	Rhizobiales	Rhizobiaceae	Ensifer	uncultured_bacterium_graftm_1910	1	0	0	0	0	0	1	0	2
Bacteria	Firmicutes	Clostridia	Clostridiales	Clostridiaceae_1	Clostridium_sensu_stricto_12	uncultured_bacterium_graftm_791	1	0	0	0	1	0	0	0	2
Bacteria	Cyanobacteria	Oxyphotobacteria	RD017	uncultured_bacterium_graftm_1301			1	0	0	0	1	0	0	0	2
Bacteria	Cyanobacteria	Oxyphotobacteria	Nostocales	Chroococcidiopsaceae	Aliterella_CENA595	uncultured_bacterium_graftm_1488	0	1	1	0	0	0	0	0	2
Bacteria	Chloroflexi	JG30_KF_CM66	metagenome_graftm_388				2	0	0	0	0	0	0	0	2
Bacteria	Bacteroidetes	Bacteroidia	Chitinophagales	Chitinophagaceae	Niabella		0	2	0	0	0	0	0	0	2
Bacteria	Bacteroidetes	Bacteroidia	Cytophagales	Cyclobacteriaceae			0	1	0	0	0	0	0	1	2
Bacteria	Proteobacteria	Alphaproteobacteria	Acetobacterales	Acetobacteraceae	Roseomonas	unidentified_graftm_58	0	0	0	0	0	0	2	0	2
Bacteria	Actinobacteria	Actinobacteria_graftm_1	Micrococcales	Micrococcaceae	Arthrobacter	Arthrobacter_globiformis_graftm_1	0	1	0	1	0	0	0	0	2
Bacteria	Actinobacteria	Actinobacteria_graftm_1	Micrococcales	Microbacteriaceae	Leucobacter	uncultured_bacterium_graftm_573	0	0	0	0	1	0	0	1	2
Bacteria	Bacteroidetes	Bacteroidia	Sphingobacteriales	Sphingobacteriaceae	uncultured_graftm_75	uncultured_Sphingobacteriaceae_bacterium_graftm_2	0	0	2	0	0	0	0	0	2
Bacteria	Proteobacteria	Alphaproteobacteria	Rhizobiales	Beijerinckiaceae	Methylobacterium	Methylobacterium_aquaticum	1	0	0	0	1	0	0	0	2
Bacteria	Proteobacteria	Gammaproteobacteria	Betaproteobacteriales	Burkholderiaceae	Paucimonas		0	0	1	1	0	0	0	0	2
Bacteria	Proteobacteria	Deltaproteobacteria	Myxococcales	Sandaracinaceae	uncultured_graftm_119	uncultured_soil_bacterium_graftm_111	1	0	0	0	0	0	1	0	2
Bacteria	Proteobacteria	Deltaproteobacteria	TX1A_33	uncultured_bacterium_graftm_2594			0	0	0	0	2	0	0	0	2
Bacteria	Bacteroidetes	Bacteroidia	Chitinophagales				0	0	0	0	2	0	0	0	2
Bacteria	Proteobacteria	Alphaproteobacteria	Sphingomonadales	Sphingomonadaceae	Altererythrobacter	uncultured_Altererythrobacter_sp.	0	0	0	1	0	0	0	1	2
Bacteria	Proteobacteria	Gammaproteobacteria	Betaproteobacteriales	Nitrosomonadaceae	Nitrosomonas		0	0	0	0	0	1	0	1	2
Bacteria	Proteobacteria	Alphaproteobacteria	Rhizobiales	Beijerinckiaceae	Camelimonas		1	0	1	0	0	0	0	0	2
Bacteria	Proteobacteria	Alphaproteobacteria	Rhizobiales	Rhizobiaceae	Candidatus_Hodgkinia	Candidatus_Hodgkinia_cicadicola	0	0	0	0	0	1	1	0	2
Bacteria	Proteobacteria	Gammaproteobacteria	Betaproteobacteriales	Burkholderiaceae	Leptothrix	uncultured_Leptothrix_sp.	0	0	0	0	0	0	2	0	2
Bacteria	Bacteroidetes	Bacteroidia	Sphingobacteriales	Sphingobacteriaceae	Pedobacter		0	0	1	0	1	0	0	0	2
Bacteria	Verrucomicrobia	Verrucomicrobiae	Pedosphaerales	Pedosphaeraceae	ADurb.Bin063_1	uncultured_Verrucomicrobia_bacterium_graftm_25	0	0	0	0	0	0	2	0	2
Bacteria	Firmicutes	Bacilli	Bacillales	Planococcaceae	uncultured_graftm_248	uncultured_bacterium_graftm_1125	0	1	0	1	0	0	0	0	2
Bacteria	Proteobacteria	Alphaproteobacteria	Rhizobiales	Pleomorphomonadaceae	Pleomorphomonas		0	0	2	0	0	0	0	0	2
Bacteria	Gemmatimonadetes	Gemmatimonadetes_graftm_1	Gemmatimonadales	Gemmatimonadaceae	Gemmatimonas	uncultured_Gemmatimonadaceae_bacterium_graftm_2	0	1	0	0	1	0	0	0	2
Bacteria	Patescibacteria	Microgenomatia	Candidatus_Pacebacteria	uncultured_Microgenomates_group_bacterium_graftm_7			0	0	2	0	0	0	0	0	2
Bacteria	Actinobacteria	Coriobacteriia	OPB41				0	0	0	0	2	0	0	0	2
Bacteria	Chlamydiae	Chlamydiae_graftm_1	Chlamydiales	Simkaniaceae			0	0	0	2	0	0	0	0	2
Bacteria	Firmicutes	Clostridia	Clostridiales	Clostridiaceae_1	Proteiniclasticum		2	0	0	0	0	0	0	0	2
Bacteria	Proteobacteria	Deltaproteobacteria	SAR324_clade_Marine_group_B_	metagenome_graftm_3			0	0	2	0	0	0	0	0	2
Bacteria	Elusimicrobia	Elusimicrobia_graftm_1	MVP_88				0	0	0	0	0	0	2	0	2
Bacteria	Acidobacteria	Subgroup_6	uncultured_soil_bacterium_graftm_80				1	0	0	0	1	0	0	0	2
Bacteria	Actinobacteria	Actinobacteria_graftm_1	Micrococcales	Intrasporangiaceae	Tetrasphaera	uncultured_actinobacterium_graftm_17	0	0	1	0	0	0	0	1	2
Bacteria	Cyanobacteria	Oxyphotobacteria	Nostocales	Paraspirulinaceae	ESFC_1		1	0	0	0	0	1	0	0	2
Bacteria	Chlamydiae	Chlamydiae_graftm_1	Chlamydiales	Parachlamydiaceae			0	0	0	0	2	0	0	0	2
Bacteria	Bacteroidetes	Bacteroidia	Sphingobacteriales	NS11_12_marine_group			0	0	0	0	2	0	0	0	2
Bacteria	Actinobacteria	Actinobacteria_graftm_1	Micrococcales	Microbacteriaceae	Leifsonia		0	0	0	0	1	1	0	0	2
Bacteria	Cyanobacteria	Oxyphotobacteria	Oxyphotobacteria_Incertae_Sedis	Unknown_Family_graftm_2	uncultured_bacterium_graftm_1123		0	0	1	1	0	0	0	0	2
Bacteria	Bacteroidetes	Bacteroidia	Cytophagales	Hymenobacteraceae			1	0	1	0	0	0	0	0	2
Bacteria	Proteobacteria	Deltaproteobacteria	Myxococcales	Polyangiaceae	Sorangium	uncultured_bacterium_graftm_3115	0	0	0	1	0	1	0	0	2
Bacteria	Actinobacteria	Actinobacteria_graftm_1	Glycomycetales	Glycomycetaceae			0	0	0	0	1	1	0	0	2
Bacteria	Verrucomicrobia	Verrucomicrobiae	Opitutales	Opitutaceae	Diplosphaera		0	0	0	0	0	2	0	0	2
Bacteria	Chloroflexi	TK10	metagenome_graftm_514				1	0	0	1	0	0	0	0	2
Bacteria	Actinobacteria	Acidimicrobiia	Acidimicrobiales	Acidimicrobiaceae			0	1	0	0	0	1	0	0	2
Bacteria	Proteobacteria	Gammaproteobacteria	Betaproteobacteriales	Burkholderiaceae	Variovorax	uncultured_bacterium_graftm_822	0	0	0	0	1	0	1	0	2
Bacteria	Proteobacteria	Alphaproteobacteria	Sphingomonadales	Sphingomonadaceae	uncultured_graftm_8	uncultured_organism_graftm_260	0	0	2	0	0	0	0	0	2
Bacteria	Gemmatimonadetes	S0134_terrestrial_group	uncultured_Gemmatimonadetes_bacterium_graftm_4				1	1	0	0	0	0	0	0	2
Bacteria	Cyanobacteria	Oxyphotobacteria	Nostocales	Coleofasciculaceae	Microcoleus_Es_Yyy1400	uncultured_bacterium_graftm_2938	0	1	1	0	0	0	0	0	2
Bacteria	Proteobacteria	Alphaproteobacteria	Rhizobiales	Methyloligellaceae			0	0	1	0	0	0	1	0	2
Bacteria	Cyanobacteria	Oxyphotobacteria	Nostocales	Nostocaceae	Fischerella_PCC_9339		1	0	0	0	0	0	0	1	2
Bacteria	Firmicutes	Erysipelotrichia	Erysipelotrichales	Erysipelotrichaceae	ZOR0006		0	0	0	0	2	0	0	0	2
Bacteria	Patescibacteria	Microgenomatia	uncultured_bacterium_graftm_973				0	2	0	0	0	0	0	0	2
Bacteria	Planctomycetes	Planctomycetacia	Gemmatales	Gemmataceae	uncultured_graftm_24	uncultured_Planctomycetaceae_bacterium_graftm_7	0	0	0	0	1	0	0	1	2
Bacteria	Proteobacteria	Gammaproteobacteria	Pseudomonadales	Moraxellaceae	Acinetobacter	uncultured_Acinetobacter_sp.	0	0	2	0	0	0	0	0	2
Bacteria	Proteobacteria	Deltaproteobacteria	Myxococcales	27F_1492R	uncultured_delta_proteobacterium_graftm_140		0	0	0	0	0	0	0	2	2
Bacteria	Chloroflexi	Dehalococcoidia	Sh765B_AG_111	uncultured_bacterium_graftm_47			0	2	0	0	0	0	0	0	2
Bacteria	Bacteroidetes	Bacteroidia	Sphingobacteriales	AKYH767	metagenome_graftm_274		0	0	0	2	0	0	0	0	2
Bacteria	Bacteroidetes	Bacteroidia	Flavobacteriales	Crocinitomicaceae	Fluviicola	uncultured_bacterium_graftm_294	0	0	0	0	0	0	2	0	2
Bacteria	Planctomycetes	Phycisphaerae	Tepidisphaerales	CPla_3_termite_group			0	1	0	0	0	0	1	0	2
Bacteria	Actinobacteria	Actinobacteria_graftm_1	Micrococcales	Intrasporangiaceae	Ornithinimicrobium	uncultured_bacterium_graftm_2104	0	0	0	0	0	0	2	0	2
Bacteria	Proteobacteria	Alphaproteobacteria	Caulobacterales	Caulobacteraceae	uncultured_graftm_5	uncultured_alpha_proteobacterium_graftm_100	0	0	1	0	0	0	1	0	2
Bacteria	Proteobacteria	Alphaproteobacteria	Dongiales	Dongiaceae	Dongia	uncultured_bacterium_graftm_542	0	1	0	0	0	1	0	0	2
Bacteria	Firmicutes	Bacilli					0	0	0	0	0	0	2	0	2
Bacteria	Proteobacteria	Gammaproteobacteria	Betaproteobacteriales	TRA3_20	metagenome_graftm_358		1	0	0	0	0	0	1	0	2
Bacteria	Proteobacteria	Alphaproteobacteria	Rhizobiales	Hyphomicrobiaceae	Pedomicrobium	uncultured_Hyphomicrobiaceae_bacterium	0	0	0	2	0	0	0	0	2
Bacteria	Actinobacteria	Actinobacteria_graftm_1	Micrococcales	Promicromonosporaceae	Myceligenerans		1	1	0	0	0	0	0	0	2
Bacteria	Acidobacteria	Blastocatellia__Subgroup_4_	Blastocatellales	Blastocatellaceae	Stenotrophobacter	uncultured_bacterium_graftm_1899	1	0	0	0	1	0	0	0	2
Bacteria	Verrucomicrobia	Verrucomicrobiae	Chthoniobacterales	01D2Z36	metagenome_graftm_765		0	0	0	0	2	0	0	0	2
Bacteria	Cyanobacteria	Oxyphotobacteria	Leptolyngbyales	Leptolyngbyaceae	JSC_12		0	0	0	1	1	0	0	0	2
Bacteria	Actinobacteria	Actinobacteria_graftm_1	Frankiales	Cryptosporangiaceae	Fodinicola	uncultured_bacterium_graftm_2930	0	1	0	1	0	0	0	0	2
Bacteria	Proteobacteria	Alphaproteobacteria	Sphingomonadales	Sphingomonadaceae	Sphingopyxis		0	0	2	0	0	0	0	0	2
Bacteria	Chloroflexi	Anaerolineae	Caldilineales	Caldilineaceae			0	1	0	0	1	0	0	0	2
Bacteria	Gemmatimonadetes	S0134_terrestrial_group	uncultured_soil_bacterium_graftm_189				0	0	1	0	0	0	1	0	2
Bacteria	Cyanobacteria	Oxyphotobacteria	Nostocales	Coleofasciculaceae	Coleofasciculus_PCC_7420	uncultured_organism_graftm_21	0	1	0	0	0	0	0	1	2
Bacteria	Proteobacteria	Alphaproteobacteria	Acetobacterales	Acetobacteraceae	Acidisoma		0	0	2	0	0	0	0	0	2
Bacteria	Cyanobacteria	Oxyphotobacteria	Nostocales	Oscillatoriaceae	Oscillatoria_PCC_10802		1	0	0	0	1	0	0	0	2
Bacteria	Acidobacteria	Blastocatellia__Subgroup_4_	Pyrinomonadales	Pyrinomonadaceae			0	0	0	1	0	0	1	0	2
Bacteria	Proteobacteria	Deltaproteobacteria	Oligoflexales	Oligoflexaceae	uncultured_bacterium_graftm_2056		0	0	0	0	0	2	0	0	2
Bacteria	Actinobacteria	Actinobacteria_graftm_1	PeM15	uncultured_bacterium_graftm_151			2	0	0	0	0	0	0	0	2
Bacteria	Hydrogenedentes	Hydrogenedentia	Hydrogenedentiales	Hydrogenedensaceae	uncultured_bacterium_graftm_77		0	0	0	0	0	0	1	1	2
Bacteria	Proteobacteria	Deltaproteobacteria	Desulfuromonadales				0	0	0	0	0	0	2	0	2
Bacteria	Bacteroidetes	Bacteroidia	Sphingobacteriales	GWF2_29_10			2	0	0	0	0	0	0	0	2
Bacteria	Proteobacteria	Deltaproteobacteria	Oligoflexales	0319_6G20	uncultured_delta_proteobacterium_graftm_38		0	0	0	0	0	0	1	1	2
Bacteria	Cyanobacteria	Oxyphotobacteria	Leptolyngbyales	Leptolyngbyaceae	Leptolyngbya_Es_Yyy1000		0	0	0	0	2	0	0	0	2
Bacteria	Cyanobacteria	Oxyphotobacteria	Phormidesmiales	Nodosilineaceae	uncultured_graftm_289		0	0	0	0	0	1	0	1	2
Bacteria	Proteobacteria	Gammaproteobacteria	Betaproteobacteriales	Burkholderiaceae	Undibacterium	uncultured_bacterium_graftm_1409	0	0	0	0	2	0	0	0	2
Bacteria	Planctomycetes	Phycisphaerae					1	0	0	0	0	0	0	1	2
Bacteria	Firmicutes	Bacilli	Bacillales	Paenibacillaceae	Brevibacillus	uncultured_bacterium_graftm_1558	0	0	1	0	1	0	0	0	2
Bacteria	Cyanobacteria	Oxyphotobacteria	Oxyphotobacteria_Incertae_Sedis	Unknown_Family_graftm_2	EcFYyy_200	uncultured_bacterium_graftm_2012	0	0	0	0	1	1	0	0	2
Bacteria	Proteobacteria	Alphaproteobacteria	Caulobacterales	Caulobacteraceae	uncultured_graftm_5	metagenome_graftm_324	0	0	0	2	0	0	0	0	2
Bacteria	Proteobacteria	Alphaproteobacteria	Rhizobiales	Devosiaceae	uncultured_graftm_151	uncultured_bacterium_graftm_623	0	1	0	0	1	0	0	0	2
Bacteria	Planctomycetes	Phycisphaerae	Tepidisphaerales	Tepidisphaeraceae	Tepidisphaera	uncultured_bacterium_graftm_1321	0	0	0	1	1	0	0	0	2
Bacteria	Proteobacteria	Alphaproteobacteria	Elsterales	uncultured_graftm_26	uncultured_alpha_proteobacterium_graftm_15		0	1	0	0	0	1	0	0	2
Bacteria	Proteobacteria	Alphaproteobacteria	Puniceispirillales	uncultured_graftm_47	metagenome_graftm_393		0	0	0	0	0	1	0	1	2
Bacteria	Bacteroidetes	Bacteroidia	Chitinophagales	Chitinophagaceae	Ferruginibacter	metagenome_graftm_6	1	0	0	0	1	0	0	0	2
Bacteria	Planctomycetes	Planctomycetacia	Planctomycetales	Rubinisphaeraceae	Planctomicrobium		0	2	0	0	0	0	0	0	2
Bacteria	Gemmatimonadetes	Longimicrobia	Longimicrobiales	Longimicrobiaceae	metagenome_graftm_131		0	1	1	0	0	0	0	0	2
Bacteria	Omnitrophicaeota	Omnitrophia	Omnitrophales	Omnitrophaceae	Candidatus_Omnitrophus		0	0	0	2	0	0	0	0	2
Bacteria	Proteobacteria	Gammaproteobacteria	Betaproteobacteriales	TRA3_20	uncultured_beta_proteobacterium_graftm_22		0	1	0	0	0	0	0	1	2
Bacteria	Proteobacteria	Alphaproteobacteria	Rhizobiales	Beijerinckiaceae	Methylobacterium	Methylobacterium_zatmanii	0	1	0	0	1	0	0	0	2
Bacteria	Proteobacteria	Alphaproteobacteria	Azospirillales	Azospirillaceae	uncultured_graftm_370		0	0	0	0	1	0	1	0	2
Bacteria	Proteobacteria	Gammaproteobacteria	Betaproteobacteriales	Burkholderiaceae	Sutterella	uncultured_bacterium_graftm_336	0	2	0	0	0	0	0	0	2
Bacteria	Proteobacteria	Alphaproteobacteria	Acetobacterales	Acetobacteraceae	Acidicaldus		0	0	1	0	0	1	0	0	2
Bacteria	Gemmatimonadetes	Gemmatimonadetes_graftm_1	Gemmatimonadales	Gemmatimonadaceae	Gemmatimonas	metagenome_graftm_263	0	0	0	0	1	0	0	1	2
Bacteria	Proteobacteria	Alphaproteobacteria	Rhodobacterales	Rhodobacteraceae	Wenxinia	uncultured_bacterium_graftm_2111	0	1	0	0	1	0	0	0	2
Archaea	Crenarchaeota	Bathyarchaeia					0	1	0	0	0	0	0	0	1
Archaea	Thaumarchaeota						0	0	0	1	0	0	0	0	1
Archaea	Thaumarchaeota	Nitrososphaeria	Nitrososphaerales	Nitrososphaeraceae	uncultured_crenarchaeote_graftm_13		1	0	0	0	0	0	0	0	1
Archaea							0	0	0	1	0	0	0	0	1
Archaea	Thaumarchaeota	Nitrososphaeria	Nitrososphaerales	Nitrososphaeraceae	Candidatus_Nitrososphaera	uncultured_crenarchaeote_graftm_4	0	0	0	1	0	0	0	0	1
Archaea	Thaumarchaeota	Nitrososphaeria	Nitrosopumilales	Nitrosopumilaceae	Candidatus_Nitrosopumilus	uncultured_archaeon_graftm_56	1	0	0	0	0	0	0	0	1
Bacteria	Verrucomicrobia	Verrucomicrobiae	Verrucomicrobiales	Verrucomicrobiaceae	uncultured_graftm_195		0	0	0	0	0	0	0	1	1
Bacteria	Actinobacteria	Actinobacteria_graftm_1	Micrococcales	Microbacteriaceae	Candidatus_Aquiluna		0	0	1	0	0	0	0	0	1
Bacteria	Actinobacteria	Actinobacteria_graftm_1	Pseudonocardiales	Pseudonocardiaceae	Longimycelium		0	0	0	0	0	0	1	0	1
Bacteria	Proteobacteria	Alphaproteobacteria	Paracaedibacterales	Paracaedibacteraceae	Candidatus_Captivus		0	1	0	0	0	0	0	0	1
Bacteria	Proteobacteria	Gammaproteobacteria	211ds20	uncultured_bacterium_graftm_1640			1	0	0	0	0	0	0	0	1
Bacteria	Proteobacteria	Gammaproteobacteria	CCD24	uncultured_bacterium_graftm_1425			0	0	0	1	0	0	0	0	1
Bacteria	Cyanobacteria	Oxyphotobacteria	Oxyphotobacteria_Incertae_Sedis	Unknown_Family_graftm_2	Leptolyngbya_RV74		0	0	1	0	0	0	0	0	1
Bacteria	Proteobacteria	Deltaproteobacteria	Myxococcales	Polyangiaceae	Pajaroellobacter	uncultured_Polyangiaceae_bacterium	0	0	1	0	0	0	0	0	1
Bacteria	Proteobacteria	Gammaproteobacteria	Diplorickettsiales	Diplorickettsiaceae	uncultured_graftm_138	uncultured_proteobacterium_graftm_35	0	0	1	0	0	0	0	0	1
Bacteria	Proteobacteria	Gammaproteobacteria	Acidithiobacillales	Acidithiobacillaceae	Acidithiobacillus		0	0	0	0	0	1	0	0	1
Bacteria	Chloroflexi	OLB14					0	0	0	1	0	0	0	0	1
Bacteria	Cyanobacteria	Oxyphotobacteria	Nostocales	Gloeocapsaceae	Gleocapsa		0	0	0	1	0	0	0	0	1
Bacteria	Actinobacteria	Acidimicrobiia	Microtrichales	Microtrichaceae	IMCC26207		0	0	0	0	0	0	0	1	1
Bacteria	Synergistetes	Synergistia	Synergistales	Synergistaceae	uncultured_graftm_58	uncultured_bacterium_graftm_133	0	0	0	0	0	1	0	0	1
Bacteria	Proteobacteria	Gammaproteobacteria	Betaproteobacteriales	SC_I_84	uncultured_proteobacterium_graftm_67		1	0	0	0	0	0	0	0	1
Bacteria	Actinobacteria	Actinobacteria_graftm_1	Catenulisporales				0	0	0	0	0	0	0	1	1
Bacteria	Tenericutes	Mollicutes	Entomoplasmatales	Entomoplasmatales_Incertae_Sedis	Candidatus_Hepatoplasma	uncultured_Mycoplasmataceae_bacterium	0	0	0	0	0	0	0	1	1
Bacteria	Cyanobacteria	Oxyphotobacteria	Nostocales	Cyanobacteriaceae	Symphothece_PCC_7002		0	1	0	0	0	0	0	0	1
Bacteria	Patescibacteria	Microgenomatia	Candidatus_Pacebacteria	uncultured_bacterium_graftm_1043			0	1	0	0	0	0	0	0	1
Bacteria	Actinobacteria	Actinobacteria_graftm_1	Frankiales	Cryptosporangiaceae	Fodinicola		0	0	0	0	0	0	1	0	1
Bacteria	Actinobacteria	Acidimicrobiia	Microtrichales	Ilumatobacteraceae	Ilumatobacter		1	0	0	0	0	0	0	0	1
Bacteria	Proteobacteria	Alphaproteobacteria	Caulobacterales	Caulobacteraceae	uncultured_graftm_5	uncultured_Caulobacteraceae_bacterium_graftm_1	0	0	0	0	0	0	1	0	1
Bacteria	Chloroflexi	Chloroflexia	Thermomicrobiales	Thermomicrobiaceae	Nitrolancea	uncultured_Chloroflexi_bacterium_graftm_35	0	0	0	0	0	0	0	1	1
Bacteria	Verrucomicrobia	Verrucomicrobiae	Opitutales	Opitutaceae	Diplosphaera	uncultured_bacterium_graftm_716	0	0	0	0	1	0	0	0	1
Bacteria	Acidobacteria	Subgroup_6	uncultured_proteobacterium_graftm_125				0	0	0	1	0	0	0	0	1
Bacteria	Proteobacteria	Alphaproteobacteria	Acetobacterales	Acetobacteraceae	Acidocella	uncultured_bacterium_graftm_1947	0	0	0	0	0	1	0	0	1
Bacteria	Proteobacteria	Deltaproteobacteria	Oligoflexales	Oligoflexaceae	uncultured_graftm_42	uncultured_organism_graftm_215	0	0	0	0	0	0	0	1	1
Bacteria	Cyanobacteria	Oxyphotobacteria	Oxyphotobacteria_Incertae_Sedis	Unknown_Family_graftm_2	Leptolyngbya_ANT.L52.2	uncultured_bacterium_graftm_2017	0	0	0	0	1	0	0	0	1
Bacteria	Proteobacteria	Gammaproteobacteria	Betaproteobacteriales	Burkholderiaceae	uncultured_graftm_3	uncultured_beta_proteobacterium_graftm_8	0	0	0	0	0	0	1	0	1
Bacteria	Actinobacteria	Coriobacteriia	Coriobacteriales	Atopobiaceae	Atopobium		0	0	0	1	0	0	0	0	1
Bacteria	Bacteroidetes	Bacteroidia	Cytophagales	Hymenobacteraceae	Pontibacter	uncultured_Pontibacter_sp.	0	0	0	0	0	0	0	1	1
Bacteria	Bacteroidetes	Bacteroidia	Flavobacteriales	Crocinitomicaceae	Fluviicola		0	0	1	0	0	0	0	0	1
Bacteria	Actinobacteria	Coriobacteriia	Coriobacteriales	Atopobiaceae	Coriobacteriaceae_UCG_003	uncultured_bacterium_graftm_2189	0	0	0	1	0	0	0	0	1
Bacteria	Proteobacteria	Alphaproteobacteria	Rhizobiales	C2U	uncultured_bacterium_graftm_1648		1	0	0	0	0	0	0	0	1
Bacteria	Proteobacteria	Alphaproteobacteria	Rhizobiales	Pleomorphomonadaceae	uncultured_graftm_270	uncultured_Rhizobiales_bacterium_graftm_9	0	0	0	1	0	0	0	0	1
Bacteria	Proteobacteria	Alphaproteobacteria	Parvibaculales	Parvibaculaceae			0	0	1	0	0	0	0	0	1
Bacteria	Proteobacteria	Alphaproteobacteria	Rhizobiales	Rhodobiaceae	Tepidamorphus	uncultured_bacterium_graftm_1638	0	0	0	0	0	1	0	0	1
Bacteria	Proteobacteria	Alphaproteobacteria	Rhizobiales	Beijerinckiaceae	Methylorosula	uncultured_Beijerinckia_sp._graftm_1	0	1	0	0	0	0	0	0	1
Bacteria	Proteobacteria	Alphaproteobacteria	Sphingomonadales	Sphingomonadaceae	uncultured_bacterium_graftm_1599		0	0	0	0	0	0	1	0	1
Bacteria	Actinobacteria	Actinobacteria_graftm_1	Micrococcales	Microbacteriaceae	Pseudoclavibacter		1	0	0	0	0	0	0	0	1
Bacteria	Firmicutes	Negativicutes	Selenomonadales	uncultured_graftm_207			0	0	0	0	1	0	0	0	1
Bacteria	Proteobacteria	Gammaproteobacteria	Xanthomonadales	Xanthomonadaceae	Luteimonas	uncultured_bacterium_graftm_683	1	0	0	0	0	0	0	0	1
Bacteria	Firmicutes	Bacilli	Bacillales	Planococcaceae	Planomicrobium		0	1	0	0	0	0	0	0	1
Bacteria	Tenericutes	Mollicutes	Mollicutes_RF39	uncultured_bacterium_graftm_331			0	0	0	0	0	0	1	0	1
Bacteria	Proteobacteria	Gammaproteobacteria	Betaproteobacteriales	Nitrosomonadaceae	mle1_7	uncultured_bacterium_graftm_894	0	0	0	0	1	0	0	0	1
Bacteria	Firmicutes	Clostridia	Clostridiales	Lachnospiraceae			0	0	0	0	0	0	0	1	1
Bacteria	Deinococcus_Thermus	Deinococci	Deinococcales	Deinococcaceae			1	0	0	0	0	0	0	0	1
Bacteria	Bacteroidetes	Bacteroidia	Chitinophagales	37_13			0	0	0	0	0	1	0	0	1
Bacteria	Nitrospinae	Nitrospinia	Nitrospinales	Nitrospinaceae	Nitrospina	uncultured_bacterium_graftm_107	0	0	0	0	0	1	0	0	1
Bacteria	Chloroflexi	TK17	uncultured_bacterium_graftm_1781				0	0	0	0	0	0	0	1	1
Bacteria	Proteobacteria	Gammaproteobacteria	Betaproteobacteriales	Rhodocyclaceae	uncultured_graftm_11	uncultured_beta_proteobacterium_graftm_12	0	0	1	0	0	0	0	0	1
Bacteria	Firmicutes	Bacilli	Bacillales	Paenibacillaceae	Paenibacillus	uncultured_Bacillus_sp._graftm_1	0	0	0	0	1	0	0	0	1
Bacteria	Firmicutes	Clostridia	Clostridiales	Lachnospiraceae	Tyzzerella_3	uncultured_bacterium_graftm_437	0	1	0	0	0	0	0	0	1
Bacteria	Patescibacteria	Parcubacteria	Candidatus_Kaiserbacteria	metagenome_graftm_79			1	0	0	0	0	0	0	0	1
Bacteria	Omnitrophicaeota	Omnitrophia	Omnitrophales	Omnitrophaceae	Candidatus_Omnitrophus	uncultured_bacterium_graftm_111	0	0	0	0	0	0	1	0	1
Bacteria	Proteobacteria	Alphaproteobacteria	Sphingomonadales	Sphingomonadaceae	Sphingomonas	uncultured_endolithic_bacterium_graftm_12	0	0	0	0	0	0	0	1	1
Bacteria	Proteobacteria	Gammaproteobacteria	Enterobacteriales	Enterobacteriaceae	Enterobacter	uncultured_bacterium_graftm_1637	0	0	1	0	0	0	0	0	1
Bacteria	Acidobacteria	Blastocatellia__Subgroup_4_	DS_100	uncultured_Acidobacteriales_bacterium_graftm_12			0	0	1	0	0	0	0	0	1
Bacteria	Firmicutes	Bacilli	Bacillales	Paenibacillaceae	Cohnella		0	0	1	0	0	0	0	0	1
Bacteria	Proteobacteria	Alphaproteobacteria	Rickettsiales	Midichloriaceae	MD3_55		1	0	0	0	0	0	0	0	1
Bacteria	Cyanobacteria	Oxyphotobacteria	Nostocales	Phormidiaceae	Phormidium_IAM_M_71		1	0	0	0	0	0	0	0	1
Bacteria	Chlamydiae	Chlamydiae_graftm_1	Chlamydiales	Chlamydiaceae	uncultured_graftm_304	uncultured_organism_graftm_426	0	0	0	0	0	0	1	0	1
Bacteria	Firmicutes	Clostridia	Clostridiales	Syntrophomonadaceae	Dethiobacter	uncultured_bacterium_graftm_1071	0	1	0	0	0	0	0	0	1
Bacteria	Firmicutes	Bacilli	Bacillales	Bacillaceae	Bacillus	Bacillus_pumilus	0	0	1	0	0	0	0	0	1
Bacteria	Actinobacteria	Thermoleophilia	Solirubrobacterales	67_14	metagenome_graftm_118		0	0	1	0	0	0	0	0	1
Bacteria	Cyanobacteria	Oxyphotobacteria	Nostocales	Paraspirulinaceae	ESFC_1	uncultured_bacterium_graftm_2263	0	0	0	0	0	0	0	1	1
Bacteria	Proteobacteria	Gammaproteobacteria	Betaproteobacteriales	Rhodocyclaceae	Methyloversatilis		0	0	0	0	0	0	1	0	1
Bacteria	Proteobacteria	Alphaproteobacteria	Caulobacterales	Caulobacteraceae	Brevundimonas	uncultured_alpha_proteobacterium_graftm_38	0	0	0	0	0	0	0	1	1
Bacteria	Proteobacteria	Gammaproteobacteria	Betaproteobacteriales	Burkholderiaceae	Mitsuaria		0	1	0	0	0	0	0	0	1
Bacteria	Proteobacteria	Alphaproteobacteria	NRL2	uncultured_alpha_proteobacterium_graftm_18			1	0	0	0	0	0	0	0	1
Bacteria	Actinobacteria	Actinobacteria_graftm_1	Frankiales	Sporichthyaceae	hgcI_clade	uncultured_bacterium_graftm_189	0	0	0	0	1	0	0	0	1
Bacteria	Cyanobacteria	Oxyphotobacteria	Nostocales	Cyanobacteriaceae			0	0	0	0	1	0	0	0	1
Bacteria	Chloroflexi	Anaerolineae	Caldilineales	Caldilineaceae	Caldilinea		0	0	0	1	0	0	0	0	1
Bacteria	Actinobacteria	Acidimicrobiia	Microtrichales	Ilumatobacteraceae	uncultured_graftm_73	uncultured_actinobacterium_graftm_1	0	0	0	1	0	0	0	0	1
Bacteria	Proteobacteria	Alphaproteobacteria	Rhizobiales	Hyphomicrobiaceae	Pedomicrobium	uncultured_bacterium_graftm_132	0	1	0	0	0	0	0	0	1
Bacteria	Cyanobacteria	Oxyphotobacteria	RD011	uncultured_cyanobacterium_graftm_56			1	0	0	0	0	0	0	0	1
Bacteria	Planctomycetes	Planctomycetacia	Planctomycetales	Rubinisphaeraceae	SH_PL14	uncultured_bacterium_graftm_1422	0	0	0	1	0	0	0	0	1
Bacteria	Proteobacteria	Gammaproteobacteria	Alteromonadales	Alteromonadaceae	Rheinheimera		0	1	0	0	0	0	0	0	1
Bacteria	Proteobacteria	Deltaproteobacteria	Thermodesulfobacteriales	Thermodesulfobacteriaceae			0	0	0	0	1	0	0	0	1
Bacteria	Firmicutes	Bacilli	Bacillales	Paenibacillaceae	Ammoniphilus	uncultured_bacterium_graftm_1560	0	0	0	1	0	0	0	0	1
Bacteria	BRC1	uncultured_organism_graftm_71					0	0	0	0	1	0	0	0	1
Bacteria	Verrucomicrobia	Verrucomicrobiae	Chthoniobacterales	Chthoniobacteraceae	Candidatus_Udaeobacter	uncultured_organism_graftm_246	0	0	0	0	0	1	0	0	1
Bacteria	Proteobacteria	Alphaproteobacteria	Rhizobiales	Rhizobiaceae	Mesorhizobium	metagenome_graftm_289	0	1	0	0	0	0	0	0	1
Bacteria	Firmicutes	Clostridia	Clostridiales	Peptococcaceae	Thermincola	uncultured_bacterium_graftm_1120	0	0	0	0	0	0	0	1	1
Bacteria	Cyanobacteria	Oxyphotobacteria	Leptolyngbyales	Leptolyngbyaceae	BMM02	uncultured_bacterium_graftm_2072	0	0	1	0	0	0	0	0	1
Bacteria	Proteobacteria	Alphaproteobacteria	Paracaedibacterales	Paracaedibacteraceae	Candidatus_Paracaedibacter		0	0	0	1	0	0	0	0	1
Bacteria	Actinobacteria	Actinobacteria_graftm_1	Streptosporangiales	Nocardiopsaceae	Lipingzhangella		0	0	0	1	0	0	0	0	1
Bacteria	Firmicutes	Bacilli	Bacillales	Planococcaceae	Lysinibacillus		0	0	0	0	0	1	0	0	1
Bacteria	Chloroflexi	Dehalococcoidia	MSBL5	uncultured_bacterium_graftm_1685			0	1	0	0	0	0	0	0	1
Bacteria	BRC1						0	0	0	0	0	0	0	1	1
Bacteria	Cyanobacteria	Oxyphotobacteria	Nostocales	Nostocaceae	Stigonema_SAG_48.90		0	0	0	0	1	0	0	0	1
Bacteria	Verrucomicrobia	Verrucomicrobiae	Chthoniobacterales	Chthoniobacteraceae	Candidatus_Udaeobacter	uncultured_Spartobacteria_bacterium	0	0	0	0	1	0	0	0	1
Bacteria	Firmicutes	Clostridia	Clostridiales	Clostridiaceae_1	Clostridium_sensu_stricto_12		0	0	1	0	0	0	0	0	1
Bacteria	Firmicutes	Clostridia	Clostridiales	Clostridiaceae_1	Clostridium_sensu_stricto_13		0	1	0	0	0	0	0	0	1
Bacteria	Actinobacteria	Actinobacteria_graftm_1	Streptosporangiales	Streptosporangiaceae	Streptosporangium	Streptosporangium_roseum	0	0	0	0	0	0	0	1	1
Bacteria	Actinobacteria	Actinobacteria_graftm_1	Micromonosporales	Micromonosporaceae	Pilimelia		0	0	0	1	0	0	0	0	1
Bacteria	Bacteroidetes	Bacteroidia	Cytophagales	Microscillaceae	uncultured_graftm_135	uncultured_Bacteroidetes_bacterium_graftm_35	0	0	0	0	1	0	0	0	1
Bacteria	Bacteroidetes	Bacteroidia	Cytophagales	Cyclobacteriaceae	Cesiribacter	uncultured_bacterium_graftm_2028	0	1	0	0	0	0	0	0	1
Bacteria	Proteobacteria	Gammaproteobacteria	Xanthomonadales	Xanthomonadaceae	Lysobacter	uncultured_bacterium_graftm_153	0	0	1	0	0	0	0	0	1
Bacteria	Bacteroidetes	Bacteroidia	Bacteroidales	Rikenellaceae	Anaerocella		0	0	0	0	1	0	0	0	1
Bacteria	Bacteroidetes	Bacteroidia	Chitinophagales	Saprospiraceae			0	0	0	1	0	0	0	0	1
Bacteria	Actinobacteria	Actinobacteria_graftm_1	Streptomycetales	Streptomycetaceae	Streptomyces	Streptomyces_sp.	0	0	0	0	0	0	1	0	1
Bacteria	Proteobacteria	Deltaproteobacteria	Myxococcales	Polyangiaceae	Sorangium	uncultured_delta_proteobacterium_graftm_90	0	0	0	0	0	0	0	1	1
Bacteria	Bacteroidetes	Bacteroidia	Cytophagales	Microscillaceae	Ohtaekwangia	metagenome_graftm_323	0	0	0	0	1	0	0	0	1
Bacteria	Proteobacteria	Alphaproteobacteria	Rhizobiales	Beijerinckiaceae	Methylovirgula		0	0	0	0	0	0	1	0	1
Bacteria	Proteobacteria	Alphaproteobacteria	Rhodospirillales	Rhodospirillaceae	uncultured_graftm_311		0	0	1	0	0	0	0	0	1
Bacteria	Verrucomicrobia	Verrucomicrobiae	Chthoniobacterales	Terrimicrobiaceae	Terrimicrobium		1	0	0	0	0	0	0	0	1
Bacteria	Proteobacteria	Deltaproteobacteria	Myxococcales	Sandaracinaceae	uncultured_graftm_119	metagenome_graftm_110	0	0	0	0	0	0	0	1	1
Bacteria	Cyanobacteria	Oxyphotobacteria	Nostocales	Nostocaceae	Anabaena_XPORK15F		0	0	0	0	1	0	0	0	1
Bacteria	Proteobacteria	Alphaproteobacteria	Rhodospirillales	Magnetospirillaceae	Telmatospirillum		0	1	0	0	0	0	0	0	1
Bacteria	Firmicutes	Clostridia	Clostridiales	Family_XIV	uncultured_graftm_228	uncultured_bacterium_graftm_1489	0	0	0	0	0	1	0	0	1
Bacteria	Proteobacteria	Alphaproteobacteria	Rhizobiales	Pleomorphomonadaceae	uncultured_graftm_270		0	1	0	0	0	0	0	0	1
Bacteria	Proteobacteria	Gammaproteobacteria	Gammaproteobacteria_Incertae_Sedis	Unknown_Family_graftm_1	Acidibacter	uncultured_Pseudomonadales_bacterium_graftm_2	0	0	0	0	0	0	0	1	1
Bacteria	Nitrospirae	Nitrospira	Nitrospirales	Nitrospiraceae			0	1	0	0	0	0	0	0	1
Bacteria	Entotheonellaeota	Entotheonellia	Entotheonellales	Entotheonellaceae	uncultured_microorganism_graftm_44		0	0	0	0	0	0	0	1	1
Bacteria	Lentisphaerae	Lentisphaeria	Victivallales	vadinBE97	uncultured_bacterium_graftm_13		0	0	0	0	0	0	0	1	1
Bacteria	Actinobacteria	Actinobacteria_graftm_1	Streptosporangiales	Streptosporangiaceae	Sphaerimonospora		0	0	0	1	0	0	0	0	1
Bacteria	Actinobacteria	Acidimicrobiia	Acidimicrobiales	Acidimicrobiales_Incertae_Sedis	Aciditerrimonas		0	1	0	0	0	0	0	0	1
Bacteria	Proteobacteria	Gammaproteobacteria	Coxiellales	Coxiellaceae	Coxiella	uncultured_bacterium_graftm_471	0	0	0	0	0	1	0	0	1
Bacteria	Actinobacteria	Actinobacteria_graftm_1	Micrococcales	uncultured_graftm_152			0	0	1	0	0	0	0	0	1
Bacteria	Bacteroidetes	Bacteroidia	Chitinophagales	Saprospiraceae	Phaeodactylibacter		0	0	0	0	1	0	0	0	1
Bacteria	Proteobacteria	Gammaproteobacteria	Betaproteobacteriales	Neisseriaceae	Neisseria	uncultured_bacterium_graftm_690	0	0	0	0	0	0	1	0	1
Bacteria	Actinobacteria	Actinobacteria_graftm_1	Corynebacteriales	Corynebacteriaceae	Corynebacterium_1	uncultured_bacterium_graftm_576	0	0	0	0	0	1	0	0	1
Bacteria	Proteobacteria	Alphaproteobacteria	Micavibrionales	uncultured_graftm_65	uncultured_bacterium_graftm_167		0	0	0	0	0	0	0	1	1
Bacteria	Firmicutes	Clostridia	Clostridiales	Clostridiaceae_1	Clostridium_sensu_stricto_9		0	1	0	0	0	0	0	0	1
Bacteria	Actinobacteria	Actinobacteria_graftm_1	Streptosporangiales	Nocardiopsaceae	Streptomonospora		0	0	0	0	0	1	0	0	1
Bacteria	Firmicutes	Clostridia	Clostridiales	Peptococcaceae	Desulfotomaculum	uncultured_bacterium_graftm_175	0	1	0	0	0	0	0	0	1
Bacteria	Firmicutes	Clostridia	Clostridiales	Peptostreptococcaceae	uncultured_graftm_251	uncultured_Clostridium_sp._graftm_26	1	0	0	0	0	0	0	0	1
Bacteria	Acidobacteria	Acidobacteriia	Acidobacteriales	Acidobacteriaceae__Subgroup_1_	uncultured_graftm_29	uncultured_bacterium_graftm_26	0	0	0	0	0	0	0	1	1
Bacteria	Cyanobacteria	Oxyphotobacteria	RD017				1	0	0	0	0	0	0	0	1
Bacteria	Proteobacteria	Gammaproteobacteria	Betaproteobacteriales	Burkholderiaceae	CM1G08		0	0	0	0	0	0	0	1	1
Bacteria	Proteobacteria	Gammaproteobacteria	Betaproteobacteriales	Burkholderiaceae	Duganella		0	0	0	0	1	0	0	0	1
Bacteria	Firmicutes	Erysipelotrichia	Erysipelotrichales	Erysipelotrichaceae	Coprobacillus	uncultured_bacterium_graftm_1842	0	0	0	1	0	0	0	0	1
Bacteria	Actinobacteria	Actinobacteria_graftm_1	Micrococcales	Dermatophilaceae			0	1	0	0	0	0	0	0	1
Bacteria	Firmicutes	Bacilli	Bacillales	Family_XII	Exiguobacterium		0	0	0	0	0	0	1	0	1
Bacteria	Acidobacteria	Acidobacteriia	Solibacterales	Solibacteraceae__Subgroup_3_	Candidatus_Solibacter	metagenome_graftm_107	0	0	0	0	0	1	0	0	1
Bacteria	Bacteroidetes	Bacteroidia	Cytophagales	Microscillaceae	OLB12	uncultured_bacterium_graftm_1840	0	0	0	0	0	1	0	0	1
Bacteria	Tenericutes	Mollicutes	Entomoplasmatales				0	0	1	0	0	0	0	0	1
Bacteria	Proteobacteria	Gammaproteobacteria	Betaproteobacteriales	Rhodocyclaceae	Azospira		0	0	0	0	0	0	1	0	1
Bacteria	Proteobacteria	Alphaproteobacteria	Rhodovibrionales	Fodinicurvataceae	uncultured_graftm_275		0	0	0	0	0	0	0	1	1
Bacteria	Proteobacteria	Alphaproteobacteria	Rhodobacterales	Rhodobacteraceae	Gemmobacter		0	1	0	0	0	0	0	0	1
Bacteria	Bacteroidetes	Bacteroidia	Sphingobacteriales	FFCH9454			0	1	0	0	0	0	0	0	1
Bacteria	WPS_2	metagenome_graftm_355					0	0	0	1	0	0	0	0	1
Bacteria	Proteobacteria	Deltaproteobacteria	Oligoflexales	Oligoflexaceae	Silvanigrella		0	0	0	0	0	1	0	0	1
Bacteria	Actinobacteria	Actinobacteria_graftm_1	Propionibacteriales	Nocardioidaceae	Nocardioides	uncultured_actinobacterium_graftm_22	0	0	1	0	0	0	0	0	1
Bacteria	Fusobacteria	Fusobacteriia	Fusobacteriales	Fusobacteriaceae			0	0	0	0	0	1	0	0	1
Bacteria	Gemmatimonadetes	Gemmatimonadetes_graftm_1	Gemmatimonadales	Gemmatimonadaceae	uncultured_graftm_38	uncultured_actinobacterium_graftm_44	0	0	0	0	0	1	0	0	1
Bacteria	Cyanobacteria	Oxyphotobacteria	Nostocales	Nostocaceae	Sphaerospermopsis_BCCUSP55		0	0	0	1	0	0	0	0	1
Bacteria	Actinobacteria	Actinobacteria_graftm_1	Corynebacteriales	Corynebacteriaceae	Corynebacterium	uncultured_bacterium_graftm_483	0	0	0	0	0	0	0	1	1
Bacteria	Proteobacteria	Gammaproteobacteria	Cellvibrionales	Cellvibrionaceae	Cellvibrio		0	0	0	0	0	0	1	0	1
Bacteria	Planctomycetes	Planctomycetacia	Isosphaerales	Isosphaeraceae	Candidatus_Nostocoida	uncultured_soil_bacterium_graftm_225	0	1	0	0	0	0	0	0	1
Bacteria	Cyanobacteria	Oxyphotobacteria	Phormidesmiales	Nodosilineaceae	uncultured_graftm_289	uncultured_cyanobacterium_graftm_95	0	0	0	0	0	1	0	0	1
Bacteria	Proteobacteria	Alphaproteobacteria	Rhizobiales	Rhizobiaceae	Aquamicrobium		0	0	0	0	0	0	1	0	1
Bacteria	Proteobacteria	Alphaproteobacteria	Rickettsiales	Mitochondria	marine_metagenome_graftm_95		0	0	1	0	0	0	0	0	1
Bacteria	Proteobacteria	Alphaproteobacteria	Rhodospirillales	Magnetospiraceae			0	0	1	0	0	0	0	0	1
Bacteria	Planctomycetes	Planctomycetacia	Pirellulales	Pirellulaceae	Pirellula	uncultured_Planctomycetales_bacterium_graftm_5	1	0	0	0	0	0	0	0	1
Bacteria	Tenericutes	Mollicutes	Mycoplasmatales	Mycoplasmataceae	Mycoplasma		0	0	0	1	0	0	0	0	1
Bacteria	Patescibacteria	Parcubacteria	Candidatus_Moranbacteria	uncultured_bacterium_graftm_1239			0	0	1	0	0	0	0	0	1
Bacteria	Proteobacteria	Alphaproteobacteria	Rhizobiales	Rhizobiales_Incertae_Sedis	Bauldia	uncultured_bacterium_graftm_1294	0	0	0	0	0	1	0	0	1
Bacteria	Cyanobacteria	Oxyphotobacteria	Chloroplast	Nicotiana_sylvestris__wood_tobacco__graftm_1			0	1	0	0	0	0	0	0	1
Bacteria	Verrucomicrobia	Verrucomicrobiae	Verrucomicrobiales	Verrucomicrobiaceae	uncultured_graftm_195	uncultured_bacterium_graftm_786	0	0	0	0	0	0	0	1	1
Bacteria	Bacteroidetes	Bacteroidia	Sphingobacteriales	Sphingobacteriaceae			0	0	0	0	0	0	1	0	1
Bacteria	Actinobacteria	Actinobacteria_graftm_1	Micrococcales	Microbacteriaceae	Microbacterium	Microbacterium_esteraromaticum	0	0	0	0	1	0	0	0	1
Bacteria	Acidobacteria	Blastocatellia__Subgroup_4_	Pyrinomonadales	Pyrinomonadaceae	Pyrinomonas	uncultured_bacterium_graftm_3166	0	1	0	0	0	0	0	0	1
Bacteria	Proteobacteria	Alphaproteobacteria	Rickettsiales	SM2D12	metagenome_graftm_246		0	1	0	0	0	0	0	0	1
Bacteria	Actinobacteria	Actinobacteria_graftm_1	Micrococcales	Dermatophilaceae	uncultured_graftm_338	uncultured_actinobacterium_graftm_74	0	0	1	0	0	0	0	0	1
Bacteria	Planctomycetes	Planctomycetacia	Planctomycetales	Rubinisphaeraceae	SH_PL14		1	0	0	0	0	0	0	0	1
Bacteria	Cyanobacteria	Oxyphotobacteria	Thermosynechococcales	Thermosynechococcaceae			0	0	0	0	1	0	0	0	1
Bacteria	Proteobacteria	Deltaproteobacteria	Myxococcales	MSB_4B10	uncultured_bacterium_graftm_2321		0	0	1	0	0	0	0	0	1
Bacteria	Proteobacteria	Gammaproteobacteria	Betaproteobacteriales	Burkholderiaceae	Brachymonas	uncultured_bacterium_graftm_560	0	0	0	0	0	0	1	0	1
Bacteria	Proteobacteria	Gammaproteobacteria	Betaproteobacteriales	SC_I_84	uncultured_beta_proteobacterium_graftm_9		0	0	1	0	0	0	0	0	1
Bacteria	Proteobacteria	Gammaproteobacteria	Pseudomonadales	Pseudomonadaceae	Pseudomonas	Pseudomonas_citronellolis	0	0	0	0	1	0	0	0	1
Bacteria	Proteobacteria	Gammaproteobacteria	Betaproteobacteriales	Burkholderiaceae	Herbaspirillum	uncultured_bacterium_graftm_1710	0	0	0	1	0	0	0	0	1
Bacteria	Zixibacteria	uncultured_bacterium_graftm_255					0	0	0	0	0	0	0	1	1
Bacteria	Proteobacteria	Alphaproteobacteria	Rhizobiales	Xanthobacteraceae	Rhodoplanes	uncultured_alpha_proteobacterium_graftm_167	0	0	0	0	0	0	1	0	1
Bacteria	Bacteroidetes	Bacteroidia	Bacteroidales	Marinifilaceae	uncultured_graftm_93	uncultured_bacterium_graftm_586	0	0	0	0	0	0	0	1	1
Bacteria	Chlamydiae	Chlamydiae_graftm_1	Chlamydiales	cvE6	metagenome_graftm_241		0	0	0	0	0	0	1	0	1
Bacteria	Actinobacteria	Actinobacteria_graftm_1	Frankiales	Frankiaceae	Frankia	uncultured_bacterium_graftm_3178	0	1	0	0	0	0	0	0	1
Bacteria	Proteobacteria	Alphaproteobacteria	Acetobacterales	Acetobacteraceae	Acidiphilium	uncultured_alpha_proteobacterium_graftm_128	0	0	0	0	0	0	0	1	1
Bacteria	Firmicutes	Bacilli	Bacillales	Staphylococcaceae	Staphylococcus	Staphylococcus_sciuri	0	1	0	0	0	0	0	0	1
Bacteria	Elusimicrobia	Lineage_IIa	uncultured_soil_bacterium_graftm_258				0	0	0	0	0	1	0	0	1
Bacteria	Chlamydiae	Chlamydiae_graftm_1	Chlamydiales				0	0	0	0	0	1	0	0	1
Bacteria	Proteobacteria	Alphaproteobacteria	Caulobacterales	Hyphomonadaceae	UKL13_1	uncultured_bacterium_graftm_1957	0	0	0	0	0	1	0	0	1
Bacteria	Gemmatimonadetes	Gemmatimonadetes_graftm_1	Gemmatimonadales	Gemmatimonadaceae	uncultured_graftm_38	uncultured_Gemmatimonadaceae_bacterium	1	0	0	0	0	0	0	0	1
Bacteria	Proteobacteria	Deltaproteobacteria	Myxococcales	Polyangiaceae	Sorangium	metagenome_graftm_641	0	1	0	0	0	0	0	0	1
Bacteria	Bacteroidetes	Bacteroidia	Sphingobacteriales	CWT_CU03_E12	uncultured_bacterium_graftm_1007		0	1	0	0	0	0	0	0	1
Bacteria	Bacteroidetes	Bacteroidia	Cytophagales	Amoebophilaceae	Candidatus_Amoebophilus	uncultured_Bacteroidetes_bacterium_graftm_47	0	0	0	0	1	0	0	0	1
Bacteria	Proteobacteria	Alphaproteobacteria	Rhizobiales	Xanthobacteraceae	Bradyrhizobium	uncultured_bacterium_graftm_1682	0	0	1	0	0	0	0	0	1
Bacteria	Proteobacteria	Gammaproteobacteria	Betaproteobacteriales	Burkholderiaceae	Acidovorax	uncultured_bacterium_graftm_835	0	0	0	0	0	0	1	0	1
Bacteria	Proteobacteria	Alphaproteobacteria	Sneathiellales	Sneathiellaceae	AT_s3_44		0	0	0	0	0	0	1	0	1
Bacteria	Bacteroidetes	Bacteroidia	Cytophagales	Microscillaceae	Ohtaekwangia	uncultured_Bacteroidetes_bacterium_graftm_105	1	0	0	0	0	0	0	0	1
Bacteria	Planctomycetes	Phycisphaerae	Phycisphaerales	Phycisphaeraceae	AKYG587	uncultured_bacterium_graftm_1319	0	0	0	0	0	0	0	1	1
Bacteria	Proteobacteria	Alphaproteobacteria	Acetobacterales	Acetobacteraceae	uncultured_graftm_28	uncultured_soil_bacterium_graftm_106	0	0	0	0	1	0	0	0	1
Bacteria	Proteobacteria	Alphaproteobacteria	Rhodobacterales	Rhodobacteraceae	Nioella		0	0	1	0	0	0	0	0	1
Bacteria	Patescibacteria	Parcubacteria	Candidatus_Azambacteria	uncultured_bacterium_graftm_280			0	0	1	0	0	0	0	0	1
Bacteria	WS2	uncultured_bacterium_graftm_512					0	0	0	0	0	1	0	0	1
Bacteria	Fibrobacteres	Fibrobacteria	Fibrobacterales	Fibrobacteraceae			0	0	0	0	0	0	1	0	1
Bacteria	Planctomycetes	Planctomycetacia	Gemmatales	Gemmataceae	Gemmata	uncultured_Gemmata_sp._graftm_1	0	0	0	0	0	0	1	0	1
Bacteria	Planctomycetes	Planctomycetacia	Planctomycetales	Schlesneriaceae	Planctopirus		0	0	0	1	0	0	0	0	1
Bacteria	Firmicutes	Clostridia	Clostridiales	Ruminococcaceae	Ruminococcaceae_UCG_011	uncultured_bacterium_graftm_338	0	0	0	0	1	0	0	0	1
Bacteria	Acidobacteria	Blastocatellia__Subgroup_4_	Blastocatellales	Blastocatellaceae	Blastocatella	uncultured_organism_graftm_503	0	0	0	0	0	1	0	0	1
Bacteria	Cyanobacteria	Oxyphotobacteria	Chloroplast	uncultured_Cyanobacterium_sp.			0	1	0	0	0	0	0	0	1
Bacteria	Verrucomicrobia	Verrucomicrobiae	Opitutales	Opitutaceae	IMCC26134		0	0	0	0	1	0	0	0	1
Bacteria	Actinobacteria	Acidimicrobiia	Actinomarinales	Actinomarinaceae	Candidatus_Actinomarina	uncultured_bacterium_graftm_36	0	0	0	0	0	0	0	1	1
Bacteria	Acidobacteria	Acidobacteriia	Acidobacteriales	Koribacteraceae	Candidatus_Koribacter	uncultured_Acidobacteria_bacterium_graftm_21	0	0	0	0	1	0	0	0	1
Bacteria	Bacteroidetes	Bacteroidia	Chitinophagales	Chitinophagaceae	Flavitalea	uncultured_bacterium_graftm_1719	0	0	1	0	0	0	0	0	1
Bacteria	Actinobacteria	Actinobacteria_graftm_1	Streptosporangiales	Nocardiopsaceae	uncultured_graftm_358		0	0	0	0	0	0	1	0	1
Bacteria	Bacteroidetes	Bacteroidia	Sphingobacteriales	KD3_93	uncultured_Bacteroidetes_bacterium_graftm_193		0	0	1	0	0	0	0	0	1
Bacteria	Cyanobacteria	Oxyphotobacteria	Leptolyngbyales	Leptolyngbyaceae	MIZ36	uncultured_cyanobacterium_graftm_22	0	0	0	0	1	0	0	0	1
Bacteria	Actinobacteria	Actinobacteria_graftm_1	Micrococcales	Dermacoccaceae			0	0	0	0	0	0	1	0	1
Bacteria	Cyanobacteria	Oxyphotobacteria	Nostocales	Coleofasciculaceae	Coleofasciculus_PCC_7420	uncultured_bacterium_graftm_2261	0	0	1	0	0	0	0	0	1
Bacteria	Proteobacteria	Alphaproteobacteria	Rhizobiales	Rhizobiales_Incertae_Sedis			0	0	0	0	0	1	0	0	1
Bacteria	Cyanobacteria	Oxyphotobacteria	Pseudanabaenales	Pseudanabaenaceae	uncultured_graftm_113	uncultured_cyanobacterium_graftm_35	0	0	0	1	0	0	0	0	1
Bacteria	Proteobacteria	Deltaproteobacteria	Desulfobacterales	Desulfobulbaceae			0	1	0	0	0	0	0	0	1
Bacteria	Actinobacteria	Actinobacteria_graftm_1	Corynebacteriales	Nocardiaceae	Rhodococcus	uncultured_bacterium_graftm_830	0	0	0	0	0	0	0	1	1
Bacteria	Cyanobacteria	Oxyphotobacteria	Eurycoccales	Eurycoccales_Incertae_Sedis	Candidatus_Gloeomargarita		0	0	1	0	0	0	0	0	1
Bacteria	Patescibacteria	Gracilibacteria	Candidatus_Peribacteria				0	0	0	0	0	0	1	0	1
Bacteria	Entotheonellaeota	Entotheonellia	Entotheonellales	Entotheonellaceae	uncultured_delta_proteobacterium_graftm_136		1	0	0	0	0	0	0	0	1
Bacteria	Planctomycetes	Planctomycetacia	Planctomycetales	Schlesneriaceae			0	0	0	0	0	0	1	0	1
Bacteria	Actinobacteria	Actinobacteria_graftm_1	Micrococcales	Micrococcaceae	Pseudarthrobacter	Pseudarthrobacter_oxydans	0	0	0	0	0	1	0	0	1
Bacteria	Actinobacteria	Actinobacteria_graftm_1	Micromonosporales	Micromonosporaceae	Actinocatenispora		0	0	1	0	0	0	0	0	1
Bacteria	Actinobacteria	Actinobacteria_graftm_1	Pseudonocardiales	Pseudonocardiaceae	Amycolatopsis	uncultured_bacterium_graftm_2608	0	0	0	0	0	0	1	0	1
Bacteria	Chlamydiae	Chlamydiae_graftm_1	Chlamydiales	Parachlamydiaceae	Candidatus_Protochlamydia	uncultured_soil_bacterium_graftm_203	0	1	0	0	0	0	0	0	1
Bacteria	Acidobacteria	Acidobacteriia	Acidobacteriales	Acidobacteriaceae__Subgroup_1_			0	1	0	0	0	0	0	0	1
Bacteria	Bacteroidetes	Bacteroidia	Cytophagales	Spirosomaceae	Larkinella		0	0	0	0	0	0	0	1	1
Bacteria	Proteobacteria	Gammaproteobacteria	Betaproteobacteriales	Burkholderiaceae	Rhodoferax		0	0	0	0	0	0	1	0	1
Bacteria	Cyanobacteria	Sericytochromatia	metagenome_graftm_377				0	1	0	0	0	0	0	0	1
Bacteria	Actinobacteria	Actinobacteria_graftm_1	Kineosporiales	Kineosporiaceae	Pseudokineococcus		0	0	0	0	0	0	1	0	1
Bacteria	Planctomycetes	vadinHA49	uncultured_Planctomycetales_bacterium_graftm_29				0	0	0	0	1	0	0	0	1
Bacteria	Verrucomicrobia	Verrucomicrobiae	Verrucomicrobiales	Verrucomicrobiaceae	Roseimicrobium	metagenome_graftm_384	0	0	0	0	1	0	0	0	1
Bacteria	Actinobacteria	Actinobacteria_graftm_1	Corynebacteriales	Dietziaceae	Dietzia		0	0	0	0	0	1	0	0	1
Bacteria	Cyanobacteria	Oxyphotobacteria	Phormidesmiales	Phormidesmiaceae			0	0	0	0	0	1	0	0	1
Bacteria	Bacteroidetes	Bacteroidia	Chitinophagales	Chitinophagaceae	Taibaiella		0	0	0	0	1	0	0	0	1
Bacteria	Actinobacteria	Acidimicrobiia	Microtrichales	Ilumatobacteraceae	CL500_29_marine_group	metagenome_graftm_103	0	0	1	0	0	0	0	0	1
Bacteria	Proteobacteria	Alphaproteobacteria	Sphingomonadales	Sphingomonadaceae	Sandaracinobacter	uncultured_bacterium_graftm_1883	0	0	0	0	0	0	0	1	1
Bacteria	Chloroflexi	Ktedonobacteria	Ktedonobacterales	Ktedonobacteraceae	uncultured_graftm_282	uncultured_bacterium_graftm_2247	0	0	0	1	0	0	0	0	1
Bacteria	Proteobacteria	Alphaproteobacteria	Rhizobiales	D05_2	metagenome_graftm_756		0	0	0	0	0	0	0	1	1
Bacteria	Firmicutes	Negativicutes	Selenomonadales	Veillonellaceae	Sporomusa	uncultured_bacterium_graftm_886	0	1	0	0	0	0	0	0	1
Bacteria	Bacteroidetes	Bacteroidia	Cytophagales	Cyclobacteriaceae	Imperialibacter	uncultured_bacterium_graftm_2118	0	0	0	0	0	0	1	0	1
Bacteria	Planctomycetes	Planctomycetacia	Pirellulales	Pirellulaceae	Rhodopirellula	uncultured_planctomycete_graftm_31	1	0	0	0	0	0	0	0	1
Bacteria	Proteobacteria	Gammaproteobacteria	Pseudomonadales	Pseudomonadaceae	Pseudomonas	Spumella_like_flagellate_JBL14	0	0	0	0	0	0	1	0	1
Bacteria	Cyanobacteria	Oxyphotobacteria	Leptolyngbyales	Leptolyngbyaceae	MIZ36	uncultured_bacterium_graftm_784	0	0	0	1	0	0	0	0	1
Bacteria	Bacteroidetes	Bacteroidia	Chitinophagales	Chitinophagaceae	Niabella	uncultured_bacterium_graftm_1708	0	0	0	0	1	0	0	0	1
Bacteria	Actinobacteria	Acidimicrobiia	Acidimicrobiales				0	0	0	1	0	0	0	0	1
Bacteria	Cyanobacteria	Oxyphotobacteria	Nostocales	Nostocaceae	Fischerella_CENA298		0	0	0	0	0	0	1	0	1
Bacteria	Bacteroidetes	Bacteroidia	Cytophagales	Hymenobacteraceae	Hymenobacter	uncultured_Bacteroidetes_bacterium_graftm_11	0	0	0	0	0	0	0	1	1
Bacteria	Planctomycetes	Planctomycetacia	Gemmatales	Gemmataceae	Fimbriiglobus	metagenome_graftm_703	0	0	0	0	0	0	1	0	1
Bacteria	Proteobacteria	Alphaproteobacteria	Rhizobiales	Rhizobiaceae	Allorhizobium_Neorhizobium_Pararhizobium_Rhizobium	Neorhizobium_huautlense	0	0	0	0	0	0	1	0	1
Bacteria	Proteobacteria	Gammaproteobacteria	Betaproteobacteriales	Burkholderiaceae	Cupriavidus	Cupriavidus_basilensis	0	0	0	0	0	0	0	1	1
Bacteria	Proteobacteria	Alphaproteobacteria	Rhodovibrionales	Fodinicurvataceae	uncultured_graftm_275	uncultured_bacterium_graftm_1296	0	0	0	0	1	0	0	0	1
Bacteria	Proteobacteria	Alphaproteobacteria	Sphingomonadales	Sphingomonadaceae	SD04E11	uncultured_bacterium_graftm_691	0	0	0	1	0	0	0	0	1
Bacteria	Proteobacteria	Gammaproteobacteria	Xanthomonadales	Xanthomonadaceae	Stenotrophomonas		0	0	0	0	1	0	0	0	1
Bacteria	Proteobacteria	Gammaproteobacteria	Betaproteobacteriales	Nitrosomonadaceae	mle1_7		0	0	1	0	0	0	0	0	1
Bacteria	Proteobacteria	Deltaproteobacteria	Oligoflexales	0319_6G20	uncultured_soil_bacterium_graftm_51		1	0	0	0	0	0	0	0	1
Bacteria	Proteobacteria	Deltaproteobacteria	Myxococcales	Nannocystaceae	Nannocystis	uncultured_delta_proteobacterium_graftm_15	0	0	0	0	0	0	1	0	1
Bacteria	Proteobacteria	Alphaproteobacteria	Sphingomonadales	Sphingomonadaceae	Blastomonas	uncultured_bacterium_graftm_2554	0	1	0	0	0	0	0	0	1
Bacteria	Proteobacteria	Gammaproteobacteria	Pseudomonadales	Pseudomonadaceae	Pseudomonas	uncultured_bacterium_graftm_209	0	0	0	0	0	0	1	0	1
Bacteria	Patescibacteria	Microgenomatia	Candidatus_Levybacteria	uncultured_soil_bacterium_graftm_41			1	0	0	0	0	0	0	0	1
Bacteria	Proteobacteria	Alphaproteobacteria	Rhizobiales	Rhodobiaceae			0	1	0	0	0	0	0	0	1
Bacteria	Proteobacteria	Gammaproteobacteria	Betaproteobacteriales	Nitrosomonadaceae	mle1_7	uncultured_beta_proteobacterium_graftm_57	0	0	0	0	0	0	0	1	1
Bacteria	Cyanobacteria	Oxyphotobacteria	Oxyphotobacteria_Incertae_Sedis	Unknown_Family_graftm_2	uncultured_graftm_129	uncultured_organism_graftm_146	0	0	1	0	0	0	0	0	1
Bacteria	Firmicutes	Bacilli	Bacillales	Thermoactinomycetaceae	Shimazuella	uncultured_bacterium_graftm_1768	1	0	0	0	0	0	0	0	1
Bacteria	Acidobacteria	Thermoanaerobaculia	Thermoanaerobaculales	Thermoanaerobaculaceae	Subgroup_10	metagenome_graftm_184	0	0	0	0	0	0	0	1	1
Bacteria	Bacteroidetes	Bacteroidia	Flavobacteriales	Cryomorphaceae	uncultured_graftm_35		0	0	0	0	1	0	0	0	1
Bacteria	Proteobacteria	Gammaproteobacteria	Acidiferrobacterales	Acidiferrobacteraceae	Sulfurifustis		0	0	0	0	0	1	0	0	1
Bacteria	Proteobacteria	Alphaproteobacteria	Sphingomonadales	Sphingomonadaceae	Novosphingobium	uncultured_Novosphingobium_sp.	0	0	0	1	0	0	0	0	1
Bacteria	Actinobacteria	Actinobacteria_graftm_1	Micrococcales	Micrococcaceae	Kocuria	uncultured_bacterium_graftm_453	0	0	0	1	0	0	0	0	1
Bacteria	Cyanobacteria	Oxyphotobacteria	Oxyphotobacteria_Incertae_Sedis	Unknown_Family_graftm_2	Leptolyngbya_VRUC_135	uncultured_cyanobacterium_graftm_92	0	0	0	0	0	0	0	1	1
Bacteria	Proteobacteria	Alphaproteobacteria	Sphingomonadales	Sphingomonadaceae	Altererythrobacter	uncultured_alpha_proteobacterium_graftm_60	0	0	1	0	0	0	0	0	1
Bacteria	Bacteroidetes	Bacteroidia	Flavobacteriales	Weeksellaceae	Chryseobacterium		0	0	1	0	0	0	0	0	1
Bacteria	Bacteroidetes	Bacteroidia	Cytophagales	Hymenobacteraceae	Adhaeribacter	uncultured_Adhaeribacter_sp.	0	0	0	1	0	0	0	0	1
Bacteria	Armatimonadetes	Fimbriimonadia	Fimbriimonadales	Fimbriimonadaceae	uncultured_Armatimonadetes_bacterium_graftm_3		0	0	0	0	1	0	0	0	1
Bacteria	Chloroflexi	Anaerolineae	Anaerolineales	Anaerolineaceae	Longilinea	uncultured_soil_bacterium_graftm_124	0	0	0	0	0	1	0	0	1
Bacteria	Acidobacteria	Acidobacteriia	Acidobacteriales	uncultured_graftm_143	uncultured_Acidobacteria_bacterium_graftm_23		0	1	0	0	0	0	0	0	1
Bacteria	Proteobacteria	Gammaproteobacteria	Cellvibrionales	Cellvibrionaceae	uncultured_graftm_171	uncultured_bacterium_graftm_1091	0	0	0	0	0	0	1	0	1
Bacteria	Proteobacteria	Gammaproteobacteria	Betaproteobacteriales	Rhodocyclaceae	Azoarcus		0	0	0	0	0	0	1	0	1
Bacteria	Proteobacteria	Gammaproteobacteria	Betaproteobacteriales	Burkholderiaceae	Curvibacter		0	1	0	0	0	0	0	0	1
Bacteria	Proteobacteria	Alphaproteobacteria	Paracaedibacterales	Paracaedibacteraceae	uncultured_graftm_144	uncultured_bacterium_graftm_574	0	0	0	0	1	0	0	0	1
Bacteria	Actinobacteria	Actinobacteria_graftm_1	Propionibacteriales	Propionibacteriaceae	Haloactinopolyspora	uncultured_bacterium_graftm_2970	0	0	0	0	1	0	0	0	1
Bacteria	Proteobacteria	Gammaproteobacteria	Betaproteobacteriales	Burkholderiaceae	Alcaligenes		0	0	0	0	0	0	1	0	1
Bacteria	Firmicutes	Negativicutes	Selenomonadales	Veillonellaceae	uncultured_graftm_14	uncultured_bacterium_graftm_315	1	0	0	0	0	0	0	0	1
Bacteria	Gemmatimonadetes	BD2_11_terrestrial_group					0	0	0	1	0	0	0	0	1
Bacteria	Bacteroidetes	Bacteroidia	Sphingobacteriales	KD3_93	metagenome_graftm_275		0	0	1	0	0	0	0	0	1
Bacteria	Acidobacteria	Acidobacteriia	Solibacterales	Solibacteraceae__Subgroup_3_	Bryobacter	uncultured_soil_bacterium_graftm_55	0	0	0	0	0	0	0	1	1
Bacteria	Proteobacteria	Alphaproteobacteria	Rickettsiales	Mitochondria	Triticum_urartu		0	1	0	0	0	0	0	0	1
Bacteria	Planctomycetes	Pla4_lineage					0	0	0	0	0	0	0	1	1
Bacteria	Cyanobacteria	Oxyphotobacteria	Nostocales	Nostocaceae	Desmonostoc_PCC_7422	uncultured_bacterium_graftm_2853	1	0	0	0	0	0	0	0	1
Bacteria	Proteobacteria	Deltaproteobacteria	Myxococcales	Archangiaceae	Anaeromyxobacter	uncultured_Anaeromyxobacter_sp.	0	0	1	0	0	0	0	0	1
Bacteria	Actinobacteria	Actinobacteria_graftm_1	Micrococcales	Intrasporangiaceae	Lapillicoccus	uncultured_bacterium_graftm_2955	0	0	0	0	0	0	1	0	1
Bacteria	Bacteroidetes	Bacteroidia	Bacteroidales	Prolixibacteraceae			0	0	0	0	0	0	1	0	1
Bacteria	Actinobacteria	Actinobacteria_graftm_1	Propionibacteriales	Nocardioidaceae	Nocardioides	uncultured_Nocardioides_sp.	1	0	0	0	0	0	0	0	1
Bacteria	Acidobacteria	Holophagae	Subgroup_7	uncultured_Acidobacterium_sp._graftm_11			0	0	1	0	0	0	0	0	1
Bacteria	Actinobacteria	Actinobacteria_graftm_1	Streptomycetales	Streptomycetaceae	Streptomyces	Streptomyces_albidoflavus	1	0	0	0	0	0	0	0	1
Bacteria	Cyanobacteria	Oxyphotobacteria	RD017	uncultured_cyanobacterium_graftm_53			1	0	0	0	0	0	0	0	1
Bacteria	Proteobacteria	Alphaproteobacteria	Rhizobiales	Rhizobiaceae	Pseudaminobacter		0	1	0	0	0	0	0	0	1
Bacteria	Proteobacteria	Gammaproteobacteria	Xanthomonadales	Rhodanobacteraceae			0	0	0	0	1	0	0	0	1
Bacteria	Acidobacteria	Subgroup_5	uncultured_Acidobacteria_bacterium_graftm_6				0	0	0	0	0	0	1	0	1
Bacteria	Bacteroidetes	Bacteroidia	Cytophagales	Cyclobacteriaceae	Fulvivirga		0	0	0	0	0	0	0	1	1
Bacteria	Firmicutes	Clostridia	Thermoanaerobacterales				0	0	0	0	0	1	0	0	1
Bacteria	Proteobacteria	Alphaproteobacteria	Sphingomonadales	Sphingomonadaceae	Sphingopyxis	uncultured_Sphingomonas_sp._graftm_5	0	0	0	0	0	0	1	0	1
Bacteria	Chloroflexi	Anaerolineae	SBR1031	A4b	uncultured_Caldilineaceae_bacterium_graftm_1		0	0	0	0	0	1	0	0	1
Bacteria	Proteobacteria	Gammaproteobacteria	Gammaproteobacteria_Incertae_Sedis	Unknown_Family_graftm_1	Acidibacter	metagenome_graftm_242	0	0	0	1	0	0	0	0	1
Bacteria	Proteobacteria	Deltaproteobacteria	Desulfovibrionales	Desulfomicrobiaceae	Desulfomicrobium	uncultured_delta_proteobacterium_graftm_117	0	1	0	0	0	0	0	0	1
Bacteria	Firmicutes	Erysipelotrichia	Erysipelotrichales	Erysipelotrichaceae	Erysipelotrichaceae_UCG_004	uncultured_bacterium	0	0	0	0	0	0	1	0	1
Bacteria	Firmicutes	Bacilli	Bacillales	Thermoactinomycetaceae	Baia	uncultured_bacterium_graftm_3139	0	0	0	0	1	0	0	0	1
Bacteria	Bacteroidetes	Bacteroidia	Chitinophagales	Chitinophagaceae	Ferruginibacter	uncultured_Bacteroidetes_bacterium_graftm_29	0	0	0	0	0	1	0	0	1
Bacteria	Actinobacteria	Actinobacteria_graftm_1	Micrococcales	Microbacteriaceae	Agrococcus		0	1	0	0	0	0	0	0	1
Bacteria	Deinococcus_Thermus	Deinococci	Deinococcales	Deinococcaceae	Deinococcus	uncultured_Deinococci_bacterium_graftm_1	0	0	1	0	0	0	0	0	1
Bacteria	Proteobacteria	Magnetococcia	Magnetococcales	Magnetococcaceae	Magnetococcus		0	0	0	0	1	0	0	0	1
Bacteria	Proteobacteria	Alphaproteobacteria	Rhizobiales	Pleomorphomonadaceae	Prosthecomicrobium		0	0	1	0	0	0	0	0	1
Bacteria	Tenericutes	Mollicutes	Mycoplasmatales	Mycoplasmataceae	Mycoplasma	uncultured_bacterium_graftm_566	0	0	0	0	0	0	0	1	1
Bacteria	Actinobacteria	Actinobacteria_graftm_1	Micrococcales	Microbacteriaceae	Lysinimonas		1	0	0	0	0	0	0	0	1
Bacteria	Acidobacteria	Acidobacteriia	Solibacterales	Solibacteraceae__Subgroup_3_	Candidatus_Solibacter	uncultured_Acidobacterium_sp._graftm_21	0	0	0	0	0	0	1	0	1
Bacteria	Proteobacteria	Deltaproteobacteria	Desulfuromonadales	Geobacteraceae	Geobacter	uncultured_bacterium_graftm_215	0	0	0	0	1	0	0	0	1
Bacteria	Proteobacteria	Alphaproteobacteria	Thalassobaculales	uncultured_graftm_308	uncultured_organism_graftm_24		0	0	0	0	0	1	0	0	1
Bacteria	Proteobacteria	Gammaproteobacteria	Cellvibrionales	Cellvibrionaceae			0	0	0	0	1	0	0	0	1
Bacteria	Verrucomicrobia	Verrucomicrobiae	Pedosphaerales	Pedosphaeraceae	uncultured_Verrucomicrobia_bacterium_graftm_4		0	0	0	0	0	0	1	0	1
Bacteria	Bacteroidetes	Bacteroidia	Sphingobacteriales	env.OPS_17	uncultured_Bacteroidetes_bacterium_graftm_14		0	0	0	0	1	0	0	0	1
Bacteria	Proteobacteria	Alphaproteobacteria	Rhodospirillales	Magnetospirillaceae	Telmatospirillum	uncultured_bacterium_graftm_836	0	0	0	1	0	0	0	0	1
Bacteria	Verrucomicrobia	Verrucomicrobiae	Verrucomicrobiales	Verrucomicrobiaceae	Roseimicrobium		1	0	0	0	0	0	0	0	1
Bacteria	Cyanobacteria	Oxyphotobacteria	Phormidesmiales	Phormidesmiaceae	Phormidesmis_ANT.LACV5.1	uncultured_bacterium_graftm_2621	0	0	0	1	0	0	0	0	1
Bacteria	Firmicutes	Clostridia	Clostridiales	Clostridiaceae_4			0	0	0	0	0	0	0	1	1
Bacteria	Cyanobacteria	Melainabacteria	Vampirovibrionales	uncultured_cyanobacterium_graftm_42			0	0	0	0	1	0	0	0	1
Bacteria	Actinobacteria	Actinobacteria_graftm_1	Micromonosporales	Micromonosporaceae	Catenuloplanes		0	0	0	0	0	1	0	0	1
Bacteria	Proteobacteria	Alphaproteobacteria	Sneathiellales	Sneathiellaceae	uncultured_graftm_328		0	0	0	0	0	0	1	0	1
Bacteria	Proteobacteria	Alphaproteobacteria	Thalassobaculales	uncultured_graftm_308	metagenome_graftm_424		0	0	0	0	0	0	0	1	1
Bacteria	Planctomycetes	Planctomycetacia	Pirellulales	Pirellulaceae	uncultured_graftm_32	metagenome_graftm_238	1	0	0	0	0	0	0	0	1
Bacteria	Bacteroidetes	Bacteroidia	Chitinophagales	Chitinophagaceae	Lacibacter	uncultured_bacterium_graftm_2345	1	0	0	0	0	0	0	0	1
Bacteria	Elusimicrobia	Elusimicrobia_graftm_1	Lineage_IV	uncultured_bacterium_graftm_20			0	1	0	0	0	0	0	0	1
Bacteria	Proteobacteria	Gammaproteobacteria	Xanthomonadales	Xanthomonadaceae	Luteimonas		0	0	0	0	0	0	1	0	1
Bacteria	Proteobacteria	Gammaproteobacteria	Methylococcales	Methylococcaceae	uncultured_graftm_203	uncultured_bacterium_graftm_1595	0	0	0	0	0	0	0	1	1
Bacteria	Fibrobacteres	Fibrobacteria	Fibrobacterales	Fibrobacteraceae	Fibrobacter	uncultured_bacterium_graftm_2332	0	1	0	0	0	0	0	0	1
Bacteria	Proteobacteria	Deltaproteobacteria	Myxococcales	Nannocystaceae	Nannocystis	uncultured_bacterium_graftm_1661	0	0	1	0	0	0	0	0	1
Bacteria	WS2						1	0	0	0	0	0	0	0	1
Bacteria	Bacteroidetes	Bacteroidia	Chitinophagales	Chitinophagaceae	Sediminibacterium	uncultured_bacterium_graftm_229	1	0	0	0	0	0	0	0	1
Bacteria	Epsilonbacteraeota	Campylobacteria	Campylobacterales	Thiovulaceae	Sulfuricurvum	uncultured_bacterium_graftm_290	0	0	0	0	0	0	0	1	1
Bacteria	Proteobacteria	Gammaproteobacteria	Pseudomonadales	Pseudomonadaceae	Pseudomonas	metagenome_graftm_60	0	0	0	0	1	0	0	0	1
Bacteria	Proteobacteria	Deltaproteobacteria	Bdellovibrionales	Bdellovibrionaceae	OM27_clade	uncultured_bacterium_graftm_94	0	1	0	0	0	0	0	0	1
Bacteria	Firmicutes	Bacilli	Bacillales	Bacillaceae	Bacillus	Bacillus_tequilensis	0	0	1	0	0	0	0	0	1
Bacteria	Actinobacteria	Actinobacteria_graftm_1	Micrococcales	Micrococcaceae	uncultured_graftm_322	uncultured_bacterium_graftm_1846	0	1	0	0	0	0	0	0	1
Bacteria	Firmicutes	Bacilli	Bacillales	Bacillaceae	Bacillus	Bacillus_subtilis	0	0	0	0	0	0	1	0	1
Bacteria	Actinobacteria	Actinobacteria_graftm_1	Propionibacteriales	Propionibacteriaceae	Micropruina	uncultured_bacterium_graftm_766	0	0	0	0	1	0	0	0	1
Bacteria	Proteobacteria	Gammaproteobacteria	Xanthomonadales	Rhodanobacteraceae	uncultured_graftm_285	uncultured_bacterium_graftm_1405	0	0	0	0	0	0	1	0	1
Bacteria	Proteobacteria	Deltaproteobacteria	Bdellovibrionales	Bdellovibrionaceae	Bdellovibrio	metagenome_graftm_235	0	0	0	0	0	1	0	0	1
Bacteria	Firmicutes	Clostridia	Clostridiales	Clostridiaceae_1	Clostridium_sensu_stricto_6	uncultured_bacterium_graftm_2131	0	0	1	0	0	0	0	0	1
Bacteria	Proteobacteria	Alphaproteobacteria	Rhodovibrionales	Kiloniellaceae	uncultured_graftm_211	uncultured_bacterium_graftm_1452	1	0	0	0	0	0	0	0	1
Bacteria	Proteobacteria	Gammaproteobacteria	Betaproteobacteriales	Burkholderiaceae	Pigmentiphaga	uncultured_bacterium_graftm_2455	1	0	0	0	0	0	0	0	1
Bacteria	Proteobacteria	Gammaproteobacteria	Betaproteobacteriales	Rhodocyclaceae	Dechloromonas		1	0	0	0	0	0	0	0	1
Bacteria	Proteobacteria	Alphaproteobacteria	Acetobacterales	Acetobacteraceae	Komagataeibacter	uncultured_Gluconacetobacter_sp._graftm_1	1	0	0	0	0	0	0	0	1
Bacteria	Firmicutes	Bacilli	Lactobacillales	Streptococcaceae	Lactococcus		0	1	0	0	0	0	0	0	1
Bacteria	Bacteroidetes	Bacteroidia	Bacteroidales	Prevotellaceae	Paraprevotella	uncultured_bacterium_graftm_1877	0	0	1	0	0	0	0	0	1
Bacteria	Proteobacteria	Alphaproteobacteria	Rhizobiales	Xanthobacteraceae	uncultured_graftm_87	uncultured_Hyphomicrobiaceae_bacterium_graftm_3	0	0	0	0	0	0	1	0	1
Bacteria	Firmicutes	Clostridia	Clostridiales	Family_XVIII	uncultured_graftm_161		0	0	0	0	0	0	1	0	1
Bacteria	Bacteroidetes	Bacteroidia	Cytophagales	Cytophagaceae	Sporocytophaga	metagenome_graftm_219	0	0	0	0	0	0	1	0	1
Bacteria	Firmicutes	Clostridia	Clostridiales	Clostridiaceae_1	Clostridium_sensu_stricto_3	uncultured_bacterium_graftm_3307	1	0	0	0	0	0	0	0	1
Bacteria	Proteobacteria	Gammaproteobacteria	Betaproteobacteriales	Burkholderiaceae	Burkholderia_Caballeronia_Paraburkholderia	uncultured_Burkholderiales_bacterium_graftm_14	0	0	0	0	0	1	0	0	1
Bacteria	Proteobacteria	Alphaproteobacteria	uncultured_graftm_34	uncultured_soil_bacterium_graftm_206			0	0	0	0	0	1	0	0	1
Bacteria	Proteobacteria	Alphaproteobacteria	Rhizobiales	Beijerinckiaceae	alphaI_cluster	uncultured_bacterium_graftm_897	0	1	0	0	0	0	0	0	1
Bacteria	Actinobacteria	Actinobacteria_graftm_1	Pseudonocardiales	Pseudonocardiaceae	Actinokineospora		0	0	1	0	0	0	0	0	1
Bacteria	Bacteroidetes	Bacteroidia	Bacteroidales	Prevotellaceae	Prevotellaceae_UCG_004		0	0	0	0	0	0	1	0	1
Bacteria	Verrucomicrobia	Verrucomicrobiae	Opitutales	Puniceicoccaceae			1	0	0	0	0	0	0	0	1
Bacteria	Firmicutes	Bacilli	Bacillales	Thermoactinomycetaceae	Seinonella		0	1	0	0	0	0	0	0	1
Bacteria	Planctomycetes	Phycisphaerae	Phycisphaerales	Phycisphaeraceae	SM1A02		0	0	1	0	0	0	0	0	1
Bacteria	Actinobacteria	Actinobacteria_graftm_1	Frankiales	Sporichthyaceae	Sporichthya		0	0	0	0	1	0	0	0	1
Bacteria	Firmicutes	Bacilli	Bacillales	Bacillaceae	Bacillus	Bacillus_anthracis	0	0	0	0	0	0	0	1	1
Bacteria	Planctomycetes	Planctomycetacia	Planctomycetales				0	0	0	0	0	0	0	1	1
Bacteria	Proteobacteria	Deltaproteobacteria	Oligoflexales	053A03_B_DI_P58	uncultured_bacterium_graftm_1135		1	0	0	0	0	0	0	0	1
Bacteria	Firmicutes	Bacilli	Bacillales	Thermoactinomycetaceae			1	0	0	0	0	0	0	0	1
Bacteria	Armatimonadetes	Armatimonadia	Armatimonadales	Armatimonadaceae	Armatimonas	uncultured_bacterium_graftm_1565	0	0	0	0	1	0	0	0	1
Bacteria	Actinobacteria	Actinobacteria_graftm_1	Pseudonocardiales	Pseudonocardiaceae	Saccharomonospora	uncultured_bacterium_graftm_2754	0	0	0	0	0	0	1	0	1
Bacteria	Chloroflexi	Chloroflexia	Thermomicrobiales	AKYG1722	uncultured_Sphaerobacter_sp.		0	0	0	0	0	0	1	0	1
Bacteria	Planctomycetes	Planctomycetacia	Gemmatales	Gemmataceae	Zavarzinella		0	1	0	0	0	0	0	0	1
Bacteria	Omnitrophicaeota						0	0	1	0	0	0	0	0	1
Bacteria	Chloroflexi	Anaerolineae	Anaerolineales	Anaerolineaceae	UTCFX1	uncultured_bacterium_graftm_2859	0	1	0	0	0	0	0	0	1
Bacteria	Proteobacteria	Gammaproteobacteria	Coxiellales	Coxiellaceae	Coxiella		0	0	0	1	0	0	0	0	1
Bacteria	Proteobacteria	Gammaproteobacteria	Oceanospirillales	Pseudohongiellaceae	Pseudohongiella		0	0	0	0	1	0	0	0	1
Bacteria	Proteobacteria	Gammaproteobacteria	Betaproteobacteriales	Burkholderiaceae	Comamonas		0	0	0	0	0	0	0	1	1
Bacteria	Proteobacteria	Alphaproteobacteria	Rhizobiales	uncultured_graftm_216	metagenome_graftm_389		1	0	0	0	0	0	0	0	1
Bacteria	Cyanobacteria	Oxyphotobacteria	Thermosynechococcales	Thermosynechococcaceae	Synechococcus_IR11		0	0	0	1	0	0	0	0	1
Bacteria	Proteobacteria	Alphaproteobacteria	Rhodobacterales	Rhodobacteraceae	Falsirhodobacter	uncultured_bacterium_graftm_2944	0	0	1	0	0	0	0	0	1
Bacteria	Proteobacteria	Gammaproteobacteria	Betaproteobacteriales	SC_I_84	metagenome_graftm_209		0	0	0	1	0	0	0	0	1
Bacteria	Bacteroidetes	Bacteroidia	Chitinophagales	Chitinophagaceae	Segetibacter	uncultured_Chitinophagaceae_bacterium_graftm_3	0	1	0	0	0	0	0	0	1
Bacteria	Planctomycetes	Planctomycetacia	Isosphaerales	Isosphaeraceae	uncultured_graftm_10	uncultured_soil_bacterium_graftm_117	0	0	0	1	0	0	0	0	1
Bacteria	Actinobacteria	Actinobacteria_graftm_1	Micromonosporales	Micromonosporaceae	Longispora		1	0	0	0	0	0	0	0	1
Bacteria	Planctomycetes	Phycisphaerae	Tepidisphaerales	CPla_3_termite_group	uncultured_bacterium_graftm_1951		0	0	0	0	1	0	0	0	1
Bacteria	FBP	uncultured_endolithic_bacterium_graftm_7					1	0	0	0	0	0	0	0	1
Bacteria	Actinobacteria	Actinobacteria_graftm_1	Micrococcales	Intrasporangiaceae	Tetrasphaera		0	0	0	0	1	0	0	0	1
Bacteria	Firmicutes	Clostridia	Clostridiales	Clostridiaceae_2	Alkaliphilus	uncultured_Alkaliphilus_sp.	1	0	0	0	0	0	0	0	1
Bacteria	Actinobacteria	Thermoleophilia	Gaiellales	uncultured_graftm_52	uncultured_Rubrobacterales_bacterium_graftm_2		0	0	0	0	1	0	0	0	1
Bacteria	Armatimonadetes	DG_56	uncultured_bacterium_graftm_499				0	0	0	0	0	1	0	0	1
Bacteria	Firmicutes	Bacilli	Bacillales	Bacillaceae	Bacillus	Bacillus_hwajinpoensis	0	0	0	1	0	0	0	0	1
Bacteria	Planctomycetes	Phycisphaerae	Phycisphaerales	Phycisphaeraceae	I_8	uncultured_bacterium_graftm_2434	1	0	0	0	0	0	0	0	1
Bacteria	Bacteroidetes	Bacteroidia	Cytophagales	Microscillaceae	Ohtaekwangia	uncultured_bacterium_graftm_1033	0	0	1	0	0	0	0	0	1
Bacteria	Actinobacteria	Actinobacteria_graftm_1	Micrococcales	Microbacteriaceae	Microbacterium	uncultured_bacterium_graftm_178	1	0	0	0	0	0	0	0	1
Bacteria	Cyanobacteria	Oxyphotobacteria	uncultured_graftm_133	uncultured_cyanobacterium_graftm_20			0	0	0	0	1	0	0	0	1
Bacteria	Proteobacteria	Gammaproteobacteria	Ectothiorhodospirales	Ectothiorhodospiraceae	Thiogranum		0	0	1	0	0	0	0	0	1
Bacteria	Proteobacteria	Deltaproteobacteria	Oligoflexales	Oligoflexaceae	uncultured_graftm_42	metagenome_graftm_30	0	1	0	0	0	0	0	0	1
Bacteria	Proteobacteria	Alphaproteobacteria	Rhizobiales	Labraceae	Labrys	metagenome_graftm_229	0	0	0	1	0	0	0	0	1
Bacteria	Proteobacteria	Gammaproteobacteria	Betaproteobacteriales	Burkholderiaceae	Polynucleobacter	uncultured_bacterium_graftm_1015	0	0	1	0	0	0	0	0	1
Bacteria	Proteobacteria	Gammaproteobacteria	Gammaproteobacteria_Incertae_Sedis	Unknown_Family_graftm_1	Candidatus_Ovatusbacter		0	1	0	0	0	0	0	0	1
Bacteria	Actinobacteria	Actinobacteria_graftm_1	Propionibacteriales	Propionibacteriaceae	Jiangella	uncultured_bacterium_graftm_3281	0	0	0	0	0	0	1	0	1
Bacteria	Proteobacteria	Deltaproteobacteria	Myxococcales	mle1_27	metagenome_graftm_313		0	0	0	0	0	0	0	1	1
Bacteria	Patescibacteria	Parcubacteria	uncultured_soil_bacterium_graftm_177				0	0	0	0	0	0	1	0	1
Bacteria	Proteobacteria	Alphaproteobacteria	Sphingomonadales	Sphingomonadaceae	Qipengyuania		0	0	0	0	1	0	0	0	1
Bacteria	Proteobacteria	Deltaproteobacteria	Bdellovibrionales	Bacteriovoracaceae			0	0	0	0	1	0	0	0	1
Bacteria	Proteobacteria	Alphaproteobacteria	Rhizobiales	Rhizobiales_Incertae_Sedis	Nordella		0	0	1	0	0	0	0	0	1
Bacteria	Proteobacteria	Gammaproteobacteria	Betaproteobacteriales	Burkholderiaceae	uncultured_graftm_3	bacterium_endosymbiont_of_Mortierella_elongata	0	0	0	0	0	1	0	0	1
Bacteria	Proteobacteria	Gammaproteobacteria	Betaproteobacteriales	Burkholderiaceae	Sphaerotilus		0	0	0	1	0	0	0	0	1
Bacteria	Proteobacteria	Deltaproteobacteria	MBNT15				0	0	1	0	0	0	0	0	1
Bacteria	Proteobacteria	Alphaproteobacteria	Sphingomonadales	Sphingomonadaceae	uncultured_graftm_8	metagenome_graftm_499	0	0	0	1	0	0	0	0	1
Bacteria	Patescibacteria	Parcubacteria	Candidatus_Nomurabacteria	uncultured_soil_bacterium_graftm_46			0	0	0	1	0	0	0	0	1
Bacteria	Firmicutes	Clostridia	Clostridiales	Ruminococcaceae	uncultured_bacterium_graftm_1355		0	0	0	0	1	0	0	0	1
Bacteria	Cyanobacteria	Oxyphotobacteria	Nostocales	Prochloraceae	Prochloron_P1_Palau		0	0	0	0	0	1	0	0	1
Bacteria	Proteobacteria	Alphaproteobacteria	Holosporales	Holosporaceae	Candidatus_Bealeia		1	0	0	0	0	0	0	0	1
Bacteria	Proteobacteria	Gammaproteobacteria	Betaproteobacteriales	Burkholderiaceae	Acidovorax	Acidovorax_facilis	0	0	1	0	0	0	0	0	1
Bacteria	Firmicutes	Bacilli	Lactobacillales	Enterococcaceae	Enterococcus	uncultured_organism_graftm_584	0	0	0	1	0	0	0	0	1
Bacteria	Bacteroidetes	Bacteroidia	Chitinophagales	Chitinophagaceae	Parasegetibacter	uncultured_bacterium_graftm_1714	0	1	0	0	0	0	0	0	1
Bacteria	Proteobacteria	Alphaproteobacteria	Rhizobiales	Pleomorphomonadaceae	Chthonobacter	uncultured_bacterium_graftm_2875	0	0	0	0	0	0	0	1	1
Bacteria	Proteobacteria	Deltaproteobacteria	Myxococcales	P3OB_42	uncultured_Archangiaceae_bacterium		0	0	0	0	0	0	0	1	1
Bacteria	Proteobacteria	Alphaproteobacteria	Rhodobacterales	Rhodobacteraceae	uncultured	uncultured_Rhodobacter_sp.	1	0	0	0	0	0	0	0	1
Bacteria	Chloroflexi	Anaerolineae	C10_SB1A	uncultured_bacterium_graftm_2646			0	0	0	0	0	0	1	0	1
Bacteria	Proteobacteria	Deltaproteobacteria	Myxococcales	Myxococcaceae	Corallococcus		0	1	0	0	0	0	0	0	1
Bacteria	Proteobacteria	Gammaproteobacteria	WN_HWB_116				0	0	1	0	0	0	0	0	1
Bacteria	Bacteroidetes	Bacteroidia	Chitinophagales	Chitinophagaceae	Ferruginibacter	uncultured_Ferruginibacter_sp.	0	1	0	0	0	0	0	0	1
Bacteria	Proteobacteria	Alphaproteobacteria	Rhodobacterales	Rhodobacteraceae	Falsirhodobacter		0	0	1	0	0	0	0	0	1
Bacteria	Verrucomicrobia	Verrucomicrobiae	Methylacidiphilales	Methylacidiphilaceae	uncultured_graftm_117	uncultured_bacterium_graftm_465	0	0	0	0	0	0	1	0	1
Bacteria	Proteobacteria	Gammaproteobacteria	Betaproteobacteriales	Burkholderiaceae	AAP99		0	1	0	0	0	0	0	0	1
Bacteria	Proteobacteria	Gammaproteobacteria	Betaproteobacteriales	Burkholderiaceae	Malikia	uncultured_bacterium_graftm_1782	0	0	0	0	0	0	1	0	1
Bacteria	Chloroflexi	OLB14	uncultured_bacterium_graftm_1317				0	1	0	0	0	0	0	0	1
Bacteria	Proteobacteria	Alphaproteobacteria	Sphingomonadales	Sphingomonadaceae	Sphingopyxis	uncultured_Sphingopyxis_sp._graftm_1	0	0	0	0	1	0	0	0	1
Bacteria	Proteobacteria	Gammaproteobacteria	Legionellales	Legionellaceae	uncultured_graftm_45		0	0	1	0	0	0	0	0	1
Bacteria	Proteobacteria	Gammaproteobacteria	Betaproteobacteriales	Sulfuricellaceae	Sulfuriferula		0	0	0	0	0	0	1	0	1
Bacteria	Proteobacteria	Alphaproteobacteria	Sneathiellales	Sneathiellaceae	Taonella		0	0	0	0	0	0	0	1	1
Bacteria	Proteobacteria	Alphaproteobacteria	Rhizobiales	Beijerinckiaceae	1174_901_12	uncultured_bacterium_graftm_668	0	0	0	0	0	1	0	0	1
Bacteria	Chloroflexi	Anaerolineae	SBR1031	uncultured_soil_bacterium_graftm_100			0	0	0	0	1	0	0	0	1
Bacteria	Cyanobacteria	Oxyphotobacteria	Nostocales	Cyanobacteriaceae	Annamia_HOs24	uncultured_cyanobacterium_graftm_62	0	1	0	0	0	0	0	0	1
Bacteria	Proteobacteria	Alphaproteobacteria	Rhizobiales	Xanthobacteraceae	Bradyrhizobium	uncultured_Bradyrhizobium_sp.	0	0	0	0	0	1	0	0	1
Bacteria	Armatimonadetes	Fimbriimonadia	Fimbriimonadales	Fimbriimonadaceae	Fimbriimonas		0	0	0	0	1	0	0	0	1
Bacteria	Chloroflexi	Anaerolineae	Anaerolineales	Anaerolineaceae	uncultured_graftm_31	uncultured_Chloroflexi_bacterium_graftm_8	0	0	0	0	0	0	1	0	1
Bacteria	Proteobacteria	Gammaproteobacteria	Betaproteobacteriales	Rhodocyclaceae	Propionivibrio	uncultured_bacterium_graftm_712	0	1	0	0	0	0	0	0	1
Bacteria	Planctomycetes	Pla4_lineage	uncultured_bacterium_graftm_71				0	1	0	0	0	0	0	0	1
Bacteria	Proteobacteria	Alphaproteobacteria	Rhodovibrionales	Kiloniellaceae	uncultured_graftm_211		0	0	0	0	0	1	0	0	1
Bacteria	Actinobacteria	Actinobacteria_graftm_1	Micrococcales	Microbacteriaceae	Gulosibacter		0	0	0	0	0	0	0	1	1
Bacteria	Proteobacteria	Deltaproteobacteria	Oligoflexales	Oligoflexaceae			0	0	0	0	0	0	0	1	1
Bacteria	Elusimicrobia	Lineage_IIc					0	0	0	0	0	0	0	1	1
Bacteria	Proteobacteria	Alphaproteobacteria	Rhizobiales	Xanthobacteraceae	uncultured_graftm_87	uncultured_soil_bacterium_graftm_166	0	0	0	0	0	1	0	0	1
Bacteria	Cyanobacteria	Oxyphotobacteria	Nostocales	Nostocaceae	Richelia_HH01		1	0	0	0	0	0	0	0	1
Bacteria	Proteobacteria	Alphaproteobacteria	Rhizobiales	Beijerinckiaceae	Chelatococcus	uncultured_Chelatococcus_sp._graftm_3	0	0	0	0	0	1	0	0	1
Bacteria	Actinobacteria	Actinobacteria_graftm_1	Streptomycetales	Streptomycetaceae	Streptomyces	uncultured_actinomycete_graftm_3	0	1	0	0	0	0	0	0	1
Bacteria	Proteobacteria	Alphaproteobacteria	Sphingomonadales	Sphingomonadaceae	Polymorphobacter	uncultured_bacterium_graftm_2260	0	0	0	1	0	0	0	0	1
Bacteria	Planctomycetes	Planctomycetacia	Gemmatales	Gemmataceae	Gemmata	uncultured_Planctomycetales_bacterium_graftm_18	0	0	1	0	0	0	0	0	1
Bacteria	Actinobacteria	Actinobacteria_graftm_1	Propionibacteriales	Propionibacteriaceae	Jiangella		1	0	0	0	0	0	0	0	1
Bacteria	Bacteroidetes	Bacteroidia	Chitinophagales	Chitinophagaceae	Taibaiella	uncultured_bacterium_graftm_552	0	1	0	0	0	0	0	0	1
Bacteria	Proteobacteria	Alphaproteobacteria	Thalassobaculales	Nisaeaceae	OM75_clade		0	1	0	0	0	0	0	0	1
Bacteria	Verrucomicrobia	Verrucomicrobiae	Methylacidiphilales	Methylacidiphilaceae	uncultured_graftm_117		1	0	0	0	0	0	0	0	1
Bacteria	Proteobacteria	Deltaproteobacteria	Myxococcales	BIrii41	metagenome_graftm_237		0	1	0	0	0	0	0	0	1
Bacteria	Actinobacteria	Actinobacteria_graftm_1	Corynebacteriales	Segniliparaceae			0	0	0	0	0	0	1	0	1
Bacteria	Proteobacteria	Gammaproteobacteria	Betaproteobacteriales	B1_7BS	uncultured_beta_proteobacterium_graftm_30		0	0	0	0	1	0	0	0	1
Bacteria	Proteobacteria	Alphaproteobacteria	Rhodovibrionales	Fodinicurvataceae	Limimonas		0	0	0	0	0	1	0	0	1
Bacteria	Proteobacteria	Gammaproteobacteria	Betaproteobacteriales	Rhodocyclaceae	Denitratisoma	uncultured_bacterium_graftm_137	0	0	0	0	0	0	0	1	1
Bacteria	Proteobacteria	Gammaproteobacteria	Xanthomonadales	Xanthomonadaceae			0	0	0	0	0	0	0	1	1
Bacteria	Cyanobacteria	Oxyphotobacteria	Nostocales	Nostocaceae	Anabaena_PCC_7122		1	0	0	0	0	0	0	0	1
Bacteria	Planctomycetes	Planctomycetacia	Isosphaerales	Isosphaeraceae	Aquisphaera		0	1	0	0	0	0	0	0	1
Bacteria	Proteobacteria	Gammaproteobacteria	Betaproteobacteriales	Burkholderiaceae	Comamonas	uncultured_Comamonas_sp._graftm_1	0	0	0	0	0	0	1	0	1
Bacteria	Proteobacteria	Gammaproteobacteria	Gammaproteobacteria_Incertae_Sedis	Unknown_Family_graftm_1	uncultured_bacterium_graftm_1070		0	0	0	0	0	0	1	0	1
Bacteria	Acidobacteria	Acidobacteriia	Solibacterales	Solibacteraceae__Subgroup_3_	AMGG11		0	0	0	0	0	0	1	0	1
Bacteria	Firmicutes	Clostridia	Clostridiales	Ruminococcaceae	Ruminiclostridium_1	uncultured_Clostridiaceae_bacterium_graftm_19	0	0	1	0	0	0	0	0	1
Bacteria	Cyanobacteria	Oxyphotobacteria	Leptolyngbyales	Leptolyngbyaceae	uncultured_graftm_272	uncultured_bacterium_graftm_1290	0	0	0	0	0	1	0	0	1
Bacteria	Actinobacteria	Acidimicrobiia	IMCC26256	metagenome_graftm_431			0	0	0	1	0	0	0	0	1
Bacteria	Proteobacteria	Alphaproteobacteria	Rhizobiales	Rhizobiales_Incertae_Sedis	Bauldia	metagenome_graftm_353	0	1	0	0	0	0	0	0	1
Bacteria	Proteobacteria	Alphaproteobacteria	Rhodospirillales	Magnetospiraceae	Magnetospira		1	0	0	0	0	0	0	0	1
Bacteria	Proteobacteria	Gammaproteobacteria	Betaproteobacteriales	Chromobacteriaceae	Vogesella	uncultured_bacterium_graftm_1460	1	0	0	0	0	0	0	0	1
Bacteria	Verrucomicrobia	Verrucomicrobiae	Opitutales	Opitutaceae	uncultured_graftm_278	uncultured_Opitutus_sp.	0	0	0	0	1	0	0	0	1
Bacteria	Proteobacteria	Deltaproteobacteria	Myxococcales	mle1_27	uncultured_delta_proteobacterium_graftm_71		0	0	0	0	0	0	1	0	1
Bacteria	Actinobacteria	Actinobacteria_graftm_1	Propionibacteriales	Propionibacteriaceae	Marinilutecoccus		0	0	0	0	1	0	0	0	1
Bacteria	Cyanobacteria	Oxyphotobacteria	Nostocales	Nostocaceae	Rivularia_PCC_7116		0	0	0	0	0	0	1	0	1
Bacteria	Cyanobacteria	Oxyphotobacteria	Synechococcales	Synechococcales_Incertae_Sedis	Schizothrix_LEGE_07164	uncultured_cyanobacterium_graftm_59	0	0	0	0	0	0	0	1	1
Bacteria	Chloroflexi	Anaerolineae	Anaerolineales	Anaerolineaceae	Longilinea	uncultured_Chloroflexi_bacterium_graftm_44	0	0	0	0	0	0	0	1	1
Bacteria	Chloroflexi	KD4_96	uncultured_soil_bacterium_graftm_20				0	0	1	0	0	0	0	0	1
Bacteria	Proteobacteria	Gammaproteobacteria	Betaproteobacteriales	B1_7BS	metagenome_graftm_806		0	0	0	0	1	0	0	0	1
Bacteria	Proteobacteria	Gammaproteobacteria	Pseudomonadales	Moraxellaceae	Cavicella	uncultured_bacterium_graftm_2734	0	0	0	0	0	0	1	0	1
Bacteria	Actinobacteria	Acidimicrobiia	Actinomarinales	uncultured_graftm_40	uncultured_Acidimicrobiales_bacterium		1	0	0	0	0	0	0	0	1
Bacteria	Planctomycetes	Planctomycetacia	Isosphaerales	Isosphaeraceae	Candidatus_Nostocoida	uncultured_planctomycete_graftm_67	0	0	0	1	0	0	0	0	1
Bacteria	Acidobacteria	Subgroup_6	Unknown_Order	Unknown_Family_graftm_6	Vicinamibacter	uncultured_bacterium_graftm_1656	1	0	0	0	0	0	0	0	1
Bacteria	Firmicutes	Clostridia	Clostridiales	Clostridiaceae_4	Anaerosolibacter	uncultured_bacterium_graftm_1913	0	0	0	1	0	0	0	0	1
Bacteria	Proteobacteria	Alphaproteobacteria	Azospirillales	Azospirillaceae	Niveispirillum		0	0	0	0	1	0	0	0	1
Bacteria	Bacteroidetes	Bacteroidia	Chitinophagales	Saprospiraceae	uncultured_graftm_21		0	0	0	1	0	0	0	0	1
Bacteria	Proteobacteria	Gammaproteobacteria	Salinisphaerales	Solimonadaceae	Polycyclovorans		0	1	0	0	0	0	0	0	1
Bacteria	Proteobacteria	Alphaproteobacteria	Rickettsiales	Mitochondria	metagenome_graftm_4		0	0	0	0	0	0	0	1	1
Bacteria	Bacteroidetes	Rhodothermia	Balneolales	Balneolaceae	Gracilimonas	uncultured_bacterium_graftm_2029	0	0	0	0	1	0	0	0	1
Bacteria	Proteobacteria	Gammaproteobacteria	Betaproteobacteriales	Burkholderiaceae	Lautropia	uncultured_beta_proteobacterium_graftm_91	1	0	0	0	0	0	0	0	1
Bacteria	Proteobacteria	Gammaproteobacteria	Steroidobacterales	Woeseiaceae	Woeseia		0	1	0	0	0	0	0	0	1
Bacteria	Planctomycetes	Phycisphaerae	Tepidisphaerales	CPla_3_termite_group	metagenome_graftm_536		0	1	0	0	0	0	0	0	1
Bacteria	Proteobacteria	Alphaproteobacteria	Rhizobiales	Rhizobiaceae	Candidatus_Liberibacter		0	0	1	0	0	0	0	0	1
Bacteria	Proteobacteria	Alphaproteobacteria	Caulobacterales	Caulobacteraceae	Phenylobacterium	metagenome_graftm_849	0	0	0	0	0	0	1	0	1
Bacteria	Cyanobacteria	Oxyphotobacteria	Chloroplast	metagenome_graftm_97			0	0	1	0	0	0	0	0	1
Bacteria	Acidobacteria	Holophagae	Subgroup_7	uncultured_proteobacterium_graftm_124			1	0	0	0	0	0	0	0	1
Bacteria	Firmicutes	Bacilli	Bacillales	Paenibacillaceae	uncultured_graftm_224	uncultured_bacterium_graftm_981	0	1	0	0	0	0	0	0	1
Bacteria	Gemmatimonadetes	Gemmatimonadetes_graftm_1	Gemmatimonadales	Gemmatimonadaceae	uncultured_bacterium_graftm_102		0	0	1	0	0	0	0	0	1
Bacteria	Cyanobacteria	Oxyphotobacteria	Oxyphotobacteria_Incertae_Sedis	Unknown_Family_graftm_2	MTP1	uncultured_bacterium_graftm_2226	0	1	0	0	0	0	0	0	1
Bacteria	Deinococcus_Thermus	Deinococci	Deinococcales	Deinococcaceae	Deinococcus	uncultured_Deinococcus_sp.	0	0	0	0	0	0	1	0	1
Bacteria	Patescibacteria	WS6__Dojkabacteria_	uncultured_bacterium_graftm_72				0	0	1	0	0	0	0	0	1
Bacteria	Verrucomicrobia	Verrucomicrobiae	Pedosphaerales	Pedosphaeraceae	ADurb.Bin063_1		0	0	0	0	0	0	1	0	1
Bacteria	Proteobacteria	Gammaproteobacteria	Cardiobacteriales	Cardiobacteriaceae			0	0	1	0	0	0	0	0	1
Bacteria	Proteobacteria	Gammaproteobacteria	Betaproteobacteriales	Burkholderiaceae	[Aquaspirillum]_arcticum_group	uncultured_bacterium_graftm_2089	0	0	1	0	0	0	0	0	1
Bacteria	Bacteroidetes	Bacteroidia	Cytophagales	Microscillaceae	OLB12		0	1	0	0	0	0	0	0	1
Bacteria	Bacteroidetes	Bacteroidia	Sphingobacteriales	AKYH767			0	0	0	0	0	1	0	0	1
Bacteria	Actinobacteria	Actinobacteria_graftm_1	Micromonosporales	Micromonosporaceae	Salinispora	uncultured_bacterium_graftm_1659	0	0	0	1	0	0	0	0	1
Bacteria	Proteobacteria	Deltaproteobacteria	Myxococcales	P3OB_42	uncultured_Stigmatella_sp.		0	0	1	0	0	0	0	0	1
Bacteria	Bacteroidetes	Bacteroidia	Cytophagales	Spirosomaceae	Fibrella		1	0	0	0	0	0	0	0	1
Bacteria	Actinobacteria	Acidimicrobiia	Microtrichales	uncultured_graftm_163	uncultured_Acidimicrobiales_bacterium_graftm_2		0	0	0	1	0	0	0	0	1
Bacteria	Proteobacteria	Gammaproteobacteria	Betaproteobacteriales	Burkholderiaceae	Rivibacter		0	0	0	0	0	0	0	1	1
Bacteria	Bacteroidetes	Bacteroidia	Chitinophagales	Chitinophagaceae	Niastella	uncultured_bacterium_graftm_2911	0	0	1	0	0	0	0	0	1
Bacteria	Proteobacteria	Deltaproteobacteria	SAR324_clade_Marine_group_B_	uncultured_delta_proteobacterium_graftm_24			0	0	1	0	0	0	0	0	1
Bacteria	Actinobacteria	Actinobacteria_graftm_1	Propionibacteriales	Propionibacteriaceae	Cutibacterium	uncultured_bacterium_graftm_531	1	0	0	0	0	0	0	0	1
