# Supplementary material for: Hydrogen-Oxidizing Bacteria Are Abundant in Desert Soils and Strongly Stimulated by Hydration
Source: mSystems. 2020 Nov 17;5(6):e01131-20. doi: 10.1128/mSystems.01131-20 (PMC7677003; doi:10.1128/mSystems.01131-20)
Supplement: TABLE S4 [file mSystems.01131-20-st004.xlsx]

## Sheet: Annotation summary
Sample		Electron transport chain								Alternative electron donors																			Alternative electron acceptors													Photosynthesis							Carbon and nitrogen fixation
Australian metagenomes		AtpA	CcoN	CoxA	CyoA	CydA	NuoF	SdhA/FrdA		AmoA	CooS	CoxL	Cyc2	FCC	FdhA	Hyd-1c	Hyd-1h	Hyd-1l	Hyd-2a	Hyd-Other	HzsA	MmoX	NxrA	PmoA	Sor	SoxB	Sqr		AsrA	DsrA	MtrB	NapA	NarG	NirK	NirS	NorB	NosZ	NrfA	OmcB	RdhA		PsaA-Ox	PsbA-Cf	PsbA-Ox	PsbA-G	PsbA-P	RHO		AclB
T1		152.054	19.6874	227.369	3.7016	88.9592	124.099	171.903		1.99466	0.080617	59.0689	0.126964	7.95791	70.0171	2.242	17.401	17.0373	0.383536	16.0293	0.013397	0.0817159	3.1749	0.304222	0	2.99823	8.25477		0.0624841	0.0794029	0.194957	28.9143	11.3537	16.0459	1.60132	20.5037	7.19718	16.2291	0	0.34983		1.12694	0.104354	8.39901	0.234794	2.0312	3.39949		1.15913
C1		153.77	18.8688	218.701	3.73051	85.4183	121.601	171.253		1.83862	0.0601142	54.7036	0.0833074	8.51314	70.0597	2.39057	17.1981	16.3821	0.263297	15.4256	0.0289801	0.0851166	3.02655	0.380757	0	2.7791	6.79278		0	0	0.189535	29.0895	11.4778	15.6507	1.35817	19.4499	7.86125	16.495	0	0.533548		1.586	0.0359	7.447	0.259	2.35	2.48894		0.947494
T2		145.342	25.3565	223.797	4.82957	99.553	123.512	175.117		2.66816	0.158306	56.6982	0.214607	8.69321	72.7802	2.96762	15.3011	8.9335	1.09058	15.931	0.0141032	0.0864266	3.55692	0.321281	0	2.90273	7.2064		0.0327991	0	0.366473	28.8623	13.2813	15.7984	2.029	20.9501	8.5462	15.9545	0	0.66393		2.18144	0.147581	11.4041	0.558211	3.89725	4.82745		1.06042
C2		151.044	17.4307	229.52	3.45636	87.725	127.358	172.069		2.06648	0.0827242	57.8383	0.0276672	8.48987	68.8545	2.0579	19.9425	16.511	0.496061	15.8742	0	0.0625269	2.82439	0.257169	0	2.86147	7.12521		0.0649934	0	0.187229	27.5653	10.4549	14.8779	1.46672	18.4136	6.51093	12.7877	0.0145098	0.369912		1.19376	0.0357781	8.16744	0.239431	2.06505	2.62592		1.15941
T3		147.538	30.1245	219.335	5.47584	91.6302	128.468	172.038		1.85076	0.105348	52.1712	0.0484634	8.70074	71.469	3.17355	13.06	8.59148	0.922704	16.9544	0	0.159698	3.26523	0.289415	0	2.69691	7.72529		0.0624346	0	0.445413	32.5223	12.9443	17.4808	2.52762	23.2001	11.004	19.8136	0.0102436	0.606844		2.24817	0.206958	14.8799	0.573304	4.41894	3.84278		1.08927
C3		148.513	21.3695	221.557	3.93073	84.5395	127.015	170.853		1.52854	0.169025	55.4322	0.0823267	8.66517	68.6222	2.56615	17.6372	16.0836	0.356974	15.5092	0	0.106212	2.85091	0.360532	0	2.57997	7.59114		0.0328881	0.0277468	0.202097	28.4958	11.0464	14.9366	1.58516	20.2533	7.36285	14.401	0	0.453637		1.60377	0	11.6692	0.304686	3.07878	3.09352		0.908701
T4		147.318	26.0848	224.632	4.06023	87.28	123.243	170.804		1.32954	0.110018	52.3983	0.0685072	8.16182	73.1471	2.70997	17.3616	10.3567	0.290021	16.168	0	0.0391736	3.59218	0.208054	0	2.31826	7.30787		0.0873103	0	0.227171	31.0377	11.9185	16.7997	2.20087	23.3209	9.47242	18.9972	0	0.500539		0.50562	0.115667	3.38284	0.252653	2.44891	2.35423		1.03494
C4		147.888	20.1648	222.375	3.82912	90.798	125.586	166.601		1.36757	0.1726	57.694	0.0949295	7.90726	71.2457	2.47955	18.5992	18.5776	0.800953	15.7778	0	0.0386567	2.98623	0.0407442	0	2.45476	7.14466		0.0303156	0.0733586	0.200315	29.2904	11.9379	15.4576	1.28984	18.9428	7.29824	13.4736	0.0247941	0.611651		0.877818	0.0827945	5.92328	0.333059	2.73299	3.21729		0.660036
Other desert metagenomes		AtpA	CcoN	CoxA	CyoA	CydA	NuoF	SdhA/FrdA		AmoA	CooS	CoxL	Cyc2	FCC	FdhA	Hyd-1c	Hyd-1h	Hyd-1l	Hyd-2a	Hyd-Other	HzsA	MmoX	NxrA	PmoA	Sor	SoxB	Sqr		AsrA	DsrA	MtrB	NapA	NarG	NirK	NirS	NorB	NosZ	NrfA	OmcB	RdhA		PsaA-Ox	PsbA-Cf	PsbA-Ox	PsbA-G	PsbA-P	RHO		AclB
Namib		154.567	3.69769	217.234	1.42933	68.9295	120.44	150.836		1.36581	0	39.2564	0.0403027	4.20974	45.6146	0.0694972	5.86838	30.203	0	5.60524	0	0.0746402	0.29972	0.228624	0	1.49279	1.81041		0	0	0	13.9535	2.0198	3.30484	0.21401	1.17676	0.121368	2.33443	0	0.423542		0.209043	0	0.879081	0	0.305921	0.658319		0.650689
Gobi		157.526	2.39324	272.126	1.39603	29.2621	140.699	145.163		0.655857	0	28.3545	0.016135	1.2948	30.3537	0.0876	9.75	131	0.0265	2.9505	0	0.0806954	0.584381	0.0278868	0	0.137397	1.18107		0	0	0	13.3868	1.52555	5.51817	0.419884	1.78485	0.730669	0.890164	0	0.129544		0.00944	0	0.0201	0	0	2.76707		0.664391
Mojave		156.008	5.60972	196.932	1.49524	60.1775	114.415	150.482		2.28082	0	46.8379	0.0541382	6.61849	46.0875	0	26.4567	30.6961	0	4.2561	0	0.186967	0.931089	0.292776	0	2.34016	1.28842		0	0	0	15.9431	2.53174	5.19881	0.160485	4.22177	0.970741	7.43365	0	0.22731		0	0	0	0	0.300432	0.878997		0.572011
Australian metatranscriptomes		AtpA	CcoN	CoxA	CyoA	CydA	NuoF	SdhA/FrdA		AmoA	CooS	CoxL	Cyc2	FCC	FdhA	Hyd-1c	Hyd-1h	Hyd-1l	Hyd-2a	Hyd-Other	HzsA	MmoX	NxrA	PmoA	Sor	SoxB	Sqr		AsrA	DsrA	MtrB	NapA	NarG	NirK	NirS	NorB	NosZ	NrfA	OmcB	RdhA		PsaA-Ox	PsbA-Cf	PsbA-Ox	PsbA-G	PsbA-P	RHO		AclB
T2		335.18	41.339	414.542	10.7253	149.288	212.339	488.973		0	0	90.1298	0	12.558	143.49	3.33251	60.8918	35.6992	0.279308	16.1209	0	0	1.68592	0	0	3.65729	4.09737		0	0	0	33.8204	45.0311	12.6808	1.96778	68.0177	10.0748	23.6992	0	0		21.5867	0	10.6098	1.75264	4.48484	2.78142		0
C2		429.264	37.2025	486.019	12.7441	165.316	230.549	509.707		0.740908	0	105.084	0	11.7732	140.657	3.41946	64.468	79.6093	0.045202	15.1639	0	0	1.42801	0	0	1.49786	4.90718		0	0	0	26.078	54.003	13.3081	1.37219	58.6494	7.21197	13.387	0	0		5.09548	0	4.11625	0.254261	6.10159	1.29625		0
Metagenome abundance is shown as percentage of total community predicted to encode each gene (%). This is based on normalisation to single-copy ribosomal marker gene
Metatranscriptome abundance is shown as transcripts per kilobase million (TPM)
For photosynthesis genes (PsaA and PsbA), Ox = Oxygenic (Cyanobacteria and Chloroplasts), Cf = Chloroflexota, G = Gemmatimonadota, P = Proteobacteria
[truncated: 13 more columns]

## Sheet: Short read hits
Hits	Sequence	Sample	Gene	Identity threshold
17	WP_012991243.1 - Thermocrinis albus	C1	AclB	50
11	WP_012964361.1 - Hydrogenobacter thermophilus	C1	AclB	50
7	WP_012505661.1 - Prosthecochloris aestuarii	C1	AclB	50
6	WP_096601997.1 - Hydrogenobacter hydrogenophilus	C1	AclB	50
6	WP_053378516.1 - Nitrospira moscoviensis	C1	AclB	50
5	WP_121011130.1 - Hydrogenivirga caldilitoris	C1	AclB	50
5	RZD18800.1 - Candidatus Acididesulfobacter diazotrophicus	C1	AclB	50
4	WP_010880832.1 - Aquifex aeolicus	C1	AclB	50
3	WP_090895515.1 - Candidatus Nitrospira nitrificans	C1	AclB	50
2	WP_062482083.1 - Candidatus Nitrospira inopinata	C1	AclB	50
2	RLD19159.1 - Caldiserica bacterium	C1	AclB	50
1	WP_080886430.1 - Nitrospira japonica	C1	AclB	50
1	WP_011361831.1 - Chlorobium chlorochromatii	C1	AclB	50
1	OFV67421.1 - Candidatus Syntrophoarchaeum caldarius	C1	AclB	50
2	WP_068962548.1 - Desulfosporosinus sp. BG	C1	AcsB	50
2	WP_054029834.1 - Desulfatitalea tepidiphila	C1	AcsB	50
1	WP_066617099.1 - Clostridium magnum	C1	AcsB	50
1	WP_047831763.1 - Peptococcaceae bacterium CEB3	C1	AcsB	50
1	WP_028324865.1 - Desulfatirhabdium butyrativorans	C1	AcsB	50
1	WP_015738375.1 - Ammonifex degensii	C1	AcsB	50
1	WP_004093935.1 - Acetonema longum	C1	AcsB	50
43	WP_075055648.1 Nitrososphaera viennensis (AOA)	C1	AmoA	60
23	ASZ84488.1 Candidatus Nitrosocosmicus sp. Kfb (AOA)	C1	AmoA	60
3	WP_013031750.1 Nitrosococcus halophilus (AOB-2)	C1	AmoA	60
3	OQW38018.1 Nitrospira sp. SG-bin1 (Comammox)	C1	AmoA	60
2	WP_039743311.1 - Geobacter pickeringii	C1	CooS	50
2	WP_011937555.1 - Geobacter uraniireducens	C1	CooS	50
1	WP_054874310.1 - Oxobacter pfennigii	C1	CooS	50
1	WP_015926279.1 - Ruminiclostridium cellulolyticum	C1	CooS	50
1	WP_013706908.1 - Desulfobacca acetoxidans	C1	CooS	50
1157	ACL50613.1 - Aeropyrum pernix (Crenarchaeota | Desulfurococcales)	C1	CoxL	60
460	BAN90858.1 - Aeropyrum camini (Crenarchaeota | Desulfurococcales)	C1	CoxL	60
406	PZR70279.1 - Candidatus Dormibacterota bacterium (Dormibacterota | Dormibacteriales)	C1	CoxL	60
218	RMD66406.1 - Candidatus Parcubacteria bacterium (Patescibacteria | N/A)	C1	CoxL	60
207	PYO05232.1 - Candidatus Rokubacteria bacterium (Methylomirabilota | Rokubacteriales)	C1	CoxL	60
146	WP_116716838.1 - Euzebya tangerina (Actinobacteriota | Nitriliruptorales)	C1	CoxL	60
131	KPJ83784.1 - Gemmatimonas sp. SG8_23 (Gemmatimonadota | Gemmatimonadales)	C1	CoxL	60
113	WP_028067433.1 - Solirubrobacter soli (Actinobacteriota | Solirubrobacterales)	C1	CoxL	60
95	WP_028059793.1 - Solirubrobacter sp. URHD0082 (Actinobacteriota | Solirubrobacterales)	C1	CoxL	60
80	WP_012827153.1 - Haliangium ochraceum (Myxococcota | Kofleriales)	C1	CoxL	60
77	WP_012873228.1 - Sphaerobacter thermophilus (Chloroflexota | Thermomicrobiales)	C1	CoxL	60
75	WP_088571377.1 - Thermoflexus hugenholtzii (Chloroflexota | Thermoflexales)	C1	CoxL	60
72	WP_012642423.1 - Thermomicrobium roseum (Chloroflexota | Thermomicrobiales)	C1	CoxL	60
71	WP_103426113.1 - Salinigranum rubrum (Halobacterota | Halobacteriales)	C1	CoxL	60
70	WP_116453064.1 - Blastococcus litoris (Actinobacteriota | Corynebacteriales)	C1	CoxL	60
68	WP_091326237.1 - Geodermatophilus ruber (Actinobacteriota | Actinomycetales)	C1	CoxL	60
60	WP_093348330.1 - Pseudonocardia ammonioxydans (Actinobacteriota | Corynebacteriales)	C1	CoxL	60
58	WP_017981208.1 - Amycolatopsis methanolica (Actinobacteriota | Corynebacteriales)	C1	CoxL	60
58	WP_013767647.1 - Haliscomenobacter hydrossis (Bacteroidota | Chitinophagales)	C1	CoxL	60
57	WP_079512197.1 - Maribacter arcticus (Bacteroidota | Flavobacteriales)	C1	CoxL	60
57	WP_006903629.1 - Thermaerobacter subterraneus (Firmicutes | Thermaerobacteriales)	C1	CoxL	60
54	WP_013495907.1 - Thermaerobacter marianensis (Firmicutes | Thermaerobacteriales)	C1	CoxL	60
52	WP_012845246.1 - Rhodothermus marinus (Bacteroidota | Rhodothermales)	C1	CoxL	60
50	WP_073952778.1 - Streptomyces kebangsaanensis (Actinobacteriota | Streptomycetales)	C1	CoxL	60
47	WP_052889641.1 - Thermogemmatispora carboxidivorans (Chloroflexota | Ktedonobacterales)	C1	CoxL	60
46	WP_043833807.1 - Amycolatopsis orientalis (Actinobacteriota | Corynebacteriales)	C1	CoxL	60
44	WP_093265325.1 - Saccharopolyspora shandongensis (Actinobacteriota | Corynebacteriales)	C1	CoxL	60
44	RMH75412.1 - Calditrichaeota bacterium (Calditrichaeota | N/A)	C1	CoxL	60
40	WP_039654351.1 - Streptomyces pluripotens (Actinobacteriota | Streptomycetales)	C1	CoxL	60
38	WP_028067427.1 - Solirubrobacter soli (Actinobacteriota | Solirubrobacterales)	C1	CoxL	60
37	WP_033364885.1 - Dactylosporangium aurantiacum (Actinobacteriota | Corynebacteriales)	C1	CoxL	60
37	WP_028669830.1 - Saccharospirillum impatiens (Proteobacteria | Pseudomonadales)	C1	CoxL	60
34	WP_089294597.1 - Actinoplanes regularis (Actinobacteriota | Corynebacteriales)	C1	CoxL	60
34	WP_035856707.1 - Cryptosporangium arvum (Actinobacteriota | Corynebacteriales)	C1	CoxL	60
34	WP_018562502.1 - Streptomyces sp. BoleA5 (Actinobacteriota | Streptomycetales)	C1	CoxL	60
33	WP_091942519.1 - Blastococcus endophyticus (Actinobacteriota | Corynebacteriales)	C1	CoxL	60
32	WP_113780855.1 - Geodermatophilus sp. TF02-6 (Actinobacteriota | Actinomycetales)	C1	CoxL	60
32	WP_030443870.1 - Actinocatenispora sera (Actinobacteriota | Corynebacteriales)	C1	CoxL	60
31	WP_083786078.1 - Nakamurella multipartita (Actinobacteriota | Corynebacteriales)	C1	CoxL	60
31	WP_037410727.1 - Solirubrobacter sp. URHD0082 (Actinobacteriota | Solirubrobacterales)	C1	CoxL	60
30	WP_049569453.1 - Nonomuraea sp. SBT364 (Actinobacteriota | Streptosporangiales)	C1	CoxL	60
30	OLD93897.1 - Candidatus Rokubacteria bacterium (Methylomirabilota | Rokubacteriales)	C1	CoxL	60
29	WP_116069757.1 - Asanoa ferruginea (Proteobacteria | Rhizobiales)	C1	CoxL	60
29	WP_054158032.1 - Rhizobium sp. AAP43 (Proteobacteria | Rhizobiales)	C1	CoxL	60
29	PYN73897.1 - Candidatus Rokubacteria bacterium (Methylomirabilota | Rokubacteriales)	C1	CoxL	60
28	WP_110334934.1 - Prauserella sp. YIM 121212 (Actinobacteriota | Corynebacteriales)	C1	CoxL	60
28	WP_023560039.1 - Actinoplanes friuliensis (Actinobacteriota | Corynebacteriales)	C1	CoxL	60
27	WP_028646999.1 - Nocardiopsis sp. CNT312 (Actinobacteriota | Streptosporangiales)	C1	CoxL	60
26	WP_067794249.1 - Actinomadura formosensis (Actinobacteriota | Streptomycetales)	C1	CoxL	60
26	WP_012934497.1 - Conexibacter woesei (Actinobacteriota | Solirubrobacterales)	C1	CoxL	60
26	WP_008163357.1 - Natronorubrum sulfidifaciens (Halobacterota | Halobacteriales)	C1	CoxL	60
26	WP_006067999.1 - Natronorubrum bangense (Halobacterota | Halobacteriales)	C1	CoxL	60
25	WP_097323426.1 - Actinoplanes atraurantiacus (Actinobacteriota | Corynebacteriales)	C1	CoxL	60
25	WP_072747239.1 - Oceanicella actignis (Proteobacteria | Rhodobacterales)	C1	CoxL	60
25	WP_042424949.1 - Streptacidiphilus anmyonensis (Actinobacteriota | Streptomycetales)	C1	CoxL	60
24	WP_085911866.1 - Pseudonocardia autotrophica (Actinobacteriota | Corynebacteriales)	C1	CoxL	60
24	WP_078105190.1 - Arthrobacter sp. SRS-W-1-2016 (Actinobacteriota | Actinomycetales)	C1	CoxL	60
24	WP_073310280.1 - Halobaculum gomorrense (Halobacterota | Halobacteriales)	C1	CoxL	60
24	WP_006247553.1 - Mycobacterium tusciae (Actinobacteriota | Corynebacteriales)	C1	CoxL	60
23	WP_124151112.1 - Paraburkholderia sp. DHOA04 (Proteobacteria | Betaproteobacteriales)	C1	CoxL	60
23	WP_120789513.1 - Gryllotalpicola sp. 2DFW10M-5 (Actinobacteriota | Actinomycetales)	C1	CoxL	60
23	WP_033825254.1 - Kitasatospora sp. MBT63 (Actinobacteriota | Streptomycetales)	C1	CoxL	60
23	WP_028850711.1 - Thermocrispum municipale (Actinobacteriota | Corynebacteriales)	C1	CoxL	60
23	WP_007909428.1 - Ktedonobacter racemifer (Chloroflexota | Ktedonobacterales)	C1	CoxL	60
23	WP_006009537.1 - Glaciecola pallidula (Proteobacteria | Enterobacterales)	C1	CoxL	60
23	AEW04034.1 - Sulfobacillus acidophilus (Firmicutes | Sulfobacillales)	C1	CoxL	60
22	WP_121568212.1 - Halobellus sp. Atlit-38R (Halobacterota | Halobacteriales)	C1	CoxL	60
22	WP_078304940.1 - Deinococcus sp. LM3 (Deinococcota | Deinococcales)	C1	CoxL	60
22	WP_072714649.1 - Rhodothermus profundi (Bacteroidota | Rhodothermales)	C1	CoxL	60
22	WP_052565696.1 - Ferrimicrobium acidiphilum (Actinobacteriota | Acidimicrobiales)	C1	CoxL	60
22	WP_014445889.1 - Actinoplanes missouriensis (Actinobacteriota | Corynebacteriales)	C1	CoxL	60
22	WP_013674785.1 - Pseudonocardia dioxanivorans (Actinobacteriota | Corynebacteriales)	C1	CoxL	60
22	OMQ15245.1 - Modestobacter sp. VKM Ac-2676 (Actinobacteriota | Corynebacteriales)	C1	CoxL	60
21	WP_048100679.1 - Acidianus copahuensis (Crenarchaeota | Sulfolobales)	C1	CoxL	60
21	WP_042368053.1 - Streptacidiphilus neutrinimicus (Actinobacteriota | Streptomycetales)	C1	CoxL	60
21	WP_029422410.1 - Alicyclobacillus macrosporangiidus (Firmicutes | Alicyclobacillales)	C1	CoxL	60
21	WP_020541099.1 - Nonomuraea coxensis (Actinobacteriota | Streptosporangiales)	C1	CoxL	60
21	WP_005461556.1 - Saccharomonospora glauca (Actinobacteriota | Corynebacteriales)	C1	CoxL	60
20	WP_122440942.1 - Mycobacterium sp. MK41 (Actinobacteriota | Corynebacteriales)	C1	CoxL	60
20	WP_009152492.1 - Saccharomonospora marina (Actinobacteriota | Corynebacteriales)	C1	CoxL	60
20	WP_006551114.1 - Rhodococcus pyridinivorans (Actinobacteriota | Corynebacteriales)	C1	CoxL	60
20	WP_006337626.1 - Gordonia rhizosphera (Actinobacteriota | Corynebacteriales)	C1	CoxL	60
19	WP_088994272.1 - Micromonospora echinaurantiaca (Actinobacteriota | Corynebacteriales)	C1	CoxL	60
19	WP_085911871.1 - Pseudonocardia autotrophica (Actinobacteriota | Corynebacteriales)	C1	CoxL	60
19	WP_055610329.1 - Streptomyces phaeochromogenes (Actinobacteriota | Streptomycetales)	C1	CoxL	60
19	WP_014221308.1 - Niastella koreensis (Bacteroidota | Chitinophagales)	C1	CoxL	60
19	WP_013013659.1 - Meiothermus ruber (Deinococcota | Deinococcales)	C1	CoxL	60
18	WP_098959758.1 - Pseudonocardia sp. N23 (Actinobacteriota | Corynebacteriales)	C1	CoxL	60
18	WP_046845200.1 - Deinococcus soli (Deinococcota | Deinococcales)	C1	CoxL	60
18	WP_013285095.1 - Micromonospora aurantiaca (Actinobacteriota | Corynebacteriales)	C1	CoxL	60
17	WP_116707813.1 - Actinomycetospora cinnamomea (Actinobacteriota | Corynebacteriales)	C1	CoxL	60
17	WP_108022607.1 - Melghirimyces profundicolus (Firmicutes | Thermoactinomycetales)	C1	CoxL	60
17	WP_097207768.1 - Geodermatophilus sabuli (Actinobacteriota | Actinomycetales)	C1	CoxL	60
17	WP_073455612.1 - Pseudonocardia thermophila (Actinobacteriota | Corynebacteriales)	C1	CoxL	60
17	WP_056154744.1 - Nocardioides sp. Root1257 (Actinobacteriota | Propionibacteriales)	C1	CoxL	60
17	WP_026964375.1 - Alicyclobacillus pomorum (Firmicutes | Alicyclobacillales)	C1	CoxL	60
17	WP_024876226.1 - Saccharomonospora sp. CNQ490 (Actinobacteriota | Corynebacteriales)	C1	CoxL	60
17	WP_020518569.1 - Actinoplanes globisporus (Actinobacteriota | Corynebacteriales)	C1	CoxL	60
17	WP_005453467.1 - Saccharomonospora cyanea (Actinobacteriota | Corynebacteriales)	C1	CoxL	60
17	WP_005447201.1 - Saccharomonospora azurea (Actinobacteriota | Corynebacteriales)	C1	CoxL	60
17	PYM24176.1 - Candidatus Rokubacteria bacterium (Methylomirabilota | Rokubacteriales)	C1	CoxL	60
16	WP_110266092.1 - Sinimarinibacterium flocculans (Proteobacteria | Nevskiales)	C1	CoxL	60
16	WP_092196098.1 - Blastococcus sp. DSM 46838 (Actinobacteriota | Corynebacteriales)	C1	CoxL	60
16	WP_056626977.1 - Arthrobacter sp. Soil736 (Actinobacteriota | Actinomycetales)	C1	CoxL	60
16	WP_003936857.1 - Rhodococcus ruber (Actinobacteriota | Corynebacteriales)	C1	CoxL	60
15	WP_110886176.1 - Deinococcus yavapaiensis (Deinococcota | Deinococcales)	C1	CoxL	60
15	WP_103313534.1 - Deinococcus koreensis (Deinococcota | Deinococcales)	C1	CoxL	60
15	WP_089247735.1 - Asanoa hainanensis (Proteobacteria | Rhizobiales)	C1	CoxL	60
15	WP_070015561.1 - Streptomyces nanshensis (Actinobacteriota | Streptomycetales)	C1	CoxL	60
15	WP_067068110.1 - Streptomyces thermoautotrophicus (Actinobacteriota | Streptomycetales)	C1	CoxL	60
15	WP_056154763.1 - Nocardioides sp. Root1257 (Actinobacteriota | Propionibacteriales)	C1	CoxL	60
15	WP_053652838.1 - Micromonospora sp. NRRL B-16802 (Actinobacteriota | Corynebacteriales)	C1	CoxL	60
15	WP_011753720.1 - Nocardioides sp. JS614 (Actinobacteriota | Propionibacteriales)	C1	CoxL	60
14	WP_121820670.1 - Halostella salina (Halobacterota | Halobacteriales)	C1	CoxL	60
14	WP_074219940.1 - Rhodovulum sp. ES.010 (Proteobacteria | Rhizobiales)	C1	CoxL	60
14	WP_073455606.1 - Pseudonocardia thermophila (Actinobacteriota | Corynebacteriales)	C1	CoxL	60
14	WP_070377431.1 - Rhodococcus sp. WMMA185 (Actinobacteriota | Corynebacteriales)	C1	CoxL	60
14	WP_049982621.1 - Halorubrum sp. BV1 (Halobacterota | Halobacteriales)	C1	CoxL	60
14	WP_028850717.1 - Thermocrispum municipale (Actinobacteriota | Corynebacteriales)	C1	CoxL	60
13	WP_085327152.1 - Mycobacterium decipiens (Actinobacteriota | Corynebacteriales)	C1	CoxL	60
13	WP_083914087.1 - Ilumatobacter nonamiensis (Actinobacteriota | Microtrichales)	C1	CoxL	60
13	WP_083594414.1 - Aurantimonas sp. 22II-16-19i (Proteobacteria | Rhizobiales)	C1	CoxL	60
13	WP_073251611.1 - Cryptosporangium aurantiacum (Actinobacteriota | Corynebacteriales)	C1	CoxL	60
13	WP_059092512.1 - Mycobacterium sp. GA-2829 (Actinobacteriota | Corynebacteriales)	C1	CoxL	60
13	WP_052668717.1 - Nitriliruptor alkaliphilus (Actinobacteriota | Nitriliruptorales)	C1	CoxL	60
13	WP_030435133.1 - Actinoplanes subtropicus (Actinobacteriota | Corynebacteriales)	C1	CoxL	60
13	WP_026536667.1 - Arthrobacter sp. 9MFCol3.1 (Actinobacteriota | Actinomycetales)	C1	CoxL	60
13	WP_023370107.1 - Mycobacterium kansasii (Actinobacteriota | Corynebacteriales)	C1	CoxL	60
13	PYN85486.1 - Candidatus Rokubacteria bacterium (Methylomirabilota | Rokubacteriales)	C1	CoxL	60
12	WP_097942088.1 - Mycobacterium agri (Actinobacteriota | Corynebacteriales)	C1	CoxL	60
12	WP_092449331.1 - Cryobacterium levicorallinum (Actinobacteriota | Actinomycetales)	C1	CoxL	60
12	WP_089228240.1 - Streptomyces glauciniger (Actinobacteriota | Streptomycetales)	C1	CoxL	60
12	WP_069284339.1 - Sulfolobus sp. A20 (Crenarchaeota | Sulfolobales)	C1	CoxL	60
12	WP_067783592.1 - Nocardia amikacinitolerans (Actinobacteriota | Corynebacteriales)	C1	CoxL	60
12	WP_060897857.1 - Streptomyces diastatochromogenes (Actinobacteriota | Streptomycetales)	C1	CoxL	60
12	WP_051232658.1 - Pseudonocardia asaccharolytica (Actinobacteriota | Corynebacteriales)	C1	CoxL	60
12	WP_046186828.1 - Mycobacterium nebraskense (Actinobacteriota | Corynebacteriales)	C1	CoxL	60
12	WP_045746271.1 - Actinoplanes rectilineatus (Actinobacteriota | Corynebacteriales)	C1	CoxL	60
12	WP_035348617.1 - Edaphobacter aggregans (Acidobacteriota | Acidibacteriales)	C1	CoxL	60
12	WP_021597372.1 - Actinomadura madurae (Actinobacteriota | Streptomycetales)	C1	CoxL	60
12	WP_012715912.1 - Sulfolobus islandicus (Crenarchaeota | Sulfolobales)	C1	CoxL	60
12	PSN90464.1 - Candidatus Marsarchaeota G2 archaeon OSP_D (Marsarchaeota | N/A)	C1	CoxL	60
11	WP_125807281.1 - Actinoplanes sp. ATCC 53533 (Actinobacteriota | Corynebacteriales)	C1	CoxL	60
11	WP_125404065.1 - Rhodovulum robiginosum (Proteobacteria | Rhizobiales)	C1	CoxL	60
11	WP_119339377.1 - Meiothermus hypogaeus (Deinococcota | Deinococcales)	C1	CoxL	60
11	WP_102125035.1 - Deinococcus planocerae (Deinococcota | Deinococcales)	C1	CoxL	60
11	WP_091810832.1 - Prauserella marina (Actinobacteriota | Corynebacteriales)	C1	CoxL	60
11	WP_089767509.1 - Halobellus clavatus (Halobacterota | Halobacteriales)	C1	CoxL	60
11	WP_085870293.1 - Nocardioides sp. PD653 (Actinobacteriota | Propionibacteriales)	C1	CoxL	60
11	WP_076610699.1 - Natronorubrum thiooxidans (Halobacterota | Halobacteriales)	C1	CoxL	60
11	WP_052603923.1 - Acidithrix ferrooxidans (Actinobacteriota | Acidimicrobiales)	C1	CoxL	60
11	WP_042377550.1 - Streptacidiphilus melanogenes (Actinobacteriota | Streptomycetales)	C1	CoxL	60
11	WP_028847123.1 - Thermocrispum agreste (Actinobacteriota | Corynebacteriales)	C1	CoxL	60
11	WP_003401866.1 - Mycobacterium orygis (Actinobacteriota | Corynebacteriales)	C1	CoxL	60
11	ODU98075.1 - Rubrivivax sp. SCN 70-15 (Proteobacteria | Betaproteobacteriales)	C1	CoxL	60
10	WP_110271952.1 - Acidianus brierleyi (Crenarchaeota | Sulfolobales)	C1	CoxL	60
10	WP_090956121.1 - Arthrobacter sp. ov118 (Actinobacteriota | Actinomycetales)	C1	CoxL	60
10	WP_088289098.1 - Kineosporia sp. A_224 (Actinobacteriota | Actinomycetales)	C1	CoxL	60
10	WP_056547261.1 - Mycobacterium sp. Root135 (Actinobacteriota | Corynebacteriales)	C1	CoxL	60
10	WP_043325360.1 - Micromonospora sp. M42 (Actinobacteriota | Corynebacteriales)	C1	CoxL	60
10	WP_031936578.1 - Rhodococcus defluvii (Actinobacteriota | Corynebacteriales)	C1	CoxL	60
10	WP_026962960.1 - Alicyclobacillus herbarius (Firmicutes | Alicyclobacillales)	C1	CoxL	60
10	WP_018332055.1 - Actinomycetospora chiangmaiensis (Actinobacteriota | Corynebacteriales)	C1	CoxL	60
10	WP_003926693.1 - Mycobacterium thermoresistibile (Actinobacteriota | Corynebacteriales)	C1	CoxL	60
10	SBO95072.1 - Nonomuraea gerenzanensis (Actinobacteriota | Streptosporangiales)	C1	CoxL	60
9	WP_111182234.1 - Nonomuraea sp. KC333 (Actinobacteriota | Streptosporangiales)	C1	CoxL	60
9	WP_096502724.1 - Burkholderia sp. IDO3 (Proteobacteria | Betaproteobacteriales)	C1	CoxL	60
9	WP_093227568.1 - Thermoflavimicrobium dichotomicum (Firmicutes | Thermoactinomycetales)	C1	CoxL	60
9	WP_091622598.1 - Amycolatopsis saalfeldensis (Actinobacteriota | Corynebacteriales)	C1	CoxL	60
9	WP_090544347.1 - Paraburkholderia caballeronis (Proteobacteria | Betaproteobacteriales)	C1	CoxL	60
9	WP_087555047.1 - Rhodococcus sp. NCIMB 12038 (Actinobacteriota | Corynebacteriales)	C1	CoxL	60
9	WP_080040654.1 - Nonomuraea sp. ATCC 55076 (Actinobacteriota | Streptosporangiales)	C1	CoxL	60
9	WP_069395971.1 - Mycobacterium shimoidei (Actinobacteriota | Corynebacteriales)	C1	CoxL	60
9	WP_067925210.1 - Alicyclobacillus shizuokensis (Firmicutes | Alicyclobacillales)	C1	CoxL	60
9	WP_036412467.1 - Mycobacterium gastri (Actinobacteriota | Corynebacteriales)	C1	CoxL	60
9	WP_035297654.1 - Brevibacillus thermoruber (Firmicutes | Brevibacillales)	C1	CoxL	60
9	WP_004434061.1 - Bacillus methanolicus (Firmicutes | Bacillales)	C1	CoxL	60
9	WP_003892166.1 - Mycobacterium smegmatis (Actinobacteriota | Corynebacteriales)	C1	CoxL	60
9	PSR32738.1 - Sulfobacillus benefaciens (Firmicutes | Sulfobacillales)	C1	CoxL	60
8	WP_121440980.1 - Alkalispirillum mobile (Proteobacteria | Ectothiorhodospirales)	C1	CoxL	60
8	WP_112433588.1 - Thermogemmatispora tikiterensis (Chloroflexota | Ktedonobacterales)	C1	CoxL	60
8	WP_092376832.1 - Xiangella phaseoli (Actinobacteriota | Corynebacteriales)	C1	CoxL	60
8	WP_090761555.1 - Nonomuraea maritima (Actinobacteriota | Streptosporangiales)	C1	CoxL	60
8	WP_081189876.1 - Geobacillus sp. 44C (Firmicutes | Bacillales)	C1	CoxL	60
8	WP_073195394.1 - Roseovarius marisflavi (Proteobacteria | Rhodobacterales)	C1	CoxL	60
8	WP_072689791.1 - Rhodococcus marinonascens (Actinobacteriota | Corynebacteriales)	C1	CoxL	60
8	WP_066197428.1 - Hydrogenibacillus schlegelii (Firmicutes | Thermicanales)	C1	CoxL	60
8	WP_043523432.1 - Actinoplanes utahensis (Actinobacteriota | Corynebacteriales)	C1	CoxL	60
8	WP_029370413.1 - Mycobacterium sp. UM_WWY (Actinobacteriota | Corynebacteriales)	C1	CoxL	60
8	WP_028203468.1 - Paraburkholderia nodosa (Proteobacteria | Betaproteobacteriales)	C1	CoxL	60
8	WP_009990994.1 - Saccharolobus solfataricus (Crenarchaeota | Sulfolobales)	C1	CoxL	60
8	WP_006237883.1 - Saccharomonospora xinjiangensis (Actinobacteriota | Corynebacteriales)	C1	CoxL	60
8	WP_006092369.1 - Natronorubrum tibetense (Halobacterota | Halobacteriales)	C1	CoxL	60
8	PYM25426.1 - Candidatus Rokubacteria bacterium (Methylomirabilota | Rokubacteriales)	C1	CoxL	60
7	WP_107017413.1 - Streptomyces sp. A217 (Actinobacteriota | Streptomycetales)	C1	CoxL	60
7	WP_104192885.1 - Cryobacterium sp. Y82 (Actinobacteriota | Actinomycetales)	C1	CoxL	60
7	WP_098959651.1 - Pseudonocardia sp. N23 (Actinobacteriota | Corynebacteriales)	C1	CoxL	60
7	WP_097258652.1 - Streptomyces sp. Ag109_G2-15 (Actinobacteriota | Streptomycetales)	C1	CoxL	60
7	WP_091998780.1 - Burkholderia sp. TNe-862 (Proteobacteria | Betaproteobacteriales)	C1	CoxL	60
7	WP_090796161.1 - Asanoa ishikariensis (Proteobacteria | Rhizobiales)	C1	CoxL	60
7	WP_088249745.1 - Deinococcus indicus (Deinococcota | Deinococcales)	C1	CoxL	60
7	WP_083113609.1 - Mycobacterium angelicum (Actinobacteriota | Corynebacteriales)	C1	CoxL	60
7	WP_078017675.1 - Mycobacterium litorale (Actinobacteriota | Corynebacteriales)	C1	CoxL	60
7	WP_069803179.1 - Thermogemmatispora onikobensis (Chloroflexota | Ktedonobacterales)	C1	CoxL	60
7	WP_059015521.1 - Mycobacterium sp. M26 (Actinobacteriota | Corynebacteriales)	C1	CoxL	60
7	WP_043843753.1 - Amycolatopsis taiwanensis (Actinobacteriota | Corynebacteriales)	C1	CoxL	60
7	WP_043833835.1 - Amycolatopsis orientalis (Actinobacteriota | Corynebacteriales)	C1	CoxL	60
7	WP_040831531.1 - Nocardia jiangxiensis (Actinobacteriota | Corynebacteriales)	C1	CoxL	60
7	WP_028465373.1 - Nisaea denitrificans (Proteobacteria | Nisaeales)	C1	CoxL	60
7	WP_018772817.1 - Arthrobacter sp. 131MFCol6.1 (Actinobacteriota | Actinomycetales)	C1	CoxL	60
7	WP_008188701.1 - Labrenzia alexandrii (Proteobacteria | Rhizobiales)	C1	CoxL	60
6	WP_115834954.1 - Methylovirgula ligni (Proteobacteria | Rhizobiales)	C1	CoxL	60
6	WP_114587205.1 - Haloplanus sp. CBA1112 (Halobacterota | Halobacteriales)	C1	CoxL	60
6	WP_109679107.1 - Spiribacter sp. E85 (Proteobacteria | Nitrococcales)	C1	CoxL	60
6	WP_107991462.1 - Breoghania corrubedonensis (Proteobacteria | Rhizobiales)	C1	CoxL	60
6	WP_099245503.1 - Mycobacterium sp. shizuoka-1 (Actinobacteriota | Corynebacteriales)	C1	CoxL	60
6	WP_091788614.1 - Burkholderia sp. yr281 (Proteobacteria | Betaproteobacteriales)	C1	CoxL	60
6	WP_091247984.1 - Arthrobacter sp. ok909 (Actinobacteriota | Actinomycetales)	C1	CoxL	60
6	WP_089207057.1 - Streptosporangium subroseum (Actinobacteriota | Streptosporangiales)	C1	CoxL	60
6	WP_085251400.1 - Mycobacterium riyadhense (Actinobacteriota | Corynebacteriales)	C1	CoxL	60
6	WP_081147516.1 - Niastella vici (Bacteroidota | Chitinophagales)	C1	CoxL	60
6	WP_072703586.1 - Donghicola sp. KarMa (Proteobacteria | Rhodobacterales)	C1	CoxL	60
6	WP_068918678.1 - Mycobacterium sp. djl-10 (Actinobacteriota | Corynebacteriales)	C1	CoxL	60
6	WP_067871547.1 - Mycobacterium sp. E2699 (Actinobacteriota | Corynebacteriales)	C1	CoxL	60
6	WP_067324833.1 - Mycobacterium alsense (Actinobacteriota | Corynebacteriales)	C1	CoxL	60
6	WP_057675764.1 - Curvibacter sp. PAE-UM (Proteobacteria | Betaproteobacteriales)	C1	CoxL	60
6	WP_049748450.1 - Mycobacterium goodii (Actinobacteriota | Corynebacteriales)	C1	CoxL	60
6	WP_047030964.1 - Hoeflea sp. IMCC20628 (Proteobacteria | Rhizobiales)	C1	CoxL	60
6	WP_046772266.1 - Jiangella alkaliphila (Actinobacteriota | Jiangellales)	C1	CoxL	60
6	WP_037657002.1 - Streptomyces griseofuscus (Actinobacteriota | Streptomycetales)	C1	CoxL	60
6	WP_036351837.1 - Mycobacterium asiaticum (Actinobacteriota | Corynebacteriales)	C1	CoxL	60
6	WP_027860366.1 - Marmoricola sp. URHB0036 (Actinobacteriota | Propionibacteriales)	C1	CoxL	60
6	WP_017589048.1 - Nocardiopsis ganjiahuensis (Actinobacteriota | Streptosporangiales)	C1	CoxL	60
6	WP_016430575.1 - Streptomyces sp. HGB0020 (Actinobacteriota | Streptomycetales)	C1	CoxL	60
6	WP_011691885.1 - Arthrobacter sp. FB24 (Actinobacteriota | Actinomycetales)	C1	CoxL	60
6	WP_005243653.1 - Rhodococcus sp. SC4 (Actinobacteriota | Corynebacteriales)	C1	CoxL	60
6	PYO31547.1 - Candidatus Rokubacteria bacterium (Methylomirabilota | Rokubacteriales)	C1	CoxL	60
5	WP_119358543.1 - Meiothermus granaticius (Deinococcota | Deinococcales)	C1	CoxL	60
5	WP_117228899.1 - Verrucosispora sp. LHW63014 (Actinobacteriota | Corynebacteriales)	C1	CoxL	60
5	WP_116948740.1 - Jiangella sp. KE2-3 (Actinobacteriota | Jiangellales)	C1	CoxL	60
5	WP_108148552.1 - Streptomyces lunaelactis (Actinobacteriota | Streptomycetales)	C1	CoxL	60
5	WP_104018938.1 - Roseovarius nitratireducens (Proteobacteria | Rhodobacterales)	C1	CoxL	60
5	WP_097136181.1 - Rhizobium subbaraonis (Proteobacteria | Rhizobiales)	C1	CoxL	60
5	WP_091427823.1 - Micromonospora tulbaghiae (Actinobacteriota | Corynebacteriales)	C1	CoxL	60
5	WP_085200665.1 - Mycobacterium triplex (Actinobacteriota | Corynebacteriales)	C1	CoxL	60
5	WP_083738438.1 - Mycobacterium sp. MS1601 (Actinobacteriota | Corynebacteriales)	C1	CoxL	60
5	WP_083052076.1 - Mycobacterium shinjukuense (Actinobacteriota | Corynebacteriales)	C1	CoxL	60
5	WP_072813342.1 - Rhodococcus zopfii (Actinobacteriota | Corynebacteriales)	C1	CoxL	60
5	WP_069401250.1 - Mycobacterium sherrisii (Actinobacteriota | Corynebacteriales)	C1	CoxL	60
5	WP_068250099.1 - Mycobacterium sp. ACS4331 (Actinobacteriota | Corynebacteriales)	C1	CoxL	60
5	WP_067670986.1 - Nocardia miyunensis (Actinobacteriota | Corynebacteriales)	C1	CoxL	60
5	WP_067562346.1 - Halofilum ochraceum (Proteobacteria | Thiohalospirales)	C1	CoxL	60
5	WP_058978730.1 - Deinococcus grandis (Deinococcota | Deinococcales)	C1	CoxL	60
5	WP_056739615.1 - Arthrobacter sp. Soil763 (Actinobacteriota | Actinomycetales)	C1	CoxL	60
5	WP_040701339.1 - Nocardia vinacea (Actinobacteriota | Corynebacteriales)	C1	CoxL	60
5	WP_030620511.1 - Streptomyces fulvoviolaceus (Actinobacteriota | Streptomycetales)	C1	CoxL	60
5	WP_030503369.1 - Micromonospora purpureochromogenes (Actinobacteriota | Corynebacteriales)	C1	CoxL	60
5	WP_029032881.1 - Salinarimonas rosea (Proteobacteria | Rhizobiales)	C1	CoxL	60
5	WP_027877434.1 - Meiothermus cerbereus (Deinococcota | Deinococcales)	C1	CoxL	60
5	WP_020104849.1 - Nocardia sp. 348MFTsu5.1 (Actinobacteriota | Corynebacteriales)	C1	CoxL	60
5	WP_017606035.1 - Nocardiopsis alkaliphila (Actinobacteriota | Streptosporangiales)	C1	CoxL	60
5	WP_011738501.1 - Mycobacterium ulcerans (Actinobacteriota | Corynebacteriales)	C1	CoxL	60
5	WP_011629305.1 - Alkalilimnicola ehrlichii (Proteobacteria | Nitrococcales)	C1	CoxL	60
5	WP_006946619.1 - Rhodococcus sp. EsD8 (Actinobacteriota | Corynebacteriales)	C1	CoxL	60
5	WP_006934453.1 - Labrenzia aggregata (Proteobacteria | Rhizobiales)	C1	CoxL	60
4	WP_123112862.1 - Halorubrum sp. CBA1229 (Halobacterota | Halobacteriales)	C1	CoxL	60
4	WP_111585007.1 - Streptomyces sp. PsTaAH-130 (Actinobacteriota | Streptomycetales)	C1	CoxL	60
4	WP_110034362.1 - Hoeflea marina (Proteobacteria | Rhizobiales)	C1	CoxL	60
4	WP_109422988.1 - Maritimibacter sp. 55A14 (Proteobacteria | Rhodobacterales)	C1	CoxL	60
4	WP_097806368.1 - Pelagimonas varians (Proteobacteria | Rhodobacterales)	C1	CoxL	60
4	WP_094524195.1 - Halorubrum sp. Eb13 (Halobacterota | Halobacteriales)	C1	CoxL	60
4	WP_092108505.1 - Cryobacterium luteum (Actinobacteriota | Actinomycetales)	C1	CoxL	60
4	WP_091641188.1 - Aquisalimonas asiatica (Proteobacteria | Nitrococcales)	C1	CoxL	60
4	WP_091345239.1 - Micromonospora rhizosphaerae (Actinobacteriota | Corynebacteriales)	C1	CoxL	60
4	WP_089884303.1 - Citreimonas salinaria (Proteobacteria | Rhodobacterales)	C1	CoxL	60
4	WP_089670017.1 - Halobacterium jilantaiense (Halobacterota | Halobacteriales)	C1	CoxL	60
4	WP_087080058.1 - Mycobacterium dioxanotrophicus (Actinobacteriota | Corynebacteriales)	C1	CoxL	60
4	WP_085822425.1 - Ruegeria meonggei (Proteobacteria | Rhodobacterales)	C1	CoxL	60
4	WP_083934065.1 - Sciscionella marina (Actinobacteriota | Corynebacteriales)	C1	CoxL	60
4	WP_083118002.1 - Mycobacterium rhodesiae (Actinobacteriota | Corynebacteriales)	C1	CoxL	60
4	WP_069421010.1 - Mycobacterium intermedium (Actinobacteriota | Corynebacteriales)	C1	CoxL	60
4	WP_069113326.1 - Jiangella alba (Actinobacteriota | Jiangellales)	C1	CoxL	60
4	WP_067304398.1 - Streptomyces griseochromogenes (Actinobacteriota | Streptomycetales)	C1	CoxL	60
4	WP_066438243.1 - Arthrobacter sp. EPSL27 (Actinobacteriota | Actinomycetales)	C1	CoxL	60
4	WP_064333930.1 - Shinella sp. HZN7 (Proteobacteria | Rhizobiales)	C1	CoxL	60
4	WP_059095334.1 - Mycobacterium sp. IS-1742 (Actinobacteriota | Corynebacteriales)	C1	CoxL	60
4	WP_053202158.1 - Jiangella muralis (Actinobacteriota | Jiangellales)	C1	CoxL	60
4	WP_049774518.1 - Nocardioides sp. JS614 (Actinobacteriota | Propionibacteriales)	C1	CoxL	60
4	WP_047313759.1 - Mycobacterium haemophilum (Actinobacteriota | Corynebacteriales)	C1	CoxL	60
4	WP_028276811.1 - Arthrobacter sp. I3 (Actinobacteriota | Actinomycetales)	C1	CoxL	60
4	WP_028266956.1 - Arthrobacter sp. MA-N2 (Actinobacteriota | Actinomycetales)	C1	CoxL	60
4	WP_027502665.1 - Rhodococcus sp. UNC363MFTsu5.1 (Actinobacteriota | Corynebacteriales)	C1	CoxL	60
4	WP_025496441.1 - Paraburkholderia aromaticivorans (Proteobacteria | Betaproteobacteriales)	C1	CoxL	60
4	WP_019544874.1 - Streptomyces sulphureus (Actinobacteriota | Streptomycetales)	C1	CoxL	60
4	WP_013653749.1 - Polymorphum gilvum (Proteobacteria | Rhizobiales)	C1	CoxL	60
4	WP_011557917.1 - Mycobacterium sp. MCS (Actinobacteriota | Corynebacteriales)	C1	CoxL	60
4	WP_005512167.1 - Rhodococcus hoagii (Actinobacteriota | Corynebacteriales)	C1	CoxL	60
4	PYO17475.1 - Candidatus Rokubacteria bacterium (Methylomirabilota | Rokubacteriales)	C1	CoxL	60
3	WP_124004709.1 - Streptomyces sp. Ag82_G5-5 (Actinobacteriota | Streptomycetales)	C1	CoxL	60
3	WP_121676403.1 - Micromonospora sp. BL-4 (Actinobacteriota | Corynebacteriales)	C1	CoxL	60
3	WP_117412031.1 - Breoghania sp. L-A4 (Proteobacteria | Rhizobiales)	C1	CoxL	60
3	WP_113791277.1 - Ruegeria sp. A3M17 (Proteobacteria | Rhodobacterales)	C1	CoxL	60
3	WP_107846800.1 - Litoreibacter ponti (Proteobacteria | Rhodobacterales)	C1	CoxL	60
3	WP_104062476.1 - Arthrobacter sp. 4R501 (Actinobacteriota | Actinomycetales)	C1	CoxL	60
3	WP_103963376.1 - Nonomuraea solani (Actinobacteriota | Streptosporangiales)	C1	CoxL	60
3	WP_101402299.1 - Streptomyces sp. OK885 (Actinobacteriota | Streptomycetales)	C1	CoxL	60
3	WP_100568618.1 - Streptomyces sp. CB01373 (Actinobacteriota | Streptomycetales)	C1	CoxL	60
3	WP_095851241.1 - Streptomyces sp. Ag82_O1-15 (Actinobacteriota | Streptomycetales)	C1	CoxL	60
3	WP_092321909.1 - Cryobacterium psychrotolerans (Actinobacteriota | Actinomycetales)	C1	CoxL	60
3	WP_091622611.1 - Amycolatopsis saalfeldensis (Actinobacteriota | Corynebacteriales)	C1	CoxL	60
3	WP_091561760.1 - Arthrobacter sp. ok362 (Actinobacteriota | Actinomycetales)	C1	CoxL	60
3	WP_090686048.1 - Paraburkholderia phenazinium (Proteobacteria | Betaproteobacteriales)	C1	CoxL	60
3	WP_090304398.1 - Natronorubrum texcoconense (Halobacterota | Halobacteriales)	C1	CoxL	60
3	WP_089097610.1 - Geobacillus galactosidasius (Firmicutes | Bacillales)	C1	CoxL	60
3	WP_088948677.1 - Micromonospora zamorensis (Actinobacteriota | Corynebacteriales)	C1	CoxL	60
3	WP_088346920.1 - Rhodomicrobium vannielii (Proteobacteria | Rhizobiales)	C1	CoxL	60
3	WP_085236295.1 - Mycobacterium conspicuum (Actinobacteriota | Corynebacteriales)	C1	CoxL	60
3	WP_085160075.1 - Mycobacterium lacus (Actinobacteriota | Corynebacteriales)	C1	CoxL	60
3	WP_083178022.1 - Mycobacterium scrofulaceum (Actinobacteriota | Corynebacteriales)	C1	CoxL	60
3	WP_080455487.1 - Roseovarius sp. A-2 (Proteobacteria | Rhodobacterales)	C1	CoxL	60
3	WP_067360983.1 - Streptomyces olivochromogenes (Actinobacteriota | Streptomycetales)	C1	CoxL	60
3	WP_046751714.1 - Mycobacterium elephantis (Actinobacteriota | Corynebacteriales)	C1	CoxL	60
3	WP_031404636.1 - Thiomonas sp. FB-Cd (Proteobacteria | Betaproteobacteriales)	C1	CoxL	60
3	WP_028478833.1 - Nocardia sp. CNY236 (Actinobacteriota | Corynebacteriales)	C1	CoxL	60
3	WP_027793700.1 - Paraburkholderia acidipaludis (Proteobacteria | Betaproteobacteriales)	C1	CoxL	60
3	WP_024365570.1 - Arthrobacter sp. TB 26 (Actinobacteriota | Actinomycetales)	C1	CoxL	60
3	WP_020174914.1 - Methyloferula stellata (Proteobacteria | Rhizobiales)	C1	CoxL	60
3	WP_016692459.1 - Rhodococcus rhodochrous (Actinobacteriota | Corynebacteriales)	C1	CoxL	60
3	WP_013913730.1 - Oligotropha carboxidovorans (Proteobacteria | Rhizobiales)	C1	CoxL	60
3	WP_009810137.1 - Roseobacter sp. MED193 (Proteobacteria | Rhodobacterales)	C1	CoxL	60
3	WP_007181871.1 - Burkholderia sp. Ch1-1 (Proteobacteria | Betaproteobacteriales)	C1	CoxL	60
2	WP_123687088.1 - Amycolatopsis eurytherma (Actinobacteriota | Corynebacteriales)	C1	CoxL	60
2	WP_119782069.1 - Oleomonas sp. K1W22B-8 (Proteobacteria | Rhodospirillales)	C1	CoxL	60
2	WP_117337218.1 - Paraburkholderia sp. DHOC27 (Proteobacteria | Betaproteobacteriales)	C1	CoxL	60
2	WP_114878287.1 - Sulfitobacter sp. SK011 (Proteobacteria | Rhodobacterales)	C1	CoxL	60
2	WP_113775466.1 - Loktanella sp. D2R18 (Proteobacteria | Rhodobacterales)	C1	CoxL	60
2	WP_108925959.1 - Mycobacterium montefiorense (Actinobacteriota | Corynebacteriales)	C1	CoxL	60
2	WP_108892541.1 - Palleronia abyssalis (Proteobacteria | Rhodobacterales)	C1	CoxL	60
2	WP_107983217.1 - Rhodococcus sp. OK519 (Actinobacteriota | Corynebacteriales)	C1	CoxL	60
2	WP_106751879.1 - Pannonibacter carbonis (Proteobacteria | Rhizobiales)	C1	CoxL	60
2	WP_106245007.1 - Nonomuraea fuscirosea (Actinobacteriota | Streptosporangiales)	C1	CoxL	60
2	WP_104087830.1 - Cryobacterium sp. N21 (Actinobacteriota | Actinomycetales)	C1	CoxL	60
2	WP_103704740.1 - Paraburkholderia eburnea (Proteobacteria | Betaproteobacteriales)	C1	CoxL	60
2	WP_102129303.1 - Burkholderia sp. WAC0059 (Proteobacteria | Betaproteobacteriales)	C1	CoxL	60
2	WP_101069031.1 - Roseovarius salinarum (Proteobacteria | Rhodobacterales)	C1	CoxL	60
2	WP_099944650.1 - Streptomyces sp. 93 (Actinobacteriota | Streptomycetales)	C1	CoxL	60
2	WP_097379611.1 - Natrinema ejinorense (Halobacterota | Halobacteriales)	C1	CoxL	60
2	WP_094070766.1 - Labrenzia sp. VG12 (Proteobacteria | Rhizobiales)	C1	CoxL	60
2	WP_093255681.1 - Rubrimonas cliftonensis (Proteobacteria | Rhodobacterales)	C1	CoxL	60
2	WP_092546103.1 - Actinoplanes derwentensis (Actinobacteriota | Corynebacteriales)	C1	CoxL	60
2	WP_092497210.1 - Albidovulum xiamenense (Proteobacteria | Rhodobacterales)	C1	CoxL	60
2	WP_092138750.1 - Cupriavidus sp. YR651 (Proteobacteria | Betaproteobacteriales)	C1	CoxL	60
2	WP_091399281.1 - Micromonospora saelicesensis (Actinobacteriota | Corynebacteriales)	C1	CoxL	60
2	WP_091093294.1 - Nonomuraea wenchangensis (Actinobacteriota | Streptosporangiales)	C1	CoxL	60
2	WP_089234185.1 - Tropicimonas sediminicola (Proteobacteria | Rhodobacterales)	C1	CoxL	60
2	WP_089020524.1 - Micromonospora coriariae (Actinobacteriota | Corynebacteriales)	C1	CoxL	60
2	WP_088958478.1 - Variovorax sp. HW608 (Proteobacteria | Betaproteobacteriales)	C1	CoxL	60
2	WP_088635378.1 - Phaeobacter sp. 22II1-1F12B (Proteobacteria | Rhodobacterales)	C1	CoxL	60
2	WP_088318002.1 - Kineosporia sp. R_H_3 (Actinobacteriota | Actinomycetales)	C1	CoxL	60
2	WP_085867418.1 - Pseudoruegeria aquimaris (Proteobacteria | Rhodobacterales)	C1	CoxL	60
2	WP_085125208.1 - Tistlia consotensis (Proteobacteria | Kiloniellales)	C1	CoxL	60
2	WP_083228373.1 - Enterovibrio pacificus (Proteobacteria | Enterobacteriales)	C1	CoxL	60
2	WP_081503161.1 - Sulfobacillus thermosulfidooxidans (Firmicutes | Sulfobacillales)	C1	CoxL	60
2	WP_073677806.1 - Mycobacterium sp. SWH-M5 (Actinobacteriota | Corynebacteriales)	C1	CoxL	60
2	WP_072902158.1 - Cognatiyoonia sediminum (Proteobacteria | Rhodobacterales)	C1	CoxL	60
2	WP_072823149.1 - Bradyrhizobium erythrophlei (Proteobacteria | Rhizobiales)	C1	CoxL	60
2	WP_068155897.1 - Rhodococcus phenolicus (Actinobacteriota | Corynebacteriales)	C1	CoxL	60
2	WP_066963814.1 - Mycobacterium sp. 852002-50816_SCH5313054-b (Actinobacteriota | Corynebacteriales)	C1	CoxL	60
2	WP_065066366.1 - Brevibacillus sp. WF146 (Firmicutes | Brevibacillales)	C1	CoxL	60
2	WP_064944726.1 - Mycobacterium sp. 852013-50091_SCH5140682 (Actinobacteriota | Corynebacteriales)	C1	CoxL	60
2	WP_064063300.1 - Rhodococcus gordoniae (Actinobacteriota | Corynebacteriales)	C1	CoxL	60
2	WP_062136774.1 - Paraburkholderia monticola (Proteobacteria | Betaproteobacteriales)	C1	CoxL	60
2	WP_061497139.1 - Ramlibacter tataouinensis (Proteobacteria | Betaproteobacteriales)	C1	CoxL	60
2	WP_058289936.1 - Epibacterium multivorans (Proteobacteria | Rhodobacterales)	C1	CoxL	60
2	WP_058244945.1 - Thalassobius autumnalis (Proteobacteria | Rhodobacterales)	C1	CoxL	60
2	WP_056426906.1 - Arthrobacter sp. Leaf69 (Actinobacteriota | Actinomycetales)	C1	CoxL	60
2	WP_044509572.1 - Mycobacterium simiae (Actinobacteriota | Corynebacteriales)	C1	CoxL	60
2	WP_039805115.1 - Nocardia araoensis (Actinobacteriota | Corynebacteriales)	C1	CoxL	60
2	WP_037270552.1 - Roseovarius mucosus (Proteobacteria | Rhodobacterales)	C1	CoxL	60
2	WP_037242669.1 - Roseovarius sp. MCTG156 (Proteobacteria | Rhodobacterales)	C1	CoxL	60
2	WP_036346864.1 - Mycobacterium aromaticivorans (Actinobacteriota | Corynebacteriales)	C1	CoxL	60
2	WP_033232800.1 - Rhodococcus globerulus (Actinobacteriota | Corynebacteriales)	C1	CoxL	60
2	WP_027931605.1 - Amycolatopsis thermoflava (Actinobacteriota | Corynebacteriales)	C1	CoxL	60
2	WP_027578839.1 - Bradyrhizobium sp. Ai1a-2 (Proteobacteria | Rhizobiales)	C1	CoxL	60
2	WP_024585215.1 - Bradyrhizobium sp. OHSU_III (Proteobacteria | Rhizobiales)	C1	CoxL	60
2	WP_024514065.1 - Bradyrhizobium sp. Tv2a-2 (Proteobacteria | Rhizobiales)	C1	CoxL	60
2	WP_023431676.1 - Lutibaculum baratangense (Proteobacteria | Rhizobiales)	C1	CoxL	60
2	WP_019429895.1 - Limnohabitans sp. Rim47 (Proteobacteria | Betaproteobacteriales)	C1	CoxL	60
2	WP_019056033.1 - Streptomyces prunicolor (Actinobacteriota | Streptomycetales)	C1	CoxL	60
2	WP_017583815.1 - Nocardiopsis valliformis (Actinobacteriota | Streptosporangiales)	C1	CoxL	60
2	WP_015495035.1 - Octadecabacter arcticus (Proteobacteria | Rhodobacterales)	C1	CoxL	60
2	WP_012392616.1 - Mycobacterium marinum (Actinobacteriota | Corynebacteriales)	C1	CoxL	60
2	WP_012177884.1 - Dinoroseobacter shibae (Proteobacteria | Rhodobacterales)	C1	CoxL	60
2	AXJ11015.1 - Arthrobacter sp. PM3 (Actinobacteriota | Actinomycetales)	C1	CoxL	60
1	WP_120950474.1 - Arthrobacter oryzae (Actinobacteriota | Actinomycetales)	C1	CoxL	60
1	WP_120706810.1 - Rhizobium jaguaris (Proteobacteria | Rhizobiales)	C1	CoxL	60
1	WP_116765780.1 - Arthrobacter humicola (Actinobacteriota | Actinomycetales)	C1	CoxL	60
1	WP_112188808.1 - Piscinibacter caeni (Proteobacteria | Betaproteobacteriales)	C1	CoxL	60
1	WP_111647473.1 - Actinoplanes lutulentus (Actinobacteriota | Corynebacteriales)	C1	CoxL	60
1	WP_110262476.1 - Williamsia faeni (Actinobacteriota | Corynebacteriales)	C1	CoxL	60
1	WP_109592567.1 - Actinoplanes xinjiangensis (Actinobacteriota | Corynebacteriales)	C1	CoxL	60
1	WP_109483916.1 - Paraburkholderia sp. C35 (Proteobacteria | Betaproteobacteriales)	C1	CoxL	60
1	WP_106722526.1 - Mesorhizobium soli (Proteobacteria | Rhizobiales)	C1	CoxL	60
1	WP_104201004.1 - Cryobacterium sp. Y29 (Actinobacteriota | Actinomycetales)	C1	CoxL	60
1	WP_104172874.1 - Arthrobacter sp. Y81 (Actinobacteriota | Actinomycetales)	C1	CoxL	60
1	WP_103991761.1 - Halobellus limi (Halobacterota | Halobacteriales)	C1	CoxL	60
1	WP_103886890.1 - Streptomyces yanglinensis (Actinobacteriota | Streptomycetales)	C1	CoxL	60
1	WP_101375198.1 - Streptomyces sp. 59 (Actinobacteriota | Streptomycetales)	C1	CoxL	60
1	WP_100668643.1 - Kyrpidia spormannii (Firmicutes | Kyrpidiales)	C1	CoxL	60
1	WP_100369297.1 - Yoonia maricola (Proteobacteria | Rhodobacterales)	C1	CoxL	60
1	WP_097212516.1 - Rhodococcus sp. OK270 (Actinobacteriota | Corynebacteriales)	C1	CoxL	60
1	WP_096696354.1 - Polaromonas sp. AER18D-145 (Proteobacteria | Betaproteobacteriales)	C1	CoxL	60
1	WP_096668268.1 - Polaromonas sp. AET17H-212 (Proteobacteria | Betaproteobacteriales)	C1	CoxL	60
1	WP_096284224.1 - Mycobacterium ahvazicum (Actinobacteriota | Corynebacteriales)	C1	CoxL	60
1	WP_095883516.1 - Yangia sp. SAOS 153D (Proteobacteria | Rhodobacterales)	C1	CoxL	60
1	WP_094480747.1 - Mycobacterium sphagni (Actinobacteriota | Corynebacteriales)	C1	CoxL	60
1	WP_093609850.1 - Actinoplanes philippinensis (Actinobacteriota | Corynebacteriales)	C1	CoxL	60
1	WP_091627047.1 - Maribacter orientalis (Bacteroidota | Flavobacteriales)	C1	CoxL	60
1	WP_090608396.1 - Mycobacterium lentiflavum (Actinobacteriota | Corynebacteriales)	C1	CoxL	60
1	WP_088124132.1 - Parageobacillus genomosp. 1 (Firmicutes | Bacillales)	C1	CoxL	60
1	WP_087100255.1 - Nocardiopsis sp. JB363 (Actinobacteriota | Streptosporangiales)	C1	CoxL	60
1	WP_085288222.1 - Mycobacterium vulneris (Actinobacteriota | Corynebacteriales)	C1	CoxL	60
1	WP_084387668.1 - Grimontia marina (Proteobacteria | Enterobacterales)	C1	CoxL	60
1	WP_084367913.1 - Rhizobium sp. RU36D (Proteobacteria | Rhizobiales)	C1	CoxL	60
1	WP_083173343.1 - Mycobacterium paraseoulense (Actinobacteriota | Corynebacteriales)	C1	CoxL	60
1	WP_079924763.1 - Mycobacterium sp. AT1 (Actinobacteriota | Corynebacteriales)	C1	CoxL	60
1	WP_075214072.1 - Mongoliimonas terrestris (Proteobacteria | Rhizobiales)	C1	CoxL	60
1	WP_075030256.1 - Streptomyces mirabilis (Actinobacteriota | Streptomycetales)	C1	CoxL	60
1	WP_074310953.1 - Micromonospora cremea (Actinobacteriota | Corynebacteriales)	C1	CoxL	60
1	WP_073987086.1 - Mesorhizobium plurifarium (Proteobacteria | Rhizobiales)	C1	CoxL	60
1	WP_072749636.1 - Rhodococcus maanshanensis (Actinobacteriota | Corynebacteriales)	C1	CoxL	60
1	WP_068239371.1 - Tritonibacter horizontis (Proteobacteria | Rhodobacterales)	C1	CoxL	60
1	WP_068233962.1 - Mycobacterium sp. E3198 (Actinobacteriota | Corynebacteriales)	C1	CoxL	60
1	WP_068056470.1 - Nocardia xishanensis (Actinobacteriota | Corynebacteriales)	C1	CoxL	60
1	WP_067805166.1 - Mycobacterium sp. ACS1612 (Actinobacteriota | Corynebacteriales)	C1	CoxL	60
1	WP_067464736.1 - Nocardia amamiensis (Actinobacteriota | Corynebacteriales)	C1	CoxL	60
1	WP_066917567.1 - Mycobacterium interjectum (Actinobacteriota | Corynebacteriales)	C1	CoxL	60
1	WP_066094013.1 - Hydrogenophaga crassostreae (Proteobacteria | Betaproteobacteriales)	C1	CoxL	60
1	WP_059411061.1 - Cupriavidus basilensis (Proteobacteria | Betaproteobacteriales)	C1	CoxL	60
1	WP_058932302.1 - Pseudarthrobacter sulfonivorans (Actinobacteriota | Actinomycetales)	C1	CoxL	60
1	WP_058334182.1 - Phaeobacter sp. CECT 5382 (Proteobacteria | Rhodobacterales)	C1	CoxL	60
1	WP_058311691.1 - Phaeobacter sp. CECT 7735 (Proteobacteria | Rhodobacterales)	C1	CoxL	60
1	WP_058281633.1 - Ruegeria denitrificans (Proteobacteria | Rhodobacterales)	C1	CoxL	60
1	WP_053169259.1 - Limnohabitans planktonicus (Proteobacteria | Betaproteobacteriales)	C1	CoxL	60
1	WP_052641413.1 - Rhizobium sp. NT-26 (Proteobacteria | Rhizobiales)	C1	CoxL	60
1	WP_050661212.1 - Roseovarius tolerans (Proteobacteria | Rhodobacterales)	C1	CoxL	60
1	WP_045003767.1 - Bradyrhizobium sp. LTSP857 (Proteobacteria | Rhizobiales)	C1	CoxL	60
1	WP_042261589.1 - Paraburkholderia heleia (Proteobacteria | Betaproteobacteriales)	C1	CoxL	60
1	WP_035876025.1 - Cupriavidus sp. SK-3 (Proteobacteria | Betaproteobacteriales)	C1	CoxL	60
1	WP_029543052.1 - Rhodococcus aetherivorans (Actinobacteriota | Corynebacteriales)	C1	CoxL	60
1	WP_029064885.1 - Labrenzia sp. DG1229 (Proteobacteria | Rhizobiales)	C1	CoxL	60
1	WP_028737500.1 - Rhizobium selenitireducens (Proteobacteria | Rhizobiales)	C1	CoxL	60
1	WP_027887915.1 - Meiothermus taiwanensis (Deinococcota | Deinococcales)	C1	CoxL	60
1	WP_024506162.1 - Bradyrhizobium sp. ARR65 (Proteobacteria | Rhizobiales)	C1	CoxL	60
1	WP_019121972.1 - Brevibacillus massiliensis (Firmicutes | Brevibacillales)	C1	CoxL	60
1	WP_015688534.1 - Bradyrhizobium sp. S23321 (Proteobacteria | Rhizobiales)	C1	CoxL	60
1	WP_014000195.1 - Mycobacterium canettii (Actinobacteriota | Corynebacteriales)	C1	CoxL	60
1	WP_008961551.1 - Bradyrhizobium sp. STM 3809 (Proteobacteria | Rhizobiales)	C1	CoxL	60
1	WP_008206628.1 - Roseobacter sp. SK209-2-6 (Proteobacteria | Rhodobacterales)	C1	CoxL	60
1	WP_007299163.1 - Rhodococcus imtechensis (Actinobacteriota | Corynebacteriales)	C1	CoxL	60
1	WP_007167484.1 - Mycobacterium parascrofulaceum (Actinobacteriota | Corynebacteriales)	C1	CoxL	60
1	PSN96219.1 - Candidatus Marsarchaeota G2 archaeon ECH_B_2 (Marsarchaeota | N/A)	C1	CoxL	60
1	APX53005.1 - Sulfolobus mongibelli (Crenarchaeota | Sulfolobales)	C1	CoxL	60
4	KPK59851.1 - Gemmatimonas sp. SG8_38_2	C1	Cyc2	50
1	WP_085315679.1 - Derxia lacustris	C1	Cyc2	50
1	KPK80296.1 - Gemmatimonas sp. SM23_52	C1	Cyc2	50
931	Cytochrome aa3 oxidase (coxA) k141_2301470_length_4129_cov_6.0000_2_1	C1	CoxA	50
915	Cytochrome aa3 oxidase (coxA) k141_13168812_length_4907_cov_14.0000_4_1	C1	CoxA	50
764	Cytochrome aa3 oxidase (coxA) k141_3078332_length_8566_cov_11.2542_4_1	C1	CoxA	50
527	Cytochrome aa3 oxidase (coxA) k141_161257_length_30785_cov_11.0000_40_1	C1	CoxA	50
477	Cytochrome aa3 oxidase (coxA) k141_4277124_length_23818_cov_8.2913_3_1	C1	CoxA	50
410	Cytochrome aa3 oxidase (coxA) k141_991978_length_17490_cov_18.3222_10_1	C1	CoxA	50
386	Cytochrome aa3 oxidase (coxA) k141_893187_length_135295_cov_12.9984_113_1	C1	CoxA	50
343	Cytochrome aa3 oxidase (coxA) k141_73667_length_5106_cov_12.0000_2_1	C1	CoxA	50
326	Cytochrome aa3 oxidase (coxA) k141_18356709_length_2320_cov_4.0000_1_1	C1	CoxA	50
326	Cytochrome aa3 oxidase (coxA) k141_1381521_length_10837_cov_9.0000_10_1	C1	CoxA	50
321	Cytochrome aa3 oxidase (coxA) k141_730330_length_11411_cov_8.0000_2_1	C1	CoxA	50
281	Cytochrome aa3 oxidase (coxA) k141_2526640_length_3152_cov_10.8921_2_1	C1	CoxA	50
264	Cytochrome aa3 oxidase (coxA) k141_893187_length_135295_cov_12.9984_108_1	C1	CoxA	50
262	Cytochrome aa3 oxidase (coxA) k141_6118686_length_8902_cov_8.3312_6_1	C1	CoxA	50
247	Cytochrome aa3 oxidase (coxA) k141_11510_length_68703_cov_19.0368_52_1	C1	CoxA	50
246	Cytochrome aa3 oxidase (coxA) k141_1556222_length_18493_cov_9.2389_18_1	C1	CoxA	50
243	Cytochrome aa3 oxidase (coxA) k141_2486548_length_685055_cov_57.0000_267_1	C1	CoxA	50
239	Cytochrome aa3 oxidase (coxA) k141_568051_length_3448_cov_9.0000_1_1	C1	CoxA	50
225	Cytochrome aa3 oxidase (coxA) k141_789560_length_16143_cov_10.0000_5_1	C1	CoxA	50
224	Cytochrome aa3 oxidase (coxA) k141_1146279_length_4102_cov_9.0000_4_1	C1	CoxA	50
221	Cytochrome aa3 oxidase (coxA) k141_7598440_length_5302_cov_23.2854_2_1	C1	CoxA	50
211	Cytochrome aa3 oxidase (coxA) k141_1062315_length_10059_cov_10.0000_7_1	C1	CoxA	50
210	Cytochrome aa3 oxidase (coxA) k141_348951_length_35914_cov_13.5030_4_1	C1	CoxA	50
209	Cytochrome aa3 oxidase (coxA) k141_730330_length_11411_cov_8.0000_8_1	C1	CoxA	50
205	Cytochrome aa3 oxidase (coxA) k141_2488648_length_158917_cov_115.6211_73_1	C1	CoxA	50
204	Cytochrome aa3 oxidase (coxA) k141_20564526_length_53512_cov_15.6577_18_1	C1	CoxA	50
202	Cytochrome aa3 oxidase (coxA) k141_2925746_length_31308_cov_8.3145_3_1	C1	CoxA	50
198	Cytochrome aa3 oxidase (coxA) k141_804168_length_2767_cov_41.0000_2_1	C1	CoxA	50
198	Cytochrome aa3 oxidase (coxA) k141_128887_length_4634_cov_8.9733_4_1	C1	CoxA	50
190	Cytochrome aa3 oxidase (coxA) k141_1408325_length_5268_cov_21.4730_3_1	C1	CoxA	50
185	Cytochrome aa3 oxidase (coxA) k141_17705232_length_6737_cov_14.9961_2_1	C1	CoxA	50
175	Cytochrome aa3 oxidase (coxA) k141_9817455_length_2605_cov_6.0000_2_1	C1	CoxA	50
173	Cytochrome aa3 oxidase (coxA) k141_261639_length_8051_cov_13.3996_3_1	C1	CoxA	50
170	Cytochrome aa3 oxidase (coxA) k141_6393602_length_47006_cov_46.6308_38_1	C1	CoxA	50
168	Cytochrome aa3 oxidase (coxA) k141_4601139_length_12033_cov_12.0000_7_1	C1	CoxA	50
168	Cytochrome aa3 oxidase (coxA) k141_3408844_length_69931_cov_11.4663_45_1	C1	CoxA	50
167	Cytochrome aa3 oxidase (coxA) k141_6577628_length_31448_cov_15.0000_8_1	C1	CoxA	50
164	Cytochrome aa3 oxidase (coxA) k141_578292_length_195204_cov_11.0000_158_1	C1	CoxA	50
163	Cytochrome aa3 oxidase (coxA) k141_789560_length_16143_cov_10.0000_11_1	C1	CoxA	50
163	Cytochrome aa3 oxidase (coxA) k141_3115800_length_58608_cov_21.6334_40_1	C1	CoxA	50
160	Cytochrome aa3 oxidase (coxA) k141_4504285_length_10043_cov_19.2636_9_1	C1	CoxA	50
160	Cytochrome aa3 oxidase (coxA) k141_1312261_length_8468_cov_7.6657_7_1	C1	CoxA	50
158	Cytochrome aa3 oxidase (coxA) k141_7939883_length_24453_cov_9.2337_1_1	C1	CoxA	50
150	Cytochrome aa3 oxidase (coxA) k141_2770919_length_210220_cov_21.3962_148_1	C1	CoxA	50
149	Cytochrome aa3 oxidase (coxA) k141_14634312_length_37733_cov_10.0000_28_1	C1	CoxA	50
144	Cytochrome aa3 oxidase (coxA) k141_2754358_length_11472_cov_12.5989_5_1	C1	CoxA	50
143	Cytochrome aa3 oxidase (coxA) k141_1383578_length_17416_cov_12.3263_5_1	C1	CoxA	50
142	Cytochrome aa3 oxidase (coxA) k141_3151669_length_6413_cov_8.7881_4_1	C1	CoxA	50
132	Cytochrome aa3 oxidase (coxA) k141_3128553_length_6463_cov_7.9998_7_1	C1	CoxA	50
130	Cytochrome aa3 oxidase (coxA) k141_1605001_length_13411_cov_18.0000_7_1	C1	CoxA	50
129	Cytochrome aa3 oxidase (coxA) k141_578292_length_195204_cov_11.0000_176_1	C1	CoxA	50
123	Cytochrome aa3 oxidase (coxA) k141_501437_length_4243_cov_6.9298_1_1	C1	CoxA	50
123	Cytochrome aa3 oxidase (coxA) k141_4128572_length_15407_cov_14.1234_8_1	C1	CoxA	50
120	Cytochrome aa3 oxidase (coxA) k141_597154_length_88370_cov_11.0726_61_1	C1	CoxA	50
119	Cytochrome aa3 oxidase (coxA) k141_4863757_length_14720_cov_8.9879_7_1	C1	CoxA	50
118	Cytochrome aa3 oxidase (coxA) k141_1471256_length_13768_cov_11.7436_12_1	C1	CoxA	50
118	Cytochrome aa3 oxidase (coxA) k141_1241534_length_7320_cov_8.7344_5_1	C1	CoxA	50
116	Cytochrome aa3 oxidase (coxA) k141_3717375_length_2071_cov_8.2943_1_1	C1	CoxA	50
113	Cytochrome aa3 oxidase (coxA) k141_706568_length_20753_cov_11.5651_4_1	C1	CoxA	50
110	Cytochrome aa3 oxidase (coxA) k141_387452_length_135504_cov_10.6245_97_1	C1	CoxA	50
109	Cytochrome aa3 oxidase (coxA) k141_634751_length_8083_cov_7.0000_7_1	C1	CoxA	50
109	Cytochrome aa3 oxidase (coxA) k141_1796892_length_5746_cov_9.9558_5_1	C1	CoxA	50
108	Cytochrome aa3 oxidase (coxA) k141_12805_length_4211_cov_7.0000_3_1	C1	CoxA	50
107	Cytochrome aa3 oxidase (coxA) k141_2424033_length_12054_cov_8.8352_2_1	C1	CoxA	50
105	Cytochrome aa3 oxidase (coxA) k141_341329_length_2672_cov_11.5441_3_1	C1	CoxA	50
105	Cytochrome aa3 oxidase (coxA) k141_2486548_length_685055_cov_57.0000_466_1	C1	CoxA	50
105	Cytochrome aa3 oxidase (coxA) k141_2423613_length_65848_cov_10.0000_52_1	C1	CoxA	50
105	Cytochrome aa3 oxidase (coxA) k141_2280886_length_5442_cov_6.0000_1_1	C1	CoxA	50
103	Cytochrome aa3 oxidase (coxA) k141_450224_length_41129_cov_109.8803_24_1	C1	CoxA	50
102	Cytochrome aa3 oxidase (coxA) k141_1958059_length_20841_cov_8.9959_4_1	C1	CoxA	50
102	Cytochrome aa3 oxidase (coxA) k141_161257_length_30785_cov_11.0000_35_1	C1	CoxA	50
101	Cytochrome aa3 oxidase (coxA) k141_2848978_length_6251_cov_11.4445_7_1	C1	CoxA	50
97	Cytochrome aa3 oxidase (coxA) k141_4386621_length_38997_cov_15.0000_20_1	C1	CoxA	50
96	Cytochrome aa3 oxidase (coxA) k141_7681806_length_14832_cov_12.5948_4_1	C1	CoxA	50
96	Cytochrome aa3 oxidase (coxA) k141_700389_length_3930_cov_5.8944_2_1	C1	CoxA	50
96	Cytochrome aa3 oxidase (coxA) k141_2637994_length_217694_cov_14.0198_77_1	C1	CoxA	50
95	Cytochrome aa3 oxidase (coxA) k141_5704025_length_4508_cov_7.1282_3_1	C1	CoxA	50
91	Cytochrome aa3 oxidase (coxA) k141_9599677_length_6628_cov_8.1736_3_1	C1	CoxA	50
90	Cytochrome aa3 oxidase (coxA) k141_3084394_length_77302_cov_11.7632_34_1	C1	CoxA	50
90	Cytochrome aa3 oxidase (coxA) k141_17433_length_102893_cov_57.4979_41_1	C1	CoxA	50
90	Cytochrome aa3 oxidase (coxA) k141_1472268_length_8163_cov_9.3796_8_1	C1	CoxA	50
88	Cytochrome aa3 oxidase (coxA) k141_369656_length_25125_cov_66.9982_8_1	C1	CoxA	50
88	Cytochrome aa3 oxidase (coxA) k141_11709384_length_3243_cov_19.1302_4_1	C1	CoxA	50
86	Cytochrome aa3 oxidase (coxA) k141_1264949_length_13780_cov_8.0000_6_1	C1	CoxA	50
84	Cytochrome aa3 oxidase (coxA) k141_2637994_length_217694_cov_14.0198_118_1	C1	CoxA	50
84	Cytochrome aa3 oxidase (coxA) k141_14968355_length_1973_cov_6.0000_1_1	C1	CoxA	50
84	Cytochrome aa3 oxidase (coxA) k141_135953_length_4932_cov_8.0000_4_1	C1	CoxA	50
83	Cytochrome aa3 oxidase (coxA) k141_839216_length_8321_cov_7.0000_6_1	C1	CoxA	50
83	Cytochrome aa3 oxidase (coxA) k141_20082824_length_3927_cov_25.0000_5_1	C1	CoxA	50
80	Cytochrome aa3 oxidase (coxA) k141_1018102_length_36198_cov_14.9673_22_1	C1	CoxA	50
78	Cytochrome aa3 oxidase (coxA) k141_632069_length_30776_cov_16.0908_17_1	C1	CoxA	50
76	Cytochrome aa3 oxidase (coxA) k141_1587703_length_12395_cov_31.8031_2_1	C1	CoxA	50
75	Cytochrome aa3 oxidase (coxA) k141_6954064_length_21341_cov_9.5043_4_1	C1	CoxA	50
75	Cytochrome aa3 oxidase (coxA) k141_3084605_length_15576_cov_8.2297_10_1	C1	CoxA	50
74	Cytochrome aa3 oxidase (coxA) k141_2116726_length_37854_cov_12.0783_7_1	C1	CoxA	50
72	Cytochrome aa3 oxidase (coxA) k141_4235110_length_22872_cov_50.9813_7_1	C1	CoxA	50
71	Cytochrome aa3 oxidase (coxA) k141_3078866_length_26226_cov_7.2180_21_1	C1	CoxA	50
71	Cytochrome aa3 oxidase (coxA) k141_1231812_length_7573_cov_7.0000_4_1	C1	CoxA	50
70	Cytochrome aa3 oxidase (coxA) k141_1836308_length_98811_cov_72.9284_80_1	C1	CoxA	50
69	Cytochrome aa3 oxidase (coxA) k141_728255_length_6361_cov_8.0000_9_1	C1	CoxA	50
69	Cytochrome aa3 oxidase (coxA) k141_5742962_length_8305_cov_11.9825_5_1	C1	CoxA	50
66	Cytochrome aa3 oxidase (coxA) k141_3524644_length_7365_cov_9.0000_3_1	C1	CoxA	50
66	Cytochrome aa3 oxidase (coxA) k141_2002770_length_4043_cov_10.0000_4_1	C1	CoxA	50
65	Cytochrome aa3 oxidase (coxA) k141_3333056_length_7393_cov_8.0000_6_1	C1	CoxA	50
65	Cytochrome aa3 oxidase (coxA) k141_10175703_length_6218_cov_6.0000_3_1	C1	CoxA	50
64	Cytochrome aa3 oxidase (coxA) k141_232441_length_11469_cov_6.0000_7_1	C1	CoxA	50
63	Cytochrome aa3 oxidase (coxA) k141_4071625_length_5654_cov_7.4143_5_1	C1	CoxA	50
63	Cytochrome aa3 oxidase (coxA) k141_1123015_length_114814_cov_10.0421_87_1	C1	CoxA	50
61	Cytochrome aa3 oxidase (coxA) k141_689448_length_154276_cov_77.9886_124_1	C1	CoxA	50
61	Cytochrome aa3 oxidase (coxA) k141_6268524_length_32852_cov_10.5563_7_1	C1	CoxA	50
59	Cytochrome aa3 oxidase (coxA) k141_1402662_length_20889_cov_13.5337_12_1	C1	CoxA	50
58	Cytochrome aa3 oxidase (coxA) k141_9785140_length_4279_cov_5.0000_3_1	C1	CoxA	50
58	Cytochrome aa3 oxidase (coxA) k141_4252589_length_61297_cov_59.9562_56_1	C1	CoxA	50
57	Cytochrome aa3 oxidase (coxA) k141_3588031_length_13241_cov_11.0000_7_1	C1	CoxA	50
56	Cytochrome aa3 oxidase (coxA) k141_1409617_length_9771_cov_17.9684_7_1	C1	CoxA	50
54	Cytochrome aa3 oxidase (coxA) k141_2223052_length_9798_cov_13.9704_8_1	C1	CoxA	50
53	Cytochrome aa3 oxidase (coxA) k141_479421_length_3084_cov_5.5586_1_1	C1	CoxA	50
52	Cytochrome aa3 oxidase (coxA) k141_8339857_length_41224_cov_17.5234_42_1	C1	CoxA	50
52	Cytochrome aa3 oxidase (coxA) k141_1544408_length_4942_cov_11.9496_4_1	C1	CoxA	50
49	Cytochrome aa3 oxidase (coxA) k141_526426_length_5387_cov_7.0000_4_1	C1	CoxA	50
49	Cytochrome aa3 oxidase (coxA) k141_1229994_length_9658_cov_9.0000_11_1	C1	CoxA	50
48	Cytochrome aa3 oxidase (coxA) k141_930552_length_3911_cov_7.9592_1_1	C1	CoxA	50
48	Cytochrome aa3 oxidase (coxA) k141_4035169_length_7937_cov_8.0000_5_1	C1	CoxA	50
48	Cytochrome aa3 oxidase (coxA) k141_371214_length_36444_cov_10.0000_14_1	C1	CoxA	50
48	Cytochrome aa3 oxidase (coxA) k141_2419270_length_2872_cov_9.0000_2_1	C1	CoxA	50
48	Cytochrome aa3 oxidase (coxA) k141_1300028_length_6050_cov_7.0000_7_1	C1	CoxA	50
47	Cytochrome aa3 oxidase (coxA) k141_199122_length_8661_cov_5.0000_8_1	C1	CoxA	50
46	Cytochrome aa3 oxidase (coxA) k141_6025970_length_4376_cov_22.3542_1_1	C1	CoxA	50
45	Cytochrome aa3 oxidase (coxA) k141_6399081_length_35499_cov_10.7892_13_1	C1	CoxA	50
45	Cytochrome aa3 oxidase (coxA) k141_4667728_length_17922_cov_9.0000_12_1	C1	CoxA	50
45	Cytochrome aa3 oxidase (coxA) k141_3871708_length_8913_cov_23.7702_8_1	C1	CoxA	50
45	Cytochrome aa3 oxidase (coxA) k141_1545343_length_2278_cov_7.0000_1_1	C1	CoxA	50
44	Cytochrome aa3 oxidase (coxA) k141_2263201_length_3039_cov_7.0000_2_1	C1	CoxA	50
44	Cytochrome aa3 oxidase (coxA) k141_13045210_length_33635_cov_18.8081_22_1	C1	CoxA	50
43	Cytochrome aa3 oxidase (coxA) k141_5324612_length_6528_cov_11.0000_2_1	C1	CoxA	50
43	Cytochrome aa3 oxidase (coxA) k141_3639552_length_117105_cov_16.1907_70_1	C1	CoxA	50
42	Cytochrome aa3 oxidase (coxA) k141_540888_length_39829_cov_10.0000_28_1	C1	CoxA	50
42	Cytochrome aa3 oxidase (coxA) k141_3052269_length_9802_cov_7.0000_8_1	C1	CoxA	50
42	Cytochrome aa3 oxidase (coxA) k141_12598_length_2483_cov_4.0000_1_1	C1	CoxA	50
42	Cytochrome aa3 oxidase (coxA) k141_10253211_length_3440_cov_16.0000_3_1	C1	CoxA	50
41	Cytochrome aa3 oxidase (coxA) k141_7894305_length_68355_cov_9.0565_39_1	C1	CoxA	50
41	Cytochrome aa3 oxidase (coxA) k141_7290403_length_6786_cov_7.0000_6_1	C1	CoxA	50
41	Cytochrome aa3 oxidase (coxA) k141_358390_length_27568_cov_19.9187_10_1	C1	CoxA	50
41	Cytochrome aa3 oxidase (coxA) k141_1093707_length_9883_cov_12.5410_11_1	C1	CoxA	50
40	Cytochrome aa3 oxidase (coxA) k141_19977397_length_14504_cov_12.2060_7_1	C1	CoxA	50
39	Cytochrome aa3 oxidase (coxA) k141_710076_length_50917_cov_12.0000_52_1	C1	CoxA	50
39	Cytochrome aa3 oxidase (coxA) k141_5166926_length_26723_cov_9.5349_8_1	C1	CoxA	50
39	Cytochrome aa3 oxidase (coxA) k141_2540455_length_11769_cov_17.8256_10_1	C1	CoxA	50
39	Cytochrome aa3 oxidase (coxA) k141_18149199_length_17191_cov_208.5057_3_1	C1	CoxA	50
38	Cytochrome aa3 oxidase (coxA) k141_8239019_length_8688_cov_6.0000_5_1	C1	CoxA	50
38	Cytochrome aa3 oxidase (coxA) k141_5066688_length_42081_cov_8.6069_10_1	C1	CoxA	50
38	Cytochrome aa3 oxidase (coxA) k141_4626736_length_2536_cov_7.0000_1_1	C1	CoxA	50
38	Cytochrome aa3 oxidase (coxA) k141_3391418_length_7720_cov_6.0000_5_1	C1	CoxA	50
38	Cytochrome aa3 oxidase (coxA) k141_3368467_length_6427_cov_6.0032_3_1	C1	CoxA	50
38	Cytochrome aa3 oxidase (coxA) k141_303795_length_57402_cov_23.7291_25_1	C1	CoxA	50
37	Cytochrome aa3 oxidase (coxA) k141_455615_length_7837_cov_8.6327_9_1	C1	CoxA	50
37	Cytochrome aa3 oxidase (coxA) k141_3412786_length_2041_cov_4.0000_2_1	C1	CoxA	50
37	Cytochrome aa3 oxidase (coxA) k141_14502714_length_9147_cov_15.0533_2_1	C1	CoxA	50
37	Cytochrome aa3 oxidase (coxA) k141_1225950_length_3604_cov_9.5019_3_1	C1	CoxA	50
35	Cytochrome aa3 oxidase (coxA) k141_6449021_length_2681_cov_9.0000_3_1	C1	CoxA	50
34	Cytochrome aa3 oxidase (coxA) k141_325730_length_4357_cov_8.1276_1_1	C1	CoxA	50
34	Cytochrome aa3 oxidase (coxA) k141_12702500_length_53963_cov_12.0520_20_1	C1	CoxA	50
34	Cytochrome aa3 oxidase (coxA) k141_1143841_length_32953_cov_11.2528_8_1	C1	CoxA	50
33	Cytochrome aa3 oxidase (coxA) k141_7071132_length_15141_cov_8.0000_1_1	C1	CoxA	50
33	Cytochrome aa3 oxidase (coxA) k141_6560213_length_8505_cov_7.0000_1_1	C1	CoxA	50
33	Cytochrome aa3 oxidase (coxA) k141_5373609_length_26564_cov_13.1492_2_1	C1	CoxA	50
33	Cytochrome aa3 oxidase (coxA) k141_2885532_length_5136_cov_9.0000_4_1	C1	CoxA	50
32	Cytochrome aa3 oxidase (coxA) k141_3367075_length_7382_cov_8.2460_1_1	C1	CoxA	50
32	Cytochrome aa3 oxidase (coxA) k141_2920949_length_25392_cov_7.0236_15_1	C1	CoxA	50
31	Cytochrome aa3 oxidase (coxA) k141_5374258_length_5693_cov_12.3844_2_1	C1	CoxA	50
31	Cytochrome aa3 oxidase (coxA) k141_480682_length_26978_cov_9.0000_21_1	C1	CoxA	50
31	Cytochrome aa3 oxidase (coxA) k141_453107_length_166995_cov_13.0564_102_1	C1	CoxA	50
31	Cytochrome aa3 oxidase (coxA) k141_4144597_length_27221_cov_10.8004_9_1	C1	CoxA	50
31	Cytochrome aa3 oxidase (coxA) k141_2560762_length_3623_cov_7.0000_1_1	C1	CoxA	50
30	Cytochrome aa3 oxidase (coxA) k141_822713_length_23876_cov_13.0000_8_1	C1	CoxA	50
30	Cytochrome aa3 oxidase (coxA) k141_6226753_length_6114_cov_11.6323_4_1	C1	CoxA	50
30	Cytochrome aa3 oxidase (coxA) k141_15824885_length_29947_cov_11.0013_2_1	C1	CoxA	50
30	Cytochrome aa3 oxidase (coxA) k141_15811373_length_39466_cov_28.1248_16_1	C1	CoxA	50
29	Cytochrome aa3 oxidase (coxA) k141_19420753_length_45577_cov_8.0000_31_1	C1	CoxA	50
28	Cytochrome aa3 oxidase (coxA) k141_961773_length_73746_cov_40.4077_25_1	C1	CoxA	50
28	Cytochrome aa3 oxidase (coxA) k141_706786_length_8805_cov_13.1971_5_1	C1	CoxA	50
28	Cytochrome aa3 oxidase (coxA) k141_6807124_length_6129_cov_9.6027_4_1	C1	CoxA	50
28	Cytochrome aa3 oxidase (coxA) k141_1004460_length_7556_cov_12.0092_3_1	C1	CoxA	50
27	Cytochrome aa3 oxidase (coxA) k141_14533240_length_12329_cov_21.1793_10_1	C1	CoxA	50
26	Cytochrome aa3 oxidase (coxA) k141_3096780_length_3001_cov_11.0000_3_1	C1	CoxA	50
26	Cytochrome aa3 oxidase (coxA) k141_2950395_length_15392_cov_8.0324_5_1	C1	CoxA	50
26	Cytochrome aa3 oxidase (coxA) k141_213302_length_46804_cov_10.0000_32_1	C1	CoxA	50
25	Cytochrome aa3 oxidase (coxA) k141_2870805_length_4813_cov_7.0000_3_1	C1	CoxA	50
25	Cytochrome aa3 oxidase (coxA) k141_2486548_length_685055_cov_57.0000_169_1	C1	CoxA	50
24	Cytochrome aa3 oxidase (coxA) k141_685448_length_27830_cov_20.3857_25_1	C1	CoxA	50
24	Cytochrome aa3 oxidase (coxA) k141_567169_length_126342_cov_11.8954_71_1	C1	CoxA	50
24	Cytochrome aa3 oxidase (coxA) k141_325883_length_2724_cov_5.0000_2_1	C1	CoxA	50
23	Cytochrome aa3 oxidase (coxA) k141_7662869_length_21471_cov_9.0000_7_1	C1	CoxA	50
23	Cytochrome aa3 oxidase (coxA) k141_6426585_length_6495_cov_8.9899_6_1	C1	CoxA	50
23	Cytochrome aa3 oxidase (coxA) k141_63867_length_26830_cov_14.8241_19_1	C1	CoxA	50
23	Cytochrome aa3 oxidase (coxA) k141_4948391_length_28289_cov_9.0287_3_1	C1	CoxA	50
23	Cytochrome aa3 oxidase (coxA) k141_388528_length_13852_cov_7.0000_10_1	C1	CoxA	50
23	Cytochrome aa3 oxidase (coxA) k141_1823231_length_49417_cov_11.0000_31_1	C1	CoxA	50
23	Cytochrome aa3 oxidase (coxA) k141_1271479_length_1996_cov_11.0000_1_1	C1	CoxA	50
22	Cytochrome aa3 oxidase (coxA) k141_985492_length_27358_cov_15.0986_24_1	C1	CoxA	50
22	Cytochrome aa3 oxidase (coxA) k141_906188_length_26878_cov_9.9987_19_1	C1	CoxA	50
22	Cytochrome aa3 oxidase (coxA) k141_460849_length_27730_cov_12.9839_2_1	C1	CoxA	50
22	Cytochrome aa3 oxidase (coxA) k141_15630476_length_14029_cov_7.9924_5_1	C1	CoxA	50
22	Cytochrome aa3 oxidase (coxA) k141_1389588_length_15763_cov_11.9961_5_1	C1	CoxA	50
21	Cytochrome aa3 oxidase (coxA) k141_941686_length_15292_cov_19.9858_9_1	C1	CoxA	50
21	Cytochrome aa3 oxidase (coxA) k141_757895_length_21082_cov_9.0000_4_1	C1	CoxA	50
21	Cytochrome aa3 oxidase (coxA) k141_3467248_length_13337_cov_9.4529_10_1	C1	CoxA	50
21	Cytochrome aa3 oxidase (coxA) k141_1519047_length_68867_cov_17.0086_42_1	C1	CoxA	50
20	Cytochrome aa3 oxidase (coxA) k141_9412527_length_7646_cov_6.0000_7_1	C1	CoxA	50
20	Cytochrome aa3 oxidase (coxA) k141_9186080_length_5335_cov_12.8645_2_1	C1	CoxA	50
20	Cytochrome aa3 oxidase (coxA) k141_4979904_length_6152_cov_5.0000_4_1	C1	CoxA	50
20	Cytochrome aa3 oxidase (coxA) k141_3044756_length_32134_cov_8.0718_22_1	C1	CoxA	50
20	Cytochrome aa3 oxidase (coxA) k141_1247802_length_6367_cov_7.0000_6_1	C1	CoxA	50
19	Cytochrome aa3 oxidase (coxA) k141_956127_length_17418_cov_9.0000_9_1	C1	CoxA	50
19	Cytochrome aa3 oxidase (coxA) k141_8123649_length_11458_cov_10.7487_6_1	C1	CoxA	50
19	Cytochrome aa3 oxidase (coxA) k141_8070486_length_23205_cov_11.2470_14_1	C1	CoxA	50
19	Cytochrome aa3 oxidase (coxA) k141_3698495_length_24183_cov_9.4177_23_1	C1	CoxA	50
19	Cytochrome aa3 oxidase (coxA) k141_2464701_length_8611_cov_7.0000_6_1	C1	CoxA	50
19	Cytochrome aa3 oxidase (coxA) k141_1733345_length_8265_cov_6.0000_3_1	C1	CoxA	50
18	Cytochrome aa3 oxidase (coxA) k141_475126_length_2196_cov_10.6633_2_1	C1	CoxA	50
18	Cytochrome aa3 oxidase (coxA) k141_4042510_length_12206_cov_17.8503_9_1	C1	CoxA	50
18	Cytochrome aa3 oxidase (coxA) k141_3566275_length_16887_cov_11.3758_12_1	C1	CoxA	50
18	Cytochrome aa3 oxidase (coxA) k141_31425_length_23977_cov_21.2921_13_1	C1	CoxA	50
18	Cytochrome aa3 oxidase (coxA) k141_2655926_length_3202_cov_7.0000_4_1	C1	CoxA	50
18	Cytochrome aa3 oxidase (coxA) k141_1931871_length_36248_cov_10.9939_33_1	C1	CoxA	50
18	Cytochrome aa3 oxidase (coxA) k141_160300_length_5576_cov_7.0000_5_1	C1	CoxA	50
17	Cytochrome aa3 oxidase (coxA) k141_1387565_length_33926_cov_9.0000_14_1	C1	CoxA	50
17	Cytochrome aa3 oxidase (coxA) k141_1119476_length_5797_cov_6.8020_6_1	C1	CoxA	50
16	Cytochrome aa3 oxidase (coxA) k141_9181388_length_11094_cov_10.9963_4_1	C1	CoxA	50
16	Cytochrome aa3 oxidase (coxA) k141_54631_length_23290_cov_7.0000_18_1	C1	CoxA	50
16	Cytochrome aa3 oxidase (coxA) k141_511601_length_5653_cov_6.0000_6_1	C1	CoxA	50
16	Cytochrome aa3 oxidase (coxA) k141_420248_length_11059_cov_13.2947_7_1	C1	CoxA	50
16	Cytochrome aa3 oxidase (coxA) k141_321050_length_4126_cov_7.9614_3_1	C1	CoxA	50
16	Cytochrome aa3 oxidase (coxA) k141_13393063_length_66563_cov_11.0000_16_1	C1	CoxA	50
15	Cytochrome aa3 oxidase (coxA) k141_9336342_length_77033_cov_10.0905_21_1	C1	CoxA	50
15	Cytochrome aa3 oxidase (coxA) k141_1625269_length_11670_cov_10.9151_10_1	C1	CoxA	50
15	Cytochrome aa3 oxidase (coxA) k141_1525296_length_14547_cov_12.6927_5_1	C1	CoxA	50
14	Cytochrome aa3 oxidase (coxA) k141_5136879_length_47169_cov_9.0000_9_1	C1	CoxA	50
14	Cytochrome aa3 oxidase (coxA) k141_2501075_length_47009_cov_10.0191_7_1	C1	CoxA	50
14	Cytochrome aa3 oxidase (coxA) k141_2236608_length_375227_cov_19.3123_240_1	C1	CoxA	50
14	Cytochrome aa3 oxidase (coxA) k141_1148548_length_32686_cov_16.9807_18_1	C1	CoxA	50
13	Cytochrome aa3 oxidase (coxA) k141_805557_length_22519_cov_9.0000_12_1	C1	CoxA	50
13	Cytochrome aa3 oxidase (coxA) k141_634385_length_8359_cov_21.8098_6_1	C1	CoxA	50
13	Cytochrome aa3 oxidase (coxA) k141_2404374_length_3316_cov_8.5106_1_1	C1	CoxA	50
13	Cytochrome aa3 oxidase (coxA) k141_19123344_length_12166_cov_32.2847_6_1	C1	CoxA	50
13	Cytochrome aa3 oxidase (coxA) k141_18594450_length_14482_cov_9.0000_6_1	C1	CoxA	50
13	Cytochrome aa3 oxidase (coxA) k141_17478027_length_5096_cov_10.0000_4_1	C1	CoxA	50
13	Cytochrome aa3 oxidase (coxA) k141_14402833_length_15568_cov_12.0000_1_1	C1	CoxA	50
13	Cytochrome aa3 oxidase (coxA) k141_1076266_length_5747_cov_10.1616_2_1	C1	CoxA	50
13	Cytochrome aa3 oxidase (coxA) k141_1068239_length_42890_cov_10.0377_18_1	C1	CoxA	50
12	Cytochrome aa3 oxidase (coxA) k141_9569523_length_16807_cov_8.9534_8_1	C1	CoxA	50
12	Cytochrome aa3 oxidase (coxA) k141_8267913_length_84427_cov_11.2282_25_1	C1	CoxA	50
12	Cytochrome aa3 oxidase (coxA) k141_7183199_length_2933_cov_5.0000_2_1	C1	CoxA	50
12	Cytochrome aa3 oxidase (coxA) k141_3444526_length_39318_cov_16.0000_19_1	C1	CoxA	50
12	Cytochrome aa3 oxidase (coxA) k141_3424228_length_19863_cov_10.9894_16_1	C1	CoxA	50
12	Cytochrome aa3 oxidase (coxA) k141_16854745_length_4296_cov_7.0000_2_1	C1	CoxA	50
12	Cytochrome aa3 oxidase (coxA) k141_164261_length_53227_cov_24.3707_43_1	C1	CoxA	50
11	Cytochrome aa3 oxidase (coxA) k141_5145773_length_5715_cov_7.0599_5_1	C1	CoxA	50
11	Cytochrome aa3 oxidase (coxA) k141_4892058_length_4182_cov_8.0000_2_1	C1	CoxA	50
11	Cytochrome aa3 oxidase (coxA) k141_4708312_length_23002_cov_12.0000_19_1	C1	CoxA	50
11	Cytochrome aa3 oxidase (coxA) k141_265377_length_49757_cov_128.3365_46_1	C1	CoxA	50
11	Cytochrome aa3 oxidase (coxA) k141_15392129_length_19180_cov_268.0000_15_1	C1	CoxA	50
11	Cytochrome aa3 oxidase (coxA) k141_1035779_length_3288_cov_9.3622_2_1	C1	CoxA	50
10	Cytochrome aa3 oxidase (coxA) k141_611357_length_15886_cov_26.5832_14_1	C1	CoxA	50
10	Cytochrome aa3 oxidase (coxA) k141_447633_length_4139_cov_6.0000_4_1	C1	CoxA	50
10	Cytochrome aa3 oxidase (coxA) k141_3289059_length_15968_cov_10.0000_8_1	C1	CoxA	50
10	Cytochrome aa3 oxidase (coxA) k141_280489_length_12771_cov_12.9582_5_1	C1	CoxA	50
10	Cytochrome aa3 oxidase (coxA) k141_2701922_length_3923_cov_11.0000_2_1	C1	CoxA	50
10	Cytochrome aa3 oxidase (coxA) k141_12591658_length_4857_cov_5.0000_2_1	C1	CoxA	50
10	Cytochrome aa3 oxidase (coxA) k141_1243723_length_3121_cov_8.0000_3_1	C1	CoxA	50
9	Cytochrome aa3 oxidase (coxA) k141_7876886_length_7774_cov_7.0000_5_1	C1	CoxA	50
9	Cytochrome aa3 oxidase (coxA) k141_7570620_length_19639_cov_10.3230_12_1	C1	CoxA	50
9	Cytochrome aa3 oxidase (coxA) k141_6852340_length_13003_cov_11.2999_13_1	C1	CoxA	50
9	Cytochrome aa3 oxidase (coxA) k141_2464899_length_139496_cov_16.0678_78_1	C1	CoxA	50
9	Cytochrome aa3 oxidase (coxA) k141_2203682_length_12556_cov_13.0000_17_1	C1	CoxA	50
9	Cytochrome aa3 oxidase (coxA) k141_174324_length_23985_cov_16.3625_17_1	C1	CoxA	50
9	Cytochrome aa3 oxidase (coxA) k141_1661152_length_12015_cov_7.3553_2_1	C1	CoxA	50
9	Cytochrome aa3 oxidase (coxA) k141_14169370_length_4305_cov_19.0000_2_1	C1	CoxA	50
9	Cytochrome aa3 oxidase (coxA) k141_1273413_length_61059_cov_10.2428_17_1	C1	CoxA	50
8	Cytochrome aa3 oxidase (coxA) k141_8053140_length_6103_cov_6.0000_5_1	C1	CoxA	50
8	Cytochrome aa3 oxidase (coxA) k141_467848_length_195542_cov_9.6274_195_1	C1	CoxA	50
8	Cytochrome aa3 oxidase (coxA) k141_3565669_length_7797_cov_8.0000_2_1	C1	CoxA	50
8	Cytochrome aa3 oxidase (coxA) k141_244260_length_39690_cov_17.2774_5_1	C1	CoxA	50
8	Cytochrome aa3 oxidase (coxA) k141_21160267_length_38016_cov_12.3984_25_1	C1	CoxA	50
8	Cytochrome aa3 oxidase (coxA) k141_188417_length_16516_cov_8.1915_4_1	C1	CoxA	50
8	Cytochrome aa3 oxidase (coxA) k141_17438_length_5246_cov_15.0000_3_1	C1	CoxA	50
7	Cytochrome aa3 oxidase (coxA) k141_5592533_length_2556_cov_6.0000_1_1	C1	CoxA	50
7	Cytochrome aa3 oxidase (coxA) k141_5149635_length_5510_cov_6.0000_2_1	C1	CoxA	50
7	Cytochrome aa3 oxidase (coxA) k141_2302209_length_132129_cov_11.1044_15_1	C1	CoxA	50
7	Cytochrome aa3 oxidase (coxA) k141_214072_length_9677_cov_7.0137_9_1	C1	CoxA	50
7	Cytochrome aa3 oxidase (coxA) k141_1744812_length_14035_cov_11.4804_8_1	C1	CoxA	50
7	Cytochrome aa3 oxidase (coxA) k141_152698_length_7874_cov_8.2178_7_1	C1	CoxA	50
7	Cytochrome aa3 oxidase (coxA) k141_1395977_length_20435_cov_10.0000_16_1	C1	CoxA	50
7	Cytochrome aa3 oxidase (coxA) k141_1205903_length_6580_cov_17.0000_6_1	C1	CoxA	50
6	Cytochrome aa3 oxidase (coxA) k141_7950867_length_6550_cov_6.0000_1_1	C1	CoxA	50
6	Cytochrome aa3 oxidase (coxA) k141_779358_length_3382_cov_7.0000_3_1	C1	CoxA	50
6	Cytochrome aa3 oxidase (coxA) k141_517940_length_10329_cov_10.8165_6_1	C1	CoxA	50
6	Cytochrome aa3 oxidase (coxA) k141_4136117_length_14545_cov_7.0000_8_1	C1	CoxA	50
6	Cytochrome aa3 oxidase (coxA) k141_4128777_length_12282_cov_24.7925_8_1	C1	CoxA	50
6	Cytochrome aa3 oxidase (coxA) k141_369653_length_5896_cov_5.0000_7_1	C1	CoxA	50
6	Cytochrome aa3 oxidase (coxA) k141_2669575_length_6489_cov_7.0000_2_1	C1	CoxA	50
6	Cytochrome aa3 oxidase (coxA) k141_2477897_length_5578_cov_15.0280_6_1	C1	CoxA	50
6	Cytochrome aa3 oxidase (coxA) k141_2214094_length_2618_cov_6.0000_1_1	C1	CoxA	50
6	Cytochrome aa3 oxidase (coxA) k141_20954080_length_2687_cov_12.0000_1_1	C1	CoxA	50
6	Cytochrome aa3 oxidase (coxA) k141_13955894_length_5168_cov_13.9638_3_1	C1	CoxA	50
6	Cytochrome aa3 oxidase (coxA) k141_1062481_length_10941_cov_7.0000_10_1	C1	CoxA	50
5	Cytochrome aa3 oxidase (coxA) k141_9008748_length_10569_cov_46.3717_5_1	C1	CoxA	50
5	Cytochrome aa3 oxidase (coxA) k141_245279_length_15363_cov_5.9928_9_1	C1	CoxA	50
5	Cytochrome aa3 oxidase (coxA) k141_2259453_length_6010_cov_9.9983_5_1	C1	CoxA	50
5	Cytochrome aa3 oxidase (coxA) k141_1739963_length_99417_cov_23.5693_79_1	C1	CoxA	50
4	Cytochrome aa3 oxidase (coxA) k141_855455_length_3816_cov_6.2046_1_1	C1	CoxA	50
4	Cytochrome aa3 oxidase (coxA) k141_6125965_length_5460_cov_8.0000_5_1	C1	CoxA	50
4	Cytochrome aa3 oxidase (coxA) k141_526542_length_251242_cov_116.5273_129_1	C1	CoxA	50
4	Cytochrome aa3 oxidase (coxA) k141_4373494_length_5339_cov_8.9198_2_1	C1	CoxA	50
4	Cytochrome aa3 oxidase (coxA) k141_3086503_length_6097_cov_9.0000_1_1	C1	CoxA	50
4	Cytochrome aa3 oxidase (coxA) k141_2309401_length_10553_cov_11.0000_4_1	C1	CoxA	50
4	Cytochrome aa3 oxidase (coxA) k141_1742847_length_2539_cov_18.6455_2_1	C1	CoxA	50
4	Cytochrome aa3 oxidase (coxA) k141_1388968_length_8468_cov_6.0000_2_1	C1	CoxA	50
4	Cytochrome aa3 oxidase (coxA) k141_11425314_length_18056_cov_18.0000_18_1	C1	CoxA	50
3	Cytochrome aa3 oxidase (coxA) k141_8833077_length_12844_cov_10.0000_7_1	C1	CoxA	50
3	Cytochrome aa3 oxidase (coxA) k141_8821679_length_8689_cov_8.0000_3_1	C1	CoxA	50
3	Cytochrome aa3 oxidase (coxA) k141_8669810_length_16652_cov_11.7563_2_1	C1	CoxA	50
3	Cytochrome aa3 oxidase (coxA) k141_79782_length_39276_cov_23.7764_1_1	C1	CoxA	50
3	Cytochrome aa3 oxidase (coxA) k141_507814_length_11165_cov_10.5554_10_1	C1	CoxA	50
3	Cytochrome aa3 oxidase (coxA) k141_4945591_length_10266_cov_7.0000_7_1	C1	CoxA	50
3	Cytochrome aa3 oxidase (coxA) k141_4390435_length_11958_cov_12.4945_10_1	C1	CoxA	50
3	Cytochrome aa3 oxidase (coxA) k141_3046818_length_5729_cov_10.0764_5_1	C1	CoxA	50
3	Cytochrome aa3 oxidase (coxA) k141_2800457_length_3803_cov_8.0000_1_1	C1	CoxA	50
3	Cytochrome aa3 oxidase (coxA) k141_232939_length_5087_cov_7.9739_4_1	C1	CoxA	50
3	Cytochrome aa3 oxidase (coxA) k141_231817_length_10727_cov_8.0000_8_1	C1	CoxA	50
3	Cytochrome aa3 oxidase (coxA) k141_2057011_length_92437_cov_67.9946_20_1	C1	CoxA	50
2	Cytochrome aa3 oxidase (coxA) k141_3962318_length_74276_cov_11.8657_44_1	C1	CoxA	50
2	Cytochrome aa3 oxidase (coxA) k141_3946258_length_3642_cov_7.2202_3_1	C1	CoxA	50
2	Cytochrome aa3 oxidase (coxA) k141_2800733_length_141335_cov_22.3376_113_1	C1	CoxA	50
2	Cytochrome aa3 oxidase (coxA) k141_2411098_length_134399_cov_19.3204_4_1	C1	CoxA	50
1	Cytochrome aa3 oxidase (coxA) k141_974412_length_222497_cov_20.6136_115_1	C1	CoxA	50
1	Cytochrome aa3 oxidase (coxA) k141_7162980_length_3913_cov_5.9305_2_1	C1	CoxA	50
1	Cytochrome aa3 oxidase (coxA) k141_5141726_length_122484_cov_8.9988_34_1	C1	CoxA	50
1	Cytochrome aa3 oxidase (coxA) k141_3802454_length_4964_cov_7.0000_3_1	C1	CoxA	50
1	Cytochrome aa3 oxidase (coxA) k141_340960_length_116141_cov_12.2417_105_1	C1	CoxA	50
1	Cytochrome aa3 oxidase (coxA) k141_2622777_length_98663_cov_16.9805_56_1	C1	CoxA	50
1	Cytochrome aa3 oxidase (coxA) k141_2484239_length_31894_cov_7.0000_11_1	C1	CoxA	50
1	Cytochrome aa3 oxidase (coxA) k141_197532_length_235782_cov_17.1891_119_1	C1	CoxA	50
1	Cytochrome aa3 oxidase (coxA) k141_15002796_length_28574_cov_12.0000_28_1	C1	CoxA	50
1	Cytochrome aa3 oxidase (coxA) k141_1246769_length_5694_cov_16.9869_2_1	C1	CoxA	50
1	Cytochrome aa3 oxidase (coxA) k141_12022341_length_3784_cov_6.0000_2_1	C1	CoxA	50
474	Cytochrome bd oxidase(cydA) k141_7104553_length_25389_cov_10.3326_21_1	C1	CydA	50
401	Cytochrome bd oxidase(cydA) k141_1934673_length_3156_cov_7.1758_3_1	C1	CydA	50
378	Cytochrome bd oxidase(cydA) k141_8379908_length_38332_cov_13.0000_2_1	C1	CydA	50
324	Cytochrome bd oxidase(cydA) k141_893838_length_2957_cov_22.9055_3_1	C1	CydA	50
131	Cytochrome bd oxidase(cydA) k141_781096_length_106437_cov_12.9939_25_1	C1	CydA	50
121	Cytochrome bd oxidase(cydA) k141_490371_length_7016_cov_6.9152_8_1	C1	CydA	50
112	Cytochrome bd oxidase(cydA) k141_14695762_length_10207_cov_19.4564_2_1	C1	CydA	50
110	Cytochrome bd oxidase(cydA) k141_393822_length_8078_cov_6.2307_2_1	C1	CydA	50
107	Cytochrome bd oxidase(cydA) k141_2783859_length_7462_cov_9.1089_6_1	C1	CydA	50
101	Cytochrome bd oxidase(cydA) k141_2131914_length_40467_cov_13.0000_6_1	C1	CydA	50
95	Cytochrome bd oxidase(cydA) k141_2173303_length_6560_cov_8.0000_4_1	C1	CydA	50
92	Cytochrome bd oxidase(cydA) k141_583568_length_3069_cov_7.0000_1_1	C1	CydA	50
88	Cytochrome bd oxidase(cydA) k141_5609641_length_3627_cov_8.7748_2_1	C1	CydA	50
86	Cytochrome bd oxidase(cydA) k141_2902434_length_5354_cov_10.5273_4_1	C1	CydA	50
85	Cytochrome bd oxidase(cydA) k141_913075_length_31485_cov_58.0893_27_1	C1	CydA	50
83	Cytochrome bd oxidase(cydA) k141_2027478_length_9003_cov_8.0000_4_1	C1	CydA	50
77	Cytochrome bd oxidase(cydA) k141_1013419_length_2350_cov_8.8755_2_1	C1	CydA	50
70	Cytochrome bd oxidase(cydA) k141_6508665_length_18131_cov_12.5681_8_1	C1	CydA	50
68	Cytochrome bd oxidase(cydA) k141_4879999_length_2406_cov_7.0000_1_1	C1	CydA	50
64	Cytochrome bd oxidase(cydA) k141_4888184_length_6030_cov_8.8852_3_1	C1	CydA	50
61	Cytochrome bd oxidase(cydA) k141_3257248_length_4811_cov_9.0000_5_1	C1	CydA	50
59	Cytochrome bd oxidase(cydA) k141_1291250_length_3268_cov_6.0000_3_1	C1	CydA	50
59	Cytochrome bd oxidase(cydA) k141_126239_length_100511_cov_11.4405_48_1	C1	CydA	50
57	Cytochrome bd oxidase(cydA) k141_6906180_length_12465_cov_10.2684_11_1	C1	CydA	50
56	Cytochrome bd oxidase(cydA) k141_42710_length_12233_cov_10.0000_10_1	C1	CydA	50
56	Cytochrome bd oxidase(cydA) k141_2061974_length_4826_cov_10.2359_2_1	C1	CydA	50
54	Cytochrome bd oxidase(cydA) k141_3805455_length_3851_cov_7.0000_6_1	C1	CydA	50
53	Cytochrome bd oxidase(cydA) k141_8254473_length_15459_cov_9.4711_9_1	C1	CydA	50
53	Cytochrome bd oxidase(cydA) k141_5828592_length_4062_cov_7.0005_4_1	C1	CydA	50
52	Cytochrome bd oxidase(cydA) k141_748980_length_17399_cov_6.0000_3_1	C1	CydA	50
51	Cytochrome bd oxidase(cydA) k141_9208848_length_9538_cov_8.0000_9_1	C1	CydA	50
51	Cytochrome bd oxidase(cydA) k141_6046340_length_2501_cov_7.0000_4_1	C1	CydA	50
44	Cytochrome bd oxidase(cydA) k141_1820084_length_2734_cov_5.0000_3_1	C1	CydA	50
44	Cytochrome bd oxidase(cydA) k141_1719229_length_16068_cov_8.0000_3_1	C1	CydA	50
42	Cytochrome bd oxidase(cydA) k141_844462_length_8124_cov_7.0000_4_1	C1	CydA	50
42	Cytochrome bd oxidase(cydA) k141_2779177_length_68460_cov_11.9988_16_1	C1	CydA	50
40	Cytochrome bd oxidase(cydA) k141_5608330_length_8424_cov_9.1316_3_1	C1	CydA	50
40	Cytochrome bd oxidase(cydA) k141_2725219_length_6395_cov_9.9533_2_1	C1	CydA	50
39	Cytochrome bd oxidase(cydA) k141_19863186_length_46804_cov_12.0000_4_1	C1	CydA	50
38	Cytochrome bd oxidase(cydA) k141_203916_length_16604_cov_11.0113_4_1	C1	CydA	50
37	Cytochrome bd oxidase(cydA) k141_4416334_length_4029_cov_7.0000_3_1	C1	CydA	50
37	Cytochrome bd oxidase(cydA) k141_4200730_length_13403_cov_12.0000_10_1	C1	CydA	50
37	Cytochrome bd oxidase(cydA) k141_2487748_length_4870_cov_12.9535_4_1	C1	CydA	50
36	Cytochrome bd oxidase(cydA) k141_2495023_length_3503_cov_4.9393_2_1	C1	CydA	50
36	Cytochrome bd oxidase(cydA) k141_1981838_length_17880_cov_12.6215_11_1	C1	CydA	50
33	Cytochrome bd oxidase(cydA) k141_17140872_length_6127_cov_15.0000_2_1	C1	CydA	50
31	Cytochrome bd oxidase(cydA) k141_2632852_length_12334_cov_13.2036_8_1	C1	CydA	50
31	Cytochrome bd oxidase(cydA) k141_1349347_length_3059_cov_7.0000_1_1	C1	CydA	50
30	Cytochrome bd oxidase(cydA) k141_599327_length_4321_cov_9.0000_3_1	C1	CydA	50
29	Cytochrome bd oxidase(cydA) k141_6726905_length_10280_cov_12.0000_3_1	C1	CydA	50
29	Cytochrome bd oxidase(cydA) k141_5595795_length_14130_cov_12.5213_4_1	C1	CydA	50
28	Cytochrome bd oxidase(cydA) k141_19539770_length_44415_cov_30.0257_20_1	C1	CydA	50
28	Cytochrome bd oxidase(cydA) k141_1655759_length_7653_cov_8.0000_4_1	C1	CydA	50
28	Cytochrome bd oxidase(cydA) k141_159705_length_19411_cov_9.1271_2_1	C1	CydA	50
28	Cytochrome bd oxidase(cydA) k141_14793740_length_6150_cov_9.0000_6_1	C1	CydA	50
27	Cytochrome bd oxidase(cydA) k141_1356173_length_2459_cov_13.0000_1_1	C1	CydA	50
26	Cytochrome bd oxidase(cydA) k141_1418819_length_6947_cov_9.0000_3_1	C1	CydA	50
25	Cytochrome bd oxidase(cydA) k141_4998674_length_11992_cov_14.9321_9_1	C1	CydA	50
24	Cytochrome bd oxidase(cydA) k141_723032_length_22152_cov_9.2204_18_1	C1	CydA	50
24	Cytochrome bd oxidase(cydA) k141_17138228_length_3127_cov_11.0000_3_1	C1	CydA	50
24	Cytochrome bd oxidase(cydA) k141_1671206_length_1628_cov_17.4950_1_1	C1	CydA	50
23	Cytochrome bd oxidase(cydA) k141_6570265_length_4079_cov_14.6409_2_1	C1	CydA	50
23	Cytochrome bd oxidase(cydA) k141_6156743_length_9301_cov_5.0000_2_1	C1	CydA	50
22	Cytochrome bd oxidase(cydA) k141_1588241_length_1683_cov_8.0000_1_1	C1	CydA	50
22	Cytochrome bd oxidase(cydA) k141_155683_length_31168_cov_7.0000_1_1	C1	CydA	50
21	Cytochrome bd oxidase(cydA) k141_8589285_length_15299_cov_14.0000_3_1	C1	CydA	50
21	Cytochrome bd oxidase(cydA) k141_14604303_length_7751_cov_22.0000_7_1	C1	CydA	50
20	Cytochrome bd oxidase(cydA) k141_831424_length_7813_cov_9.0000_8_1	C1	CydA	50
20	Cytochrome bd oxidase(cydA) k141_3954213_length_33129_cov_9.0000_3_1	C1	CydA	50
20	Cytochrome bd oxidase(cydA) k141_3296905_length_8153_cov_7.0000_6_1	C1	CydA	50
20	Cytochrome bd oxidase(cydA) k141_2933763_length_2556_cov_7.0000_1_1	C1	CydA	50
20	Cytochrome bd oxidase(cydA) k141_2698323_length_5417_cov_9.0000_3_1	C1	CydA	50
20	Cytochrome bd oxidase(cydA) k141_20511767_length_28635_cov_11.0000_23_1	C1	CydA	50
20	Cytochrome bd oxidase(cydA) k141_1422027_length_59760_cov_16.5435_14_1	C1	CydA	50
19	Cytochrome bd oxidase(cydA) k141_301245_length_11302_cov_14.0000_1_1	C1	CydA	50
19	Cytochrome bd oxidase(cydA) k141_1519047_length_68867_cov_17.0086_17_1	C1	CydA	50
19	Cytochrome bd oxidase(cydA) k141_14280966_length_28148_cov_7.0000_15_1	C1	CydA	50
18	Cytochrome bd oxidase(cydA) k141_5850658_length_4959_cov_9.0000_2_1	C1	CydA	50
18	Cytochrome bd oxidase(cydA) k141_4760207_length_1709_cov_8.9426_2_1	C1	CydA	50
18	Cytochrome bd oxidase(cydA) k141_2713299_length_4948_cov_8.3422_1_1	C1	CydA	50
18	Cytochrome bd oxidase(cydA) k141_2498879_length_2978_cov_9.0000_1_1	C1	CydA	50
17	Cytochrome bd oxidase(cydA) k141_6260406_length_30388_cov_9.0502_10_1	C1	CydA	50
17	Cytochrome bd oxidase(cydA) k141_2024496_length_5349_cov_12.3351_2_1	C1	CydA	50
16	Cytochrome bd oxidase(cydA) k141_7395988_length_6968_cov_9.0000_7_1	C1	CydA	50
16	Cytochrome bd oxidase(cydA) k141_5492902_length_2149_cov_4.0000_1_1	C1	CydA	50
16	Cytochrome bd oxidase(cydA) k141_1146082_length_7299_cov_16.5766_1_1	C1	CydA	50
15	Cytochrome bd oxidase(cydA) k141_88448_length_14915_cov_11.7180_12_1	C1	CydA	50
15	Cytochrome bd oxidase(cydA) k141_3463122_length_30457_cov_15.3840_11_1	C1	CydA	50
15	Cytochrome bd oxidase(cydA) k141_17161620_length_6050_cov_5.0000_2_1	C1	CydA	50
15	Cytochrome bd oxidase(cydA) k141_16550610_length_10787_cov_20.9091_10_1	C1	CydA	50
14	Cytochrome bd oxidase(cydA) k141_828613_length_7087_cov_9.8160_3_1	C1	CydA	50
14	Cytochrome bd oxidase(cydA) k141_628667_length_19805_cov_12.4083_5_1	C1	CydA	50
14	Cytochrome bd oxidase(cydA) k141_6101245_length_34880_cov_17.0000_13_1	C1	CydA	50
14	Cytochrome bd oxidase(cydA) k141_5237759_length_6815_cov_9.2821_3_1	C1	CydA	50
14	Cytochrome bd oxidase(cydA) k141_4444127_length_1587_cov_7.0567_1_1	C1	CydA	50
14	Cytochrome bd oxidase(cydA) k141_2595512_length_16557_cov_11.0000_7_1	C1	CydA	50
14	Cytochrome bd oxidase(cydA) k141_2456357_length_2050_cov_10.0000_2_1	C1	CydA	50
14	Cytochrome bd oxidase(cydA) k141_243749_length_2678_cov_6.0000_2_1	C1	CydA	50
14	Cytochrome bd oxidase(cydA) k141_2238049_length_9426_cov_10.9618_3_1	C1	CydA	50
14	Cytochrome bd oxidase(cydA) k141_1356765_length_5337_cov_5.0000_3_1	C1	CydA	50
13	Cytochrome bd oxidase(cydA) k141_6101245_length_34880_cov_17.0000_21_1	C1	CydA	50
13	Cytochrome bd oxidase(cydA) k141_40074_length_51433_cov_10.0000_19_1	C1	CydA	50
13	Cytochrome bd oxidase(cydA) k141_3024620_length_93294_cov_22.6372_27_1	C1	CydA	50
13	Cytochrome bd oxidase(cydA) k141_292565_length_16962_cov_13.9464_9_1	C1	CydA	50
13	Cytochrome bd oxidase(cydA) k141_2210104_length_6446_cov_6.0000_3_1	C1	CydA	50
13	Cytochrome bd oxidase(cydA) k141_2151417_length_2868_cov_18.4521_1_1	C1	CydA	50
13	Cytochrome bd oxidase(cydA) k141_2149827_length_46041_cov_23.0274_13_1	C1	CydA	50
13	Cytochrome bd oxidase(cydA) k141_1892594_length_1002001_cov_21.9995_85_1	C1	CydA	50
13	Cytochrome bd oxidase(cydA) k141_168496_length_3689_cov_5.7029_2_1	C1	CydA	50
13	Cytochrome bd oxidase(cydA) k141_15107863_length_3621_cov_13.0020_4_1	C1	CydA	50
13	Cytochrome bd oxidase(cydA) k141_1449110_length_9440_cov_8.0000_4_1	C1	CydA	50
12	Cytochrome bd oxidase(cydA) k141_5980461_length_26014_cov_10.9972_15_1	C1	CydA	50
12	Cytochrome bd oxidase(cydA) k141_5889448_length_2203_cov_6.0000_1_1	C1	CydA	50
12	Cytochrome bd oxidase(cydA) k141_368361_length_6045_cov_14.9157_2_1	C1	CydA	50
12	Cytochrome bd oxidase(cydA) k141_3440598_length_37740_cov_119.5084_13_1	C1	CydA	50
12	Cytochrome bd oxidase(cydA) k141_3009610_length_6172_cov_12.3716_4_1	C1	CydA	50
12	Cytochrome bd oxidase(cydA) k141_16174580_length_24095_cov_8.0000_21_1	C1	CydA	50
12	Cytochrome bd oxidase(cydA) k141_1038633_length_11058_cov_7.0000_1_1	C1	CydA	50
11	Cytochrome bd oxidase(cydA) k141_8273509_length_3395_cov_7.0000_3_1	C1	CydA	50
11	Cytochrome bd oxidase(cydA) k141_559305_length_17562_cov_9.0000_12_1	C1	CydA	50
11	Cytochrome bd oxidase(cydA) k141_4825851_length_7287_cov_7.4314_10_1	C1	CydA	50
11	Cytochrome bd oxidase(cydA) k141_458332_length_1322_cov_17.7172_2_1	C1	CydA	50
11	Cytochrome bd oxidase(cydA) k141_1393869_length_10351_cov_8.5719_4_1	C1	CydA	50
11	Cytochrome bd oxidase(cydA) k141_1365223_length_34396_cov_9.0007_7_1	C1	CydA	50
11	Cytochrome bd oxidase(cydA) k141_11954705_length_5931_cov_19.5057_1_1	C1	CydA	50
10	Cytochrome bd oxidase(cydA) k141_561136_length_23815_cov_27.4113_1_1	C1	CydA	50
10	Cytochrome bd oxidase(cydA) k141_4889335_length_6304_cov_6.0000_2_1	C1	CydA	50
10	Cytochrome bd oxidase(cydA) k141_4237484_length_4061_cov_8.0000_2_1	C1	CydA	50
10	Cytochrome bd oxidase(cydA) k141_3930831_length_46702_cov_16.4832_14_1	C1	CydA	50
10	Cytochrome bd oxidase(cydA) k141_18376673_length_6962_cov_8.0000_2_1	C1	CydA	50
10	Cytochrome bd oxidase(cydA) k141_1831500_length_2101_cov_11.6959_1_1	C1	CydA	50
10	Cytochrome bd oxidase(cydA) k141_1820119_length_1748_cov_17.0000_2_1	C1	CydA	50
10	Cytochrome bd oxidase(cydA) k141_13895688_length_14406_cov_20.5955_5_1	C1	CydA	50
10	Cytochrome bd oxidase(cydA) k141_1127507_length_5803_cov_6.0000_7_1	C1	CydA	50
9	Cytochrome bd oxidase(cydA) k141_8175534_length_5010_cov_8.4058_1_1	C1	CydA	50
9	Cytochrome bd oxidase(cydA) k141_6552646_length_4356_cov_9.0000_2_1	C1	CydA	50
9	Cytochrome bd oxidase(cydA) k141_582577_length_5596_cov_14.8973_6_1	C1	CydA	50
9	Cytochrome bd oxidase(cydA) k141_5119401_length_52392_cov_15.5797_27_1	C1	CydA	50
9	Cytochrome bd oxidase(cydA) k141_4000205_length_4009_cov_8.4511_1_1	C1	CydA	50
9	Cytochrome bd oxidase(cydA) k141_3437165_length_1878_cov_5.0000_3_1	C1	CydA	50
9	Cytochrome bd oxidase(cydA) k141_20128461_length_9070_cov_5.0000_7_1	C1	CydA	50
9	Cytochrome bd oxidase(cydA) k141_1799617_length_1551_cov_6.9660_1_1	C1	CydA	50
9	Cytochrome bd oxidase(cydA) k141_1436103_length_13955_cov_9.0012_12_1	C1	CydA	50
9	Cytochrome bd oxidase(cydA) k141_12038094_length_8303_cov_19.0466_2_1	C1	CydA	50
9	Cytochrome bd oxidase(cydA) k141_1137281_length_1700_cov_5.4772_2_1	C1	CydA	50
9	Cytochrome bd oxidase(cydA) k141_11302750_length_9455_cov_12.8776_6_1	C1	CydA	50
8	Cytochrome bd oxidase(cydA) k141_6122681_length_19599_cov_8.0338_20_1	C1	CydA	50
8	Cytochrome bd oxidase(cydA) k141_565320_length_29761_cov_16.8649_20_1	C1	CydA	50
8	Cytochrome bd oxidase(cydA) k141_5029295_length_1871_cov_5.9260_4_1	C1	CydA	50
8	Cytochrome bd oxidase(cydA) k141_4976836_length_2326_cov_7.0000_2_1	C1	CydA	50
8	Cytochrome bd oxidase(cydA) k141_3382779_length_5300_cov_11.6829_1_1	C1	CydA	50
8	Cytochrome bd oxidase(cydA) k141_320532_length_17836_cov_9.9888_2_1	C1	CydA	50
8	Cytochrome bd oxidase(cydA) k141_297638_length_62962_cov_12.5304_2_1	C1	CydA	50
8	Cytochrome bd oxidase(cydA) k141_2886578_length_3733_cov_6.0000_2_1	C1	CydA	50
8	Cytochrome bd oxidase(cydA) k141_282771_length_3714_cov_6.8461_2_1	C1	CydA	50
8	Cytochrome bd oxidase(cydA) k141_1761347_length_2739_cov_5.0000_3_1	C1	CydA	50
8	Cytochrome bd oxidase(cydA) k141_1426035_length_2375_cov_5.0000_2_1	C1	CydA	50
8	Cytochrome bd oxidase(cydA) k141_1355063_length_6854_cov_12.1505_4_1	C1	CydA	50
8	Cytochrome bd oxidase(cydA) k141_126418_length_3169_cov_7.0000_3_1	C1	CydA	50
8	Cytochrome bd oxidase(cydA) k141_1169577_length_6247_cov_7.0000_3_1	C1	CydA	50
8	Cytochrome bd oxidase(cydA) k141_1069241_length_9701_cov_12.0000_8_1	C1	CydA	50
8	Cytochrome bd oxidase(cydA) k141_1020042_length_9322_cov_13.4705_6_1	C1	CydA	50
7	Cytochrome bd oxidase(cydA) k141_929129_length_7724_cov_6.0000_6_1	C1	CydA	50
7	Cytochrome bd oxidase(cydA) k141_855563_length_6002_cov_8.0000_1_1	C1	CydA	50
7	Cytochrome bd oxidase(cydA) k141_723032_length_22152_cov_9.2204_13_1	C1	CydA	50
7	Cytochrome bd oxidase(cydA) k141_6704721_length_68955_cov_18.0897_23_1	C1	CydA	50
7	Cytochrome bd oxidase(cydA) k141_6618015_length_48337_cov_35.6453_33_1	C1	CydA	50
7	Cytochrome bd oxidase(cydA) k141_6291634_length_37984_cov_17.4157_15_1	C1	CydA	50
7	Cytochrome bd oxidase(cydA) k141_5535226_length_6366_cov_7.0000_2_1	C1	CydA	50
7	Cytochrome bd oxidase(cydA) k141_3427298_length_2695_cov_6.0000_4_1	C1	CydA	50
7	Cytochrome bd oxidase(cydA) k141_3380173_length_6747_cov_12.1526_10_1	C1	CydA	50
7	Cytochrome bd oxidase(cydA) k141_2050157_length_364551_cov_99.9998_110_1	C1	CydA	50
7	Cytochrome bd oxidase(cydA) k141_1925331_length_8244_cov_8.6025_1_1	C1	CydA	50
7	Cytochrome bd oxidase(cydA) k141_1723192_length_2728_cov_10.0000_4_1	C1	CydA	50
7	Cytochrome bd oxidase(cydA) k141_15682_length_11965_cov_8.0000_11_1	C1	CydA	50
7	Cytochrome bd oxidase(cydA) k141_13037548_length_3360_cov_16.0000_5_1	C1	CydA	50
6	Cytochrome bd oxidase(cydA) k141_7519262_length_15419_cov_10.0000_4_1	C1	CydA	50
6	Cytochrome bd oxidase(cydA) k141_7396320_length_27512_cov_12.7224_11_1	C1	CydA	50
6	Cytochrome bd oxidase(cydA) k141_737817_length_25839_cov_16.7848_7_1	C1	CydA	50
6	Cytochrome bd oxidase(cydA) k141_6199395_length_6631_cov_11.3652_7_1	C1	CydA	50
6	Cytochrome bd oxidase(cydA) k141_5252497_length_7841_cov_9.0016_8_1	C1	CydA	50
6	Cytochrome bd oxidase(cydA) k141_3296905_length_8153_cov_7.0000_5_1	C1	CydA	50
6	Cytochrome bd oxidase(cydA) k141_2921049_length_3519_cov_6.0000_3_1	C1	CydA	50
6	Cytochrome bd oxidase(cydA) k141_2532707_length_94773_cov_118.8956_69_1	C1	CydA	50
6	Cytochrome bd oxidase(cydA) k141_2238632_length_2700_cov_25.7456_1_1	C1	CydA	50
6	Cytochrome bd oxidase(cydA) k141_2127039_length_2748_cov_5.0000_2_1	C1	CydA	50
6	Cytochrome bd oxidase(cydA) k141_1915367_length_6859_cov_9.7145_2_1	C1	CydA	50
6	Cytochrome bd oxidase(cydA) k141_15238836_length_18716_cov_12.0000_3_1	C1	CydA	50
6	Cytochrome bd oxidase(cydA) k141_1273413_length_61059_cov_10.2428_24_1	C1	CydA	50
6	Cytochrome bd oxidase(cydA) k141_1228428_length_8109_cov_14.9822_6_1	C1	CydA	50
5	Cytochrome bd oxidase(cydA) k141_940301_length_8086_cov_42.9660_9_1	C1	CydA	50
5	Cytochrome bd oxidase(cydA) k141_8845023_length_15083_cov_9.0000_13_1	C1	CydA	50
5	Cytochrome bd oxidase(cydA) k141_7374554_length_6719_cov_7.0000_1_1	C1	CydA	50
5	Cytochrome bd oxidase(cydA) k141_5265730_length_17177_cov_10.5806_4_1	C1	CydA	50
5	Cytochrome bd oxidase(cydA) k141_4905634_length_15924_cov_20.4979_6_1	C1	CydA	50
5	Cytochrome bd oxidase(cydA) k141_467029_length_2224383_cov_19.0311_1024_1	C1	CydA	50
5	Cytochrome bd oxidase(cydA) k141_2489464_length_17391_cov_8.0000_1_1	C1	CydA	50
5	Cytochrome bd oxidase(cydA) k141_2058805_length_2670_cov_6.0000_1_1	C1	CydA	50
5	Cytochrome bd oxidase(cydA) k141_1982914_length_5254_cov_7.0000_5_1	C1	CydA	50
5	Cytochrome bd oxidase(cydA) k141_1921403_length_2825_cov_9.0000_1_1	C1	CydA	50
5	Cytochrome bd oxidase(cydA) k141_180420_length_25164_cov_10.0000_11_1	C1	CydA	50
5	Cytochrome bd oxidase(cydA) k141_1642358_length_11389_cov_10.6286_8_1	C1	CydA	50
5	Cytochrome bd oxidase(cydA) k141_1548474_length_313396_cov_76.0025_215_1	C1	CydA	50
4	Cytochrome bd oxidase(cydA) k141_955428_length_2755_cov_5.7207_2_1	C1	CydA	50
4	Cytochrome bd oxidase(cydA) k141_7000478_length_15148_cov_25.0000_1_1	C1	CydA	50
4	Cytochrome bd oxidase(cydA) k141_628667_length_19805_cov_12.4083_4_1	C1	CydA	50
4	Cytochrome bd oxidase(cydA) k141_6153161_length_5929_cov_10.9990_3_1	C1	CydA	50
4	Cytochrome bd oxidase(cydA) k141_505596_length_6851_cov_6.0000_8_1	C1	CydA	50
4	Cytochrome bd oxidase(cydA) k141_4824161_length_4785_cov_12.5726_4_1	C1	CydA	50
4	Cytochrome bd oxidase(cydA) k141_4640457_length_3267_cov_37.9319_1_1	C1	CydA	50
4	Cytochrome bd oxidase(cydA) k141_3269066_length_4450_cov_13.0000_1_1	C1	CydA	50
4	Cytochrome bd oxidase(cydA) k141_3248932_length_2828_cov_7.0000_2_1	C1	CydA	50
4	Cytochrome bd oxidase(cydA) k141_2568079_length_37227_cov_12.9088_20_1	C1	CydA	50
4	Cytochrome bd oxidase(cydA) k141_2418338_length_9145_cov_10.0000_3_1	C1	CydA	50
4	Cytochrome bd oxidase(cydA) k141_2330588_length_20763_cov_10.1684_7_1	C1	CydA	50
4	Cytochrome bd oxidase(cydA) k141_2226731_length_36042_cov_23.9899_28_1	C1	CydA	50
4	Cytochrome bd oxidase(cydA) k141_2220523_length_11488_cov_8.8191_6_1	C1	CydA	50
4	Cytochrome bd oxidase(cydA) k141_2038043_length_2127_cov_10.0383_2_1	C1	CydA	50
4	Cytochrome bd oxidase(cydA) k141_1991139_length_9212_cov_15.0000_4_1	C1	CydA	50
4	Cytochrome bd oxidase(cydA) k141_1878869_length_139997_cov_11.5856_11_1	C1	CydA	50
4	Cytochrome bd oxidase(cydA) k141_16299806_length_5760_cov_16.0000_3_1	C1	CydA	50
4	Cytochrome bd oxidase(cydA) k141_152991_length_4220_cov_7.3091_7_1	C1	CydA	50
4	Cytochrome bd oxidase(cydA) k141_1207577_length_38094_cov_18.6226_23_1	C1	CydA	50
3	Cytochrome bd oxidase(cydA) k141_980329_length_9382_cov_7.0000_8_1	C1	CydA	50
3	Cytochrome bd oxidase(cydA) k141_843013_length_8227_cov_5.0000_3_1	C1	CydA	50
3	Cytochrome bd oxidase(cydA) k141_8200509_length_10685_cov_13.0000_3_1	C1	CydA	50
3	Cytochrome bd oxidase(cydA) k141_731047_length_2517_cov_7.0000_1_1	C1	CydA	50
3	Cytochrome bd oxidase(cydA) k141_6913315_length_14179_cov_10.0000_3_1	C1	CydA	50
3	Cytochrome bd oxidase(cydA) k141_663649_length_4554_cov_6.6751_4_1	C1	CydA	50
3	Cytochrome bd oxidase(cydA) k141_6332601_length_3353_cov_7.0000_1_1	C1	CydA	50
3	Cytochrome bd oxidase(cydA) k141_4928195_length_2060_cov_9.0000_2_1	C1	CydA	50
3	Cytochrome bd oxidase(cydA) k141_3967840_length_3167_cov_9.0000_1_1	C1	CydA	50
3	Cytochrome bd oxidase(cydA) k141_2106977_length_5999_cov_7.5493_4_1	C1	CydA	50
3	Cytochrome bd oxidase(cydA) k141_195980_length_10271_cov_9.1345_4_1	C1	CydA	50
3	Cytochrome bd oxidase(cydA) k141_1750459_length_64028_cov_9.9955_44_1	C1	CydA	50
3	Cytochrome bd oxidase(cydA) k141_16134167_length_4565_cov_38.0000_1_1	C1	CydA	50
3	Cytochrome bd oxidase(cydA) k141_1569243_length_31047_cov_14.8918_11_1	C1	CydA	50
3	Cytochrome bd oxidase(cydA) k141_1467374_length_1619_cov_6.0000_1_1	C1	CydA	50
3	Cytochrome bd oxidase(cydA) k141_1350311_length_8647_cov_6.0000_2_1	C1	CydA	50
3	Cytochrome bd oxidase(cydA) k141_11458918_length_3010_cov_19.0000_3_1	C1	CydA	50
2	Cytochrome bd oxidase(cydA) k141_957626_length_37119_cov_14.0295_17_1	C1	CydA	50
2	Cytochrome bd oxidase(cydA) k141_92369_length_17891_cov_8.2340_18_1	C1	CydA	50
2	Cytochrome bd oxidase(cydA) k141_8989_length_3642_cov_16.8837_3_1	C1	CydA	50
2	Cytochrome bd oxidase(cydA) k141_8779705_length_3938_cov_9.5681_2_1	C1	CydA	50
2	Cytochrome bd oxidase(cydA) k141_8623276_length_391857_cov_26.5356_80_1	C1	CydA	50
2	Cytochrome bd oxidase(cydA) k141_7716903_length_19336_cov_9.1057_13_1	C1	CydA	50
2	Cytochrome bd oxidase(cydA) k141_74273_length_7261_cov_6.0000_4_1	C1	CydA	50
2	Cytochrome bd oxidase(cydA) k141_707056_length_3767_cov_6.0000_1_1	C1	CydA	50
2	Cytochrome bd oxidase(cydA) k141_6618015_length_48337_cov_35.6453_25_1	C1	CydA	50
2	Cytochrome bd oxidase(cydA) k141_5669678_length_6219_cov_7.0000_7_1	C1	CydA	50
2	Cytochrome bd oxidase(cydA) k141_5510301_length_1573_cov_5.7626_1_1	C1	CydA	50
2	Cytochrome bd oxidase(cydA) k141_5263320_length_67851_cov_11.9975_16_1	C1	CydA	50
2	Cytochrome bd oxidase(cydA) k141_4186934_length_24688_cov_8.8586_19_1	C1	CydA	50
2	Cytochrome bd oxidase(cydA) k141_3930922_length_6699_cov_6.9994_2_1	C1	CydA	50
2	Cytochrome bd oxidase(cydA) k141_343115_length_22082_cov_10.0000_25_1	C1	CydA	50
2	Cytochrome bd oxidase(cydA) k141_3381320_length_4958_cov_8.0000_3_1	C1	CydA	50
2	Cytochrome bd oxidase(cydA) k141_3317481_length_5179_cov_15.2789_1_1	C1	CydA	50
2	Cytochrome bd oxidase(cydA) k141_3137386_length_71657_cov_17.4804_1_1	C1	CydA	50
2	Cytochrome bd oxidase(cydA) k141_3083688_length_134487_cov_9.9631_115_1	C1	CydA	50
2	Cytochrome bd oxidase(cydA) k141_282706_length_5856_cov_6.0000_1_1	C1	CydA	50
2	Cytochrome bd oxidase(cydA) k141_2742708_length_3643_cov_12.0177_5_1	C1	CydA	50
2	Cytochrome bd oxidase(cydA) k141_2429899_length_1735_cov_3.0000_1_1	C1	CydA	50
2	Cytochrome bd oxidase(cydA) k141_2380848_length_2941_cov_7.8818_3_1	C1	CydA	50
2	Cytochrome bd oxidase(cydA) k141_2350002_length_71032_cov_15.8978_18_1	C1	CydA	50
2	Cytochrome bd oxidase(cydA) k141_22646_length_28752_cov_27.2232_11_1	C1	CydA	50
2	Cytochrome bd oxidase(cydA) k141_2167399_length_2528_cov_7.5894_2_1	C1	CydA	50
2	Cytochrome bd oxidase(cydA) k141_208074_length_116070_cov_23.8900_36_1	C1	CydA	50
2	Cytochrome bd oxidase(cydA) k141_1934716_length_2927_cov_13.7663_4_1	C1	CydA	50
2	Cytochrome bd oxidase(cydA) k141_1750459_length_64028_cov_9.9955_39_1	C1	CydA	50
2	Cytochrome bd oxidase(cydA) k141_166008_length_4886_cov_6.2038_1_1	C1	CydA	50
2	Cytochrome bd oxidase(cydA) k141_1632964_length_2094_cov_8.0000_2_1	C1	CydA	50
2	Cytochrome bd oxidase(cydA) k141_157582_length_5963_cov_6.0000_2_1	C1	CydA	50
2	Cytochrome bd oxidase(cydA) k141_1335091_length_4001_cov_6.0000_5_1	C1	CydA	50
1	Cytochrome bd oxidase(cydA) k141_9894453_length_12777_cov_101.0000_8_1	C1	CydA	50
1	Cytochrome bd oxidase(cydA) k141_940301_length_8086_cov_42.9660_8_1	C1	CydA	50
1	Cytochrome bd oxidase(cydA) k141_9361653_length_15400_cov_13.0001_10_1	C1	CydA	50
1	Cytochrome bd oxidase(cydA) k141_830715_length_6246_cov_10.0000_5_1	C1	CydA	50
1	Cytochrome bd oxidase(cydA) k141_8148680_length_22176_cov_8.1224_18_1	C1	CydA	50
1	Cytochrome bd oxidase(cydA) k141_785827_length_17682_cov_24.9605_1_1	C1	CydA	50
1	Cytochrome bd oxidase(cydA) k141_7782959_length_4840_cov_8.0000_4_1	C1	CydA	50
1	Cytochrome bd oxidase(cydA) k141_753296_length_9402_cov_8.4046_6_1	C1	CydA	50
1	Cytochrome bd oxidase(cydA) k141_6494920_length_23766_cov_7.0000_21_1	C1	CydA	50
1	Cytochrome bd oxidase(cydA) k141_620064_length_1873_cov_24.0000_1_1	C1	CydA	50
1	Cytochrome bd oxidase(cydA) k141_5839498_length_16300_cov_8.9429_18_1	C1	CydA	50
1	Cytochrome bd oxidase(cydA) k141_565320_length_29761_cov_16.8649_12_1	C1	CydA	50
1	Cytochrome bd oxidase(cydA) k141_5338156_length_2711_cov_9.0000_1_1	C1	CydA	50
1	Cytochrome bd oxidase(cydA) k141_4757579_length_6701_cov_9.8970_1_1	C1	CydA	50
1	Cytochrome bd oxidase(cydA) k141_4004294_length_9725_cov_6.0000_8_1	C1	CydA	50
1	Cytochrome bd oxidase(cydA) k141_3936597_length_3940_cov_8.0000_1_1	C1	CydA	50
1	Cytochrome bd oxidase(cydA) k141_3858273_length_2118_cov_6.0000_3_1	C1	CydA	50
1	Cytochrome bd oxidase(cydA) k141_3527187_length_4035_cov_12.0498_6_1	C1	CydA	50
1	Cytochrome bd oxidase(cydA) k141_339086_length_4468_cov_20.6159_1_1	C1	CydA	50
1	Cytochrome bd oxidase(cydA) k141_2948127_length_1998_cov_7.8218_2_1	C1	CydA	50
1	Cytochrome bd oxidase(cydA) k141_2573829_length_7705_cov_14.2282_5_1	C1	CydA	50
1	Cytochrome bd oxidase(cydA) k141_2289274_length_1557_cov_5.0000_1_1	C1	CydA	50
1	Cytochrome bd oxidase(cydA) k141_20730470_length_5127_cov_25.0000_3_1	C1	CydA	50
1	Cytochrome bd oxidase(cydA) k141_18827943_length_15868_cov_26.0000_14_1	C1	CydA	50
1	Cytochrome bd oxidase(cydA) k141_1769708_length_1480_cov_8.3540_1_1	C1	CydA	50
1	Cytochrome bd oxidase(cydA) k141_1763094_length_3365_cov_8.0000_1_1	C1	CydA	50
1	Cytochrome bd oxidase(cydA) k141_1738222_length_1697_cov_3.6992_1_1	C1	CydA	50
1	Cytochrome bd oxidase(cydA) k141_1598116_length_27268_cov_15.0003_22_1	C1	CydA	50
1	Cytochrome bd oxidase(cydA) k141_1598116_length_27268_cov_15.0003_17_1	C1	CydA	50
1	Cytochrome bd oxidase(cydA) k141_1511080_length_4129_cov_11.3398_1_1	C1	CydA	50
1	Cytochrome bd oxidase(cydA) k141_13809436_length_3475_cov_12.5357_4_1	C1	CydA	50
1	Cytochrome bd oxidase(cydA) k141_13009752_length_13286_cov_12.4140_13_1	C1	CydA	50
1	Cytochrome bd oxidase(cydA) k141_1232172_length_6879_cov_7.0000_5_1	C1	CydA	50
1	Cytochrome bd oxidase(cydA) k141_1067586_length_2590_cov_7.0000_1_1	C1	CydA	50
1	Cytochrome bd oxidase(cydA) k141_1048750_length_1960_cov_5.0000_2_1	C1	CydA	50
1	Cytochrome bd oxidase(cydA) k141_10112916_length_9161_cov_12.0000_3_1	C1	CydA	50
45	Cytochrome bo3 oxidase (cyoA) k141_6017327_length_9599_cov_7.0000_2_1	C1	Cytochrome_bo3_oxidase_cyoA	50
24	Cytochrome bo3 oxidase (cyoA) k141_2661109_length_8892_cov_8.9913_2_1	C1	Cytochrome_bo3_oxidase_cyoA	50
14	Cytochrome bo3 oxidase (cyoA) k141_543013_length_16434_cov_8.0000_20_1	C1	Cytochrome_bo3_oxidase_cyoA	50
14	Cytochrome bo3 oxidase (cyoA) k141_2246476_length_22088_cov_14.0000_10_1	C1	Cytochrome_bo3_oxidase_cyoA	50
13	Cytochrome bo3 oxidase (cyoA) k141_1889223_length_3432_cov_5.0000_3_1	C1	Cytochrome_bo3_oxidase_cyoA	50
13	Cytochrome bo3 oxidase (cyoA) k141_1795245_length_18536_cov_10.3526_17_1	C1	Cytochrome_bo3_oxidase_cyoA	50
10	Cytochrome bo3 oxidase (cyoA) k141_408437_length_20755_cov_16.3317_17_1	C1	Cytochrome_bo3_oxidase_cyoA	50
8	Cytochrome bo3 oxidase (cyoA) k141_18871200_length_5059_cov_25.0000_5_1	C1	Cytochrome_bo3_oxidase_cyoA	50
7	Cytochrome bo3 oxidase (cyoA) k141_19608088_length_16220_cov_8.0000_10_1	C1	Cytochrome_bo3_oxidase_cyoA	50
7	Cytochrome bo3 oxidase (cyoA) k141_1804489_length_3445_cov_8.0000_2_1	C1	Cytochrome_bo3_oxidase_cyoA	50
7	Cytochrome bo3 oxidase (cyoA) k141_154105_length_5910_cov_7.0000_5_1	C1	Cytochrome_bo3_oxidase_cyoA	50
6	Cytochrome bo3 oxidase (cyoA) k141_4784657_length_6064_cov_8.4226_5_1	C1	Cytochrome_bo3_oxidase_cyoA	50
6	Cytochrome bo3 oxidase (cyoA) k141_2823202_length_1605_cov_12.0000_1_1	C1	Cytochrome_bo3_oxidase_cyoA	50
5	Cytochrome bo3 oxidase (cyoA) k141_739009_length_13600_cov_6.0000_9_1	C1	Cytochrome_bo3_oxidase_cyoA	50
5	Cytochrome bo3 oxidase (cyoA) k141_63135_length_10756_cov_6.0000_11_1	C1	Cytochrome_bo3_oxidase_cyoA	50
5	Cytochrome bo3 oxidase (cyoA) k141_3841138_length_3270_cov_8.0000_3_1	C1	Cytochrome_bo3_oxidase_cyoA	50
5	Cytochrome bo3 oxidase (cyoA) k141_2885640_length_2915_cov_7.0000_2_1	C1	Cytochrome_bo3_oxidase_cyoA	50
4	Cytochrome bo3 oxidase (cyoA) k141_6121134_length_15319_cov_8.0000_14_1	C1	Cytochrome_bo3_oxidase_cyoA	50
4	Cytochrome bo3 oxidase (cyoA) k141_1418340_length_3333_cov_9.0000_1_1	C1	Cytochrome_bo3_oxidase_cyoA	50
3	Cytochrome bo3 oxidase (cyoA) k141_5478794_length_84475_cov_23.1429_41_1	C1	Cytochrome_bo3_oxidase_cyoA	50
3	Cytochrome bo3 oxidase (cyoA) k141_4769474_length_8601_cov_7.0022_6_1	C1	Cytochrome_bo3_oxidase_cyoA	50
2	Cytochrome bo3 oxidase (cyoA) k141_4098463_length_6173_cov_9.7425_6_1	C1	Cytochrome_bo3_oxidase_cyoA	50
2	Cytochrome bo3 oxidase (cyoA) k141_3463697_length_23636_cov_7.0000_1_1	C1	Cytochrome_bo3_oxidase_cyoA	50
1	Cytochrome bo3 oxidase (cyoA) k141_700986_length_56357_cov_10.0000_27_1	C1	Cytochrome_bo3_oxidase_cyoA	50
1	Cytochrome bo3 oxidase (cyoA) k141_4246042_length_9099_cov_15.4891_2_1	C1	Cytochrome_bo3_oxidase_cyoA	50
1	Cytochrome bo3 oxidase (cyoA) k141_3817988_length_19795_cov_7.0000_19_1	C1	Cytochrome_bo3_oxidase_cyoA	50
1	Cytochrome bo3 oxidase (cyoA) k141_2019422_length_3172_cov_8.9894_1_1	C1	Cytochrome_bo3_oxidase_cyoA	50
1	Cytochrome bo3 oxidase (cyoA) k141_1528877_length_10983_cov_29.0310_3_1	C1	Cytochrome_bo3_oxidase_cyoA	50
1	Cytochrome bo3 oxidase (cyoA) k141_1289632_length_1534_cov_5.0000_2_1	C1	Cytochrome_bo3_oxidase_cyoA	50
96	Cytochrome cbb3 oxidase (ccoN) k141_4394546_length_4073_cov_421.0000_2_1	C1	CcoN	50
88	Cytochrome cbb3 oxidase (ccoN) k141_20056765_length_20437_cov_8.0000_16_1	C1	CcoN	50
70	Cytochrome cbb3 oxidase (ccoN) k141_9362989_length_8937_cov_14.8525_7_1	C1	CcoN	50
57	Cytochrome cbb3 oxidase (ccoN) k141_1558916_length_22824_cov_13.0000_6_1	C1	CcoN	50
51	Cytochrome cbb3 oxidase (ccoN) k141_5417438_length_2924_cov_7.0000_3_1	C1	CcoN	50
47	Cytochrome cbb3 oxidase (ccoN) k141_2026527_length_5240_cov_7.0000_2_1	C1	CcoN	50
41	Cytochrome cbb3 oxidase (ccoN) k141_3337086_length_34704_cov_67.4216_20_1	C1	CcoN	50
38	Cytochrome cbb3 oxidase (ccoN) k141_3130990_length_11035_cov_23.9245_7_1	C1	CcoN	50
36	Cytochrome cbb3 oxidase (ccoN) k141_2613769_length_227888_cov_19.7184_67_1	C1	CcoN	50
35	Cytochrome cbb3 oxidase (ccoN) k141_467029_length_2224383_cov_19.0311_622_1	C1	CcoN	50
34	Cytochrome cbb3 oxidase (ccoN) k141_2513568_length_3328_cov_8.0000_5_1	C1	CcoN	50
30	Cytochrome cbb3 oxidase (ccoN) k141_1585158_length_146149_cov_27.1041_125_1	C1	CcoN	50
29	Cytochrome cbb3 oxidase (ccoN) k141_3668747_length_28499_cov_12.3068_31_1	C1	CcoN	50
29	Cytochrome cbb3 oxidase (ccoN) k141_1917785_length_1928_cov_13.1847_1_1	C1	CcoN	50
28	Cytochrome cbb3 oxidase (ccoN) k141_279113_length_4945_cov_9.2000_3_1	C1	CcoN	50
28	Cytochrome cbb3 oxidase (ccoN) k141_17540831_length_7201_cov_11.0000_3_1	C1	CcoN	50
27	Cytochrome cbb3 oxidase (ccoN) k141_3040588_length_4240_cov_10.0000_1_1	C1	CcoN	50
25	Cytochrome cbb3 oxidase (ccoN) k141_18705609_length_50890_cov_18.9994_1_1	C1	CcoN	50
24	Cytochrome cbb3 oxidase (ccoN) k141_8434679_length_24954_cov_11.0000_23_1	C1	CcoN	50
24	Cytochrome cbb3 oxidase (ccoN) k141_67603_length_34419_cov_11.0000_14_1	C1	CcoN	50
24	Cytochrome cbb3 oxidase (ccoN) k141_6355407_length_11930_cov_6.9902_1_1	C1	CcoN	50
23	Cytochrome cbb3 oxidase (ccoN) k141_12319191_length_5396_cov_6.0000_1_1	C1	CcoN	50
22	Cytochrome cbb3 oxidase (ccoN) k141_6775734_length_62593_cov_19.1768_46_1	C1	CcoN	50
22	Cytochrome cbb3 oxidase (ccoN) k141_3771665_length_12641_cov_8.4898_5_1	C1	CcoN	50
21	Cytochrome cbb3 oxidase (ccoN) k141_2103993_length_61134_cov_42.4964_39_1	C1	CcoN	50
18	Cytochrome cbb3 oxidase (ccoN) k141_2772033_length_3445_cov_9.0000_1_1	C1	CcoN	50
18	Cytochrome cbb3 oxidase (ccoN) k141_1785972_length_13846_cov_14.4134_18_1	C1	CcoN	50
18	Cytochrome cbb3 oxidase (ccoN) k141_1349663_length_4809_cov_7.0000_1_1	C1	CcoN	50
17	Cytochrome cbb3 oxidase (ccoN) k141_551404_length_4456_cov_7.1917_1_1	C1	CcoN	50
16	Cytochrome cbb3 oxidase (ccoN) k141_2950594_length_36438_cov_21.4220_30_1	C1	CcoN	50
15	Cytochrome cbb3 oxidase (ccoN) k141_13210234_length_24763_cov_9.0000_22_1	C1	CcoN	50
14	Cytochrome cbb3 oxidase (ccoN) k141_2209317_length_9505_cov_7.0005_13_1	C1	CcoN	50
14	Cytochrome cbb3 oxidase (ccoN) k141_1991745_length_36165_cov_24.8039_17_1	C1	CcoN	50
14	Cytochrome cbb3 oxidase (ccoN) k141_18493836_length_15821_cov_11.0000_20_1	C1	CcoN	50
13	Cytochrome cbb3 oxidase (ccoN) k141_9740553_length_9549_cov_7.0000_10_1	C1	CcoN	50
13	Cytochrome cbb3 oxidase (ccoN) k141_385454_length_9358_cov_17.4113_1_1	C1	CcoN	50
12	Cytochrome cbb3 oxidase (ccoN) k141_3682992_length_23172_cov_10.2454_1_1	C1	CcoN	50
12	Cytochrome cbb3 oxidase (ccoN) k141_3136039_length_28184_cov_14.9980_7_1	C1	CcoN	50
12	Cytochrome cbb3 oxidase (ccoN) k141_2348970_length_2525_cov_115.9589_4_1	C1	CcoN	50
12	Cytochrome cbb3 oxidase (ccoN) k141_1050569_length_8147_cov_7.0000_1_1	C1	CcoN	50
11	Cytochrome cbb3 oxidase (ccoN) k141_6427787_length_29780_cov_25.3408_17_1	C1	CcoN	50
11	Cytochrome cbb3 oxidase (ccoN) k141_2225523_length_1868_cov_5.4615_1_1	C1	CcoN	50
11	Cytochrome cbb3 oxidase (ccoN) k141_21141243_length_11935_cov_8.0000_3_1	C1	CcoN	50
11	Cytochrome cbb3 oxidase (ccoN) k141_1767576_length_13658_cov_22.0735_4_1	C1	CcoN	50
10	Cytochrome cbb3 oxidase (ccoN) k141_3075840_length_1557_cov_5.0000_1_1	C1	CcoN	50
10	Cytochrome cbb3 oxidase (ccoN) k141_1040143_length_4701_cov_7.0000_1_1	C1	CcoN	50
9	Cytochrome cbb3 oxidase (ccoN) k141_4570425_length_3686_cov_7.0000_5_1	C1	CcoN	50
9	Cytochrome cbb3 oxidase (ccoN) k141_3513292_length_3685_cov_6.0000_5_1	C1	CcoN	50
9	Cytochrome cbb3 oxidase (ccoN) k141_19768455_length_15179_cov_25.0000_19_1	C1	CcoN	50
9	Cytochrome cbb3 oxidase (ccoN) k141_10407891_length_96641_cov_11.8099_33_1	C1	CcoN	50
8	Cytochrome cbb3 oxidase (ccoN) k141_884480_length_12088_cov_8.0000_11_1	C1	CcoN	50
8	Cytochrome cbb3 oxidase (ccoN) k141_5781599_length_3404_cov_10.0000_2_1	C1	CcoN	50
8	Cytochrome cbb3 oxidase (ccoN) k141_3531261_length_2999_cov_6.8772_1_1	C1	CcoN	50
8	Cytochrome cbb3 oxidase (ccoN) k141_2923738_length_64004_cov_10.3156_28_1	C1	CcoN	50
8	Cytochrome cbb3 oxidase (ccoN) k141_27136_length_22563_cov_8.0000_12_1	C1	CcoN	50
8	Cytochrome cbb3 oxidase (ccoN) k141_2367586_length_3291_cov_6.0000_1_1	C1	CcoN	50
8	Cytochrome cbb3 oxidase (ccoN) k141_2035041_length_7695_cov_7.0000_5_1	C1	CcoN	50
7	Cytochrome cbb3 oxidase (ccoN) k141_5781503_length_3278_cov_8.7549_4_1	C1	CcoN	50
7	Cytochrome cbb3 oxidase (ccoN) k141_4949974_length_10774_cov_9.2909_8_1	C1	CcoN	50
7	Cytochrome cbb3 oxidase (ccoN) k141_25237_length_6657_cov_27.4351_6_1	C1	CcoN	50
7	Cytochrome cbb3 oxidase (ccoN) k141_2142764_length_89517_cov_12.0000_34_1	C1	CcoN	50
7	Cytochrome cbb3 oxidase (ccoN) k141_16525521_length_12548_cov_43.0000_2_1	C1	CcoN	50
6	Cytochrome cbb3 oxidase (ccoN) k141_649279_length_14302_cov_11.6873_10_1	C1	CcoN	50
6	Cytochrome cbb3 oxidase (ccoN) k141_2337215_length_7021_cov_10.0385_8_1	C1	CcoN	50
6	Cytochrome cbb3 oxidase (ccoN) k141_2188703_length_32194_cov_8.0000_34_1	C1	CcoN	50
6	Cytochrome cbb3 oxidase (ccoN) k141_14448896_length_71856_cov_11.0000_28_1	C1	CcoN	50
6	Cytochrome cbb3 oxidase (ccoN) k141_12538025_length_22085_cov_11.0000_1_1	C1	CcoN	50
5	Cytochrome cbb3 oxidase (ccoN) k141_3886454_length_4052_cov_8.0000_1_1	C1	CcoN	50
5	Cytochrome cbb3 oxidase (ccoN) k141_1685703_length_2098_cov_6.0000_3_1	C1	CcoN	50
5	Cytochrome cbb3 oxidase (ccoN) k141_1386359_length_3633_cov_16.3680_3_1	C1	CcoN	50
4	Cytochrome cbb3 oxidase (ccoN) k141_90157_length_41439_cov_9.2090_6_1	C1	CcoN	50
4	Cytochrome cbb3 oxidase (ccoN) k141_7148852_length_12096_cov_7.0015_10_1	C1	CcoN	50
4	Cytochrome cbb3 oxidase (ccoN) k141_6529332_length_93646_cov_15.2940_66_1	C1	CcoN	50
4	Cytochrome cbb3 oxidase (ccoN) k141_6310094_length_9431_cov_7.8805_5_1	C1	CcoN	50
4	Cytochrome cbb3 oxidase (ccoN) k141_6221865_length_49019_cov_11.9869_4_1	C1	CcoN	50
4	Cytochrome cbb3 oxidase (ccoN) k141_5806169_length_45114_cov_11.3198_7_1	C1	CcoN	50
4	Cytochrome cbb3 oxidase (ccoN) k141_5635598_length_3763_cov_7.0000_6_1	C1	CcoN	50
4	Cytochrome cbb3 oxidase (ccoN) k141_4392772_length_20072_cov_8.4325_1_1	C1	CcoN	50
4	Cytochrome cbb3 oxidase (ccoN) k141_19481080_length_9539_cov_48.1300_1_1	C1	CcoN	50
4	Cytochrome cbb3 oxidase (ccoN) k141_1321692_length_19357_cov_14.2885_12_1	C1	CcoN	50
3	Cytochrome cbb3 oxidase (ccoN) k141_7597116_length_9931_cov_6.9847_1_1	C1	CcoN	50
3	Cytochrome cbb3 oxidase (ccoN) k141_7192662_length_9855_cov_8.0000_7_1	C1	CcoN	50
3	Cytochrome cbb3 oxidase (ccoN) k141_2582199_length_4055_cov_8.7885_3_1	C1	CcoN	50
3	Cytochrome cbb3 oxidase (ccoN) k141_2291638_length_4753_cov_8.0000_6_1	C1	CcoN	50
3	Cytochrome cbb3 oxidase (ccoN) k141_1211376_length_1894_cov_24.9144_3_1	C1	CcoN	50
3	Cytochrome cbb3 oxidase (ccoN) k141_10340139_length_8896_cov_8.0000_10_1	C1	CcoN	50
2	Cytochrome cbb3 oxidase (ccoN) k141_888467_length_13450_cov_11.8744_7_1	C1	CcoN	50
2	Cytochrome cbb3 oxidase (ccoN) k141_8564061_length_16153_cov_16.0370_4_1	C1	CcoN	50
2	Cytochrome cbb3 oxidase (ccoN) k141_751118_length_131372_cov_18.9933_91_1	C1	CcoN	50
2	Cytochrome cbb3 oxidase (ccoN) k141_647786_length_3787_cov_7.1670_5_1	C1	CcoN	50
2	Cytochrome cbb3 oxidase (ccoN) k141_4296129_length_50231_cov_10.9409_26_1	C1	CcoN	50
2	Cytochrome cbb3 oxidase (ccoN) k141_3228661_length_14260_cov_6.0000_7_1	C1	CcoN	50
2	Cytochrome cbb3 oxidase (ccoN) k141_2917157_length_6158_cov_7.0000_4_1	C1	CcoN	50
2	Cytochrome cbb3 oxidase (ccoN) k141_2199496_length_2925_cov_6.0000_1_1	C1	CcoN	50
2	Cytochrome cbb3 oxidase (ccoN) k141_1761626_length_40455_cov_10.1495_23_1	C1	CcoN	50
1	Cytochrome cbb3 oxidase (ccoN) k141_5216876_length_1842_cov_6.0000_1_1	C1	CcoN	50
1	Cytochrome cbb3 oxidase (ccoN) k141_5004069_length_5315_cov_15.0000_8_1	C1	CcoN	50
1	Cytochrome cbb3 oxidase (ccoN) k141_4475855_length_505701_cov_99.9746_287_1	C1	CcoN	50
1	Cytochrome cbb3 oxidase (ccoN) k141_3470481_length_1620_cov_7.0000_2_1	C1	CcoN	50
1	Cytochrome cbb3 oxidase (ccoN) k141_229872_length_11329_cov_8.0000_15_1	C1	CcoN	50
1	Cytochrome cbb3 oxidase (ccoN) k141_1346895_length_10042_cov_6.0000_11_1	C1	CcoN	50
1	Cytochrome cbb3 oxidase (ccoN) k141_11069033_length_1630_cov_6.0000_1_1	C1	CcoN	50
121	WP_084165068.1 - Skermanella stibiiresistens	C1	FCC	50
65	WP_046865316.1 - Microvirga massiliensis	C1	FCC	50
54	WP_057851656.1 - Bradyrhizobium valentinum	C1	FCC	50
39	WP_096357664.1 - Variibacter gotjawalensis	C1	FCC	50
39	WP_020698260.1 - Reyranella massiliensis	C1	FCC	50
38	WP_086090117.1 - Pseudorhodoplanes sinuspersici	C1	FCC	50
31	WP_062309937.1 - Polynucleobacter sinensis	C1	FCC	50
27	WP_088178959.1 - Dechloromonas denitrificans	C1	FCC	50
26	WP_041782148.1 - Starkeya novella	C1	FCC	50
18	WP_089721083.1 - Candidatus Entotheonella palauensis	C1	FCC	50
14	WP_039157288.1 - Bradyrhizobium japonicum	C1	FCC	50
13	WP_072327008.1 - Marinospirillum alkaliphilum	C1	FCC	50
11	WP_055451844.1 - Thiomonas bhubaneswarensis	C1	FCC	50
10	WP_091814561.1 - Brachymonas denitrificans	C1	FCC	50
10	WP_066881116.1 - Dechloromonas denitrificans	C1	FCC	50
9	WP_018231203.1 - Thioalkalivibrio thiocyanodenitrificans	C1	FCC	50
8	WP_094269699.1 - Thauera propionica	C1	FCC	50
8	WP_035596718.1 - Hyphomonas polymorpha	C1	FCC	50
7	WP_041097649.1 - Sulfuritalea hydrogenivorans	C1	FCC	50
7	WP_011629011.1 - Alkalilimnicola ehrlichii	C1	FCC	50
6	WP_020085437.1 - Hyphomicrobium zavarzinii	C1	FCC	50
5	WP_096652926.1 - Halomonas nigrificans	C1	FCC	50
5	WP_054965682.1 - Thiohalorhabdus denitrificans	C1	FCC	50
5	WP_036513099.1 - Nitrincola nitratireducens	C1	FCC	50
5	WP_012501274.1 - Chlorobaculum parvum	C1	FCC	50
4	WP_141701454.1 - Methyloceanibacter marginalis	C1	FCC	50
4	WP_007146509.1 - Methylophaga aminisulfidivorans	C1	FCC	50
3	WP_093028082.1 - Thiocapsa roseopersicina	C1	FCC	50
3	WP_085214211.1 - Methylomagnum ishizawai	C1	FCC	50
3	WP_083635983.1 - Rhizobium gallicum	C1	FCC	50
3	WP_072346907.1 - Devosia enhydra	C1	FCC	50
3	WP_041068295.1 - Thiolapillus brandeum	C1	FCC	50
3	WP_039049696.1 - Comamonas thiooxydans	C1	FCC	50
3	WP_014428229.1 - Rubrivivax gelatinosus	C1	FCC	50
2	WP_131110740.1 - Sterolibacteriaceae bacterium M52	C1	FCC	50
2	WP_119334853.1 - Hydrogenophilus thermoluteolus	C1	FCC	50
2	WP_093254545.1 - Rubrimonas cliftonensis	C1	FCC	50
2	WP_091715365.1 - Methylophaga sulfidovorans	C1	FCC	50
2	WP_080507821.1 - Rhodopseudomonas palustris	C1	FCC	50
2	WP_058315721.1 - Thalassobius activus	C1	FCC	50
2	WP_043774028.1 - Roseivivax isoporae	C1	FCC	50
2	WP_036300076.1 - Methylomarinum vadi	C1	FCC	50
2	WP_029133835.1 - Sedimenticola selenatireducens	C1	FCC	50
2	WP_024845882.1 - Paracoccus pantotrophus	C1	FCC	50
2	WP_017364142.1 - Methylococcus capsulatus	C1	FCC	50
2	WP_013159549.1 - Meiothermus silvanus	C1	FCC	50
2	WP_009206824.1 - Sulfuricella denitrificans	C1	FCC	50
1	WP_095492182.1 - Mesorhizobium temperatum	C1	FCC	50
1	WP_083518521.1 - Dechloromonas denitrificans	C1	FCC	50
1	WP_074786201.1 - Roseovarius tolerans	C1	FCC	50
1	WP_069810832.1 - Chlorobaculum limnaeum	C1	FCC	50
1	WP_053173182.1 - Limnohabitans planktonicus	C1	FCC	50
1	WP_044408223.1 - Thiomicrospira microaerophila	C1	FCC	50
1	WP_037390270.1 - Sinorhizobium americanum	C1	FCC	50
1	WP_028997627.1 - Azohydromonas australica	C1	FCC	50
1	WP_028879735.1 - Terasakiella pusilla	C1	FCC	50
1	WP_027261444.1 - Sedimentitalea nanhaiensis	C1	FCC	50
1	WP_013010956.1 - Denitrovibrio acetiphilus	C1	FCC	50
733	Formate dehydrogenase(fdhA) k141_20650875_length_4772_cov_11.8316_2_1	C1	FdhA	50
666	Formate dehydrogenase(fdhA) k141_3349334_length_17253_cov_13.7601_6_1	C1	FdhA	50
521	Formate dehydrogenase(fdhA) k141_5524386_length_20402_cov_13.0566_11_1	C1	FdhA	50
476	Formate dehydrogenase(fdhA) k141_5191897_length_85368_cov_12.8080_33_1	C1	FdhA	50
454	Formate dehydrogenase(fdhA) k141_111598_length_7806_cov_6.0000_8_1	C1	FdhA	50
404	Formate dehydrogenase(fdhA) k141_3965779_length_6850_cov_14.7870_5_1	C1	FdhA	50
297	Formate dehydrogenase(fdhA) k141_3397624_length_15276_cov_11.0704_4_1	C1	FdhA	50
261	Formate dehydrogenase(fdhA) k141_2353828_length_8115_cov_18.0825_1_1	C1	FdhA	50
255	Formate dehydrogenase(fdhA) k141_1902846_length_7602_cov_8.0000_6_1	C1	FdhA	50
219	Formate dehydrogenase(fdhA) k141_5617181_length_5528_cov_6.0000_2_1	C1	FdhA	50
210	Formate dehydrogenase(fdhA) k141_554125_length_4019_cov_7.0000_2_1	C1	FdhA	50
177	Formate dehydrogenase(fdhA) k141_1852382_length_46859_cov_16.4061_41_1	C1	FdhA	50
148	Formate dehydrogenase(fdhA) k141_4945765_length_9477_cov_23.0000_7_1	C1	FdhA	50
139	Formate dehydrogenase(fdhA) k141_270904_length_5109_cov_7.0000_3_1	C1	FdhA	50
130	Formate dehydrogenase(fdhA) k141_672522_length_3627_cov_6.0000_1_1	C1	FdhA	50
129	Formate dehydrogenase(fdhA) k141_2571642_length_3108_cov_9.0000_2_1	C1	FdhA	50
125	Formate dehydrogenase(fdhA) k141_1236040_length_39817_cov_10.4788_32_1	C1	FdhA	50
124	Formate dehydrogenase(fdhA) k141_5853477_length_14065_cov_10.2914_7_1	C1	FdhA	50
121	Formate dehydrogenase(fdhA) k141_4393184_length_17366_cov_10.6902_10_1	C1	FdhA	50
117	Formate dehydrogenase(fdhA) k141_7938563_length_19092_cov_14.0000_17_1	C1	FdhA	50
114	Formate dehydrogenase(fdhA) k141_229608_length_29516_cov_52.1961_3_1	C1	FdhA	50
112	Formate dehydrogenase(fdhA) k141_2267099_length_16713_cov_7.9224_3_1	C1	FdhA	50
105	Formate dehydrogenase(fdhA) k141_767975_length_292305_cov_19.3191_179_1	C1	FdhA	50
103	Formate dehydrogenase(fdhA) k141_725798_length_5132_cov_6.0000_3_1	C1	FdhA	50
102	Formate dehydrogenase(fdhA) k141_2622775_length_6487_cov_6.8174_4_1	C1	FdhA	50
101	Formate dehydrogenase(fdhA) k141_2289832_length_1773_cov_6.0000_1_1	C1	FdhA	50
98	Formate dehydrogenase(fdhA) k141_7007129_length_39492_cov_12.2312_21_1	C1	FdhA	50
97	Formate dehydrogenase(fdhA) k141_4018713_length_2363_cov_8.0342_1_1	C1	FdhA	50
92	Formate dehydrogenase(fdhA) k141_14560625_length_8926_cov_7.0000_4_1	C1	FdhA	50
88	Formate dehydrogenase(fdhA) k141_6047983_length_5524_cov_8.0000_1_1	C1	FdhA	50
83	Formate dehydrogenase(fdhA) k141_3342213_length_32309_cov_12.0000_10_1	C1	FdhA	50
81	Formate dehydrogenase(fdhA) k141_861184_length_3647_cov_10.0753_1_1	C1	FdhA	50
79	Formate dehydrogenase(fdhA) k141_2498836_length_4700_cov_37.1472_3_1	C1	FdhA	50
77	Formate dehydrogenase(fdhA) k141_937136_length_132636_cov_9.9969_31_1	C1	FdhA	50
77	Formate dehydrogenase(fdhA) k141_8330757_length_5711_cov_5.0000_4_1	C1	FdhA	50
69	Formate dehydrogenase(fdhA) k141_6693174_length_9777_cov_6.9787_2_1	C1	FdhA	50
68	Formate dehydrogenase(fdhA) k141_565155_length_31523_cov_12.1672_10_1	C1	FdhA	50
59	Formate dehydrogenase(fdhA) k141_355568_length_46864_cov_110.0487_30_1	C1	FdhA	50
58	Formate dehydrogenase(fdhA) k141_1903859_length_2650_cov_8.0000_2_1	C1	FdhA	50
57	Formate dehydrogenase(fdhA) k141_996047_length_12516_cov_22.0000_4_1	C1	FdhA	50
55	Formate dehydrogenase(fdhA) k141_9101522_length_14560_cov_27.0000_8_1	C1	FdhA	50
55	Formate dehydrogenase(fdhA) k141_1434759_length_44417_cov_12.0000_8_1	C1	FdhA	50
54	Formate dehydrogenase(fdhA) k141_15227698_length_2150_cov_9.0000_2_1	C1	FdhA	50
53	Formate dehydrogenase(fdhA) k141_19126965_length_5315_cov_9.0000_4_1	C1	FdhA	50
52	Formate dehydrogenase(fdhA) k141_841385_length_7803_cov_13.0000_3_1	C1	FdhA	50
52	Formate dehydrogenase(fdhA) k141_1644985_length_13366_cov_9.0000_8_1	C1	FdhA	50
52	Formate dehydrogenase(fdhA) k141_10269125_length_17094_cov_12.0000_13_1	C1	FdhA	50
51	Formate dehydrogenase(fdhA) k141_8724935_length_33539_cov_8.1189_6_1	C1	FdhA	50
51	Formate dehydrogenase(fdhA) k141_4740171_length_12313_cov_7.0000_5_1	C1	FdhA	50
49	Formate dehydrogenase(fdhA) k141_4284766_length_12310_cov_294.9929_3_1	C1	FdhA	50
49	Formate dehydrogenase(fdhA) k141_3942693_length_14722_cov_6.0000_14_1	C1	FdhA	50
48	Formate dehydrogenase(fdhA) k141_8065186_length_14525_cov_10.4087_14_1	C1	FdhA	50
47	Formate dehydrogenase(fdhA) k141_2652661_length_104028_cov_17.9992_51_1	C1	FdhA	50
46	Formate dehydrogenase(fdhA) k141_3815183_length_9709_cov_6.0000_8_1	C1	FdhA	50
46	Formate dehydrogenase(fdhA) k141_2563763_length_22906_cov_168.9956_5_1	C1	FdhA	50
43	Formate dehydrogenase(fdhA) k141_7154224_length_236553_cov_26.3191_47_1	C1	FdhA	50
43	Formate dehydrogenase(fdhA) k141_641841_length_3774_cov_7.0000_2_1	C1	FdhA	50
43	Formate dehydrogenase(fdhA) k141_5191897_length_85368_cov_12.8080_9_1	C1	FdhA	50
43	Formate dehydrogenase(fdhA) k141_3741667_length_311396_cov_17.7405_48_1	C1	FdhA	50
40	Formate dehydrogenase(fdhA) k141_147843_length_101035_cov_23.5624_36_1	C1	FdhA	50
37	Formate dehydrogenase(fdhA) k141_7816794_length_3927_cov_6.0000_3_1	C1	FdhA	50
36	Formate dehydrogenase(fdhA) k141_5245241_length_2879_cov_13.0000_2_1	C1	FdhA	50
36	Formate dehydrogenase(fdhA) k141_5159578_length_136942_cov_22.0868_21_1	C1	FdhA	50
35	Formate dehydrogenase(fdhA) k141_8252062_length_8332_cov_12.9999_2_1	C1	FdhA	50
35	Formate dehydrogenase(fdhA) k141_696468_length_4135_cov_6.2942_3_1	C1	FdhA	50
35	Formate dehydrogenase(fdhA) k141_2727386_length_6714_cov_6.0000_4_1	C1	FdhA	50
32	Formate dehydrogenase(fdhA) k141_21396323_length_3605_cov_7.0000_2_1	C1	FdhA	50
32	Formate dehydrogenase(fdhA) k141_1814697_length_6670_cov_6.0000_4_1	C1	FdhA	50
31	Formate dehydrogenase(fdhA) k141_1366137_length_5538_cov_12.0691_1_1	C1	FdhA	50
30	Formate dehydrogenase(fdhA) k141_7521641_length_185551_cov_11.4375_16_1	C1	FdhA	50
30	Formate dehydrogenase(fdhA) k141_5979737_length_54731_cov_18.6540_50_1	C1	FdhA	50
30	Formate dehydrogenase(fdhA) k141_499277_length_22650_cov_11.8511_2_1	C1	FdhA	50
30	Formate dehydrogenase(fdhA) k141_4725418_length_80694_cov_11.1638_7_1	C1	FdhA	50
30	Formate dehydrogenase(fdhA) k141_3961364_length_10820_cov_13.0000_6_1	C1	FdhA	50
29	Formate dehydrogenase(fdhA) k141_8281669_length_4528_cov_6.0000_3_1	C1	FdhA	50
29	Formate dehydrogenase(fdhA) k141_2527548_length_3605_cov_6.0000_2_1	C1	FdhA	50
29	Formate dehydrogenase(fdhA) k141_1822490_length_143892_cov_121.0000_19_1	C1	FdhA	50
29	Formate dehydrogenase(fdhA) k141_1346023_length_2511_cov_8.0000_1_1	C1	FdhA	50
29	Formate dehydrogenase(fdhA) k141_1154378_length_9011_cov_9.0000_1_1	C1	FdhA	50
28	Formate dehydrogenase(fdhA) k141_533034_length_3634_cov_6.0000_1_1	C1	FdhA	50
28	Formate dehydrogenase(fdhA) k141_10324383_length_36001_cov_11.0000_4_1	C1	FdhA	50
27	Formate dehydrogenase(fdhA) k141_535984_length_42908_cov_9.0000_27_1	C1	FdhA	50
27	Formate dehydrogenase(fdhA) k141_3099530_length_21841_cov_18.2422_5_1	C1	FdhA	50
27	Formate dehydrogenase(fdhA) k141_1776882_length_99138_cov_11.5031_65_1	C1	FdhA	50
26	Formate dehydrogenase(fdhA) k141_643993_length_3544_cov_7.7532_3_1	C1	FdhA	50
26	Formate dehydrogenase(fdhA) k141_3929636_length_296637_cov_13.0036_169_1	C1	FdhA	50
26	Formate dehydrogenase(fdhA) k141_2594426_length_5010_cov_8.9986_5_1	C1	FdhA	50
25	Formate dehydrogenase(fdhA) k141_947286_length_7756_cov_12.4038_4_1	C1	FdhA	50
25	Formate dehydrogenase(fdhA) k141_729748_length_3302_cov_13.7162_4_1	C1	FdhA	50
25	Formate dehydrogenase(fdhA) k141_6631063_length_16073_cov_12.0000_3_1	C1	FdhA	50
25	Formate dehydrogenase(fdhA) k141_286412_length_340742_cov_20.3073_10_1	C1	FdhA	50
24	Formate dehydrogenase(fdhA) k141_5785511_length_15375_cov_13.7135_5_1	C1	FdhA	50
24	Formate dehydrogenase(fdhA) k141_2437074_length_3543_cov_8.8959_1_1	C1	FdhA	50
23	Formate dehydrogenase(fdhA) k141_3629745_length_27960_cov_25.2146_1_1	C1	FdhA	50
23	Formate dehydrogenase(fdhA) k141_1783652_length_13194_cov_10.0000_4_1	C1	FdhA	50
22	Formate dehydrogenase(fdhA) k141_2377471_length_23161_cov_13.1113_16_1	C1	FdhA	50
22	Formate dehydrogenase(fdhA) k141_1304410_length_3121_cov_8.0000_2_1	C1	FdhA	50
21	Formate dehydrogenase(fdhA) k141_3318979_length_18187_cov_7.4710_10_1	C1	FdhA	50
21	Formate dehydrogenase(fdhA) k141_2165837_length_5635_cov_11.8760_1_1	C1	FdhA	50
20	Formate dehydrogenase(fdhA) k141_2427664_length_2572_cov_7.7783_2_1	C1	FdhA	50
19	Formate dehydrogenase(fdhA) k141_1021156_length_18405_cov_8.0000_11_1	C1	FdhA	50
18	Formate dehydrogenase(fdhA) k141_6378651_length_18085_cov_8.0003_8_1	C1	FdhA	50
18	Formate dehydrogenase(fdhA) k141_2377421_length_2338_cov_6.0000_1_1	C1	FdhA	50
17	Formate dehydrogenase(fdhA) k141_3801273_length_16561_cov_11.0000_10_1	C1	FdhA	50
17	Formate dehydrogenase(fdhA) k141_1042703_length_44768_cov_20.2964_19_1	C1	FdhA	50
16	Formate dehydrogenase(fdhA) k141_996647_length_18343_cov_10.8411_9_1	C1	FdhA	50
16	Formate dehydrogenase(fdhA) k141_713850_length_7003_cov_9.0000_3_1	C1	FdhA	50
16	Formate dehydrogenase(fdhA) k141_4097229_length_26925_cov_129.0000_12_1	C1	FdhA	50
16	Formate dehydrogenase(fdhA) k141_16287_length_3997_cov_7.0000_3_1	C1	FdhA	50
16	Formate dehydrogenase(fdhA) k141_1360763_length_3698_cov_17.3823_2_1	C1	FdhA	50
15	Formate dehydrogenase(fdhA) k141_4086632_length_4632_cov_6.1984_3_1	C1	FdhA	50
15	Formate dehydrogenase(fdhA) k141_3583526_length_5648_cov_6.0000_3_1	C1	FdhA	50
15	Formate dehydrogenase(fdhA) k141_3473416_length_2810_cov_7.0000_2_1	C1	FdhA	50
15	Formate dehydrogenase(fdhA) k141_2071101_length_6978_cov_7.0000_1_1	C1	FdhA	50
14	Formate dehydrogenase(fdhA) k141_446507_length_1867_cov_7.3882_1_1	C1	FdhA	50
13	Formate dehydrogenase(fdhA) k141_9203506_length_17341_cov_9.0000_15_1	C1	FdhA	50
13	Formate dehydrogenase(fdhA) k141_681016_length_44340_cov_10.0035_35_1	C1	FdhA	50
13	Formate dehydrogenase(fdhA) k141_477537_length_63862_cov_10.0000_52_1	C1	FdhA	50
13	Formate dehydrogenase(fdhA) k141_4330235_length_1747_cov_5.8935_1_1	C1	FdhA	50
13	Formate dehydrogenase(fdhA) k141_3420618_length_9270_cov_8.0000_2_1	C1	FdhA	50
13	Formate dehydrogenase(fdhA) k141_183015_length_15537_cov_11.8679_6_1	C1	FdhA	50
13	Formate dehydrogenase(fdhA) k141_17761018_length_57219_cov_11.6248_50_1	C1	FdhA	50
12	Formate dehydrogenase(fdhA) k141_6407964_length_8574_cov_9.2125_7_1	C1	FdhA	50
11	Formate dehydrogenase(fdhA) k141_1731217_length_2654_cov_7.0000_2_1	C1	FdhA	50
10	Formate dehydrogenase(fdhA) k141_883544_length_9585_cov_8.0000_1_1	C1	FdhA	50
10	Formate dehydrogenase(fdhA) k141_536696_length_5541_cov_7.0000_4_1	C1	FdhA	50
10	Formate dehydrogenase(fdhA) k141_3059526_length_13947_cov_10.8601_3_1	C1	FdhA	50
9	Formate dehydrogenase(fdhA) k141_890349_length_1747_cov_6.0000_1_1	C1	FdhA	50
9	Formate dehydrogenase(fdhA) k141_220488_length_4521_cov_6.0000_2_1	C1	FdhA	50
9	Formate dehydrogenase(fdhA) k141_1945559_length_12957_cov_8.5302_8_1	C1	FdhA	50
8	Formate dehydrogenase(fdhA) k141_605525_length_4249_cov_10.3255_1_1	C1	FdhA	50
8	Formate dehydrogenase(fdhA) k141_21264643_length_3011_cov_15.9017_1_1	C1	FdhA	50
8	Formate dehydrogenase(fdhA) k141_1199937_length_3630_cov_6.0000_2_1	C1	FdhA	50
7	Formate dehydrogenase(fdhA) k141_521588_length_2882_cov_6.0000_2_1	C1	FdhA	50
7	Formate dehydrogenase(fdhA) k141_2354961_length_5789_cov_6.0000_4_1	C1	FdhA	50
6	Formate dehydrogenase(fdhA) k141_811708_length_4565_cov_7.0000_4_1	C1	FdhA	50
6	Formate dehydrogenase(fdhA) k141_7100190_length_14678_cov_9.6431_2_1	C1	FdhA	50
6	Formate dehydrogenase(fdhA) k141_2485520_length_79173_cov_16.0264_40_1	C1	FdhA	50
6	Formate dehydrogenase(fdhA) k141_199898_length_2224_cov_15.0000_1_1	C1	FdhA	50
6	Formate dehydrogenase(fdhA) k141_137011_length_14629_cov_7.9662_11_1	C1	FdhA	50
5	Formate dehydrogenase(fdhA) k141_743717_length_2421_cov_8.0000_1_1	C1	FdhA	50
5	Formate dehydrogenase(fdhA) k141_7078135_length_14663_cov_9.0000_1_1	C1	FdhA	50
5	Formate dehydrogenase(fdhA) k141_2664070_length_1540_cov_3.0000_1_1	C1	FdhA	50
5	Formate dehydrogenase(fdhA) k141_2529872_length_45906_cov_69.9065_30_1	C1	FdhA	50
5	Formate dehydrogenase(fdhA) k141_2249125_length_5668_cov_5.0000_5_1	C1	FdhA	50
5	Formate dehydrogenase(fdhA) k141_2045000_length_2935_cov_8.0000_1_1	C1	FdhA	50
4	Formate dehydrogenase(fdhA) k141_3438987_length_2009_cov_8.0000_1_1	C1	FdhA	50
4	Formate dehydrogenase(fdhA) k141_1394822_length_3770_cov_6.6569_1_1	C1	FdhA	50
3	Formate dehydrogenase(fdhA) k141_6425576_length_1613_cov_8.0000_1_1	C1	FdhA	50
3	Formate dehydrogenase(fdhA) k141_1228428_length_8109_cov_14.9822_4_1	C1	FdhA	50
2	Formate dehydrogenase(fdhA) k141_663135_length_65534_cov_12.0607_26_1	C1	FdhA	50
2	Formate dehydrogenase(fdhA) k141_2821031_length_1867_cov_6.0000_1_1	C1	FdhA	50
2	Formate dehydrogenase(fdhA) k141_14466271_length_5543_cov_11.0000_7_1	C1	FdhA	50
214	WP_075055435.1 - Nitrososphaera viennensis	C1	HbsT	75
14	WP_134484260.1 - Candidatus Nitrosocosmicus franklandus	C1	HbsT	75
12	WP_144734303.1 - Candidatus Nitrosocosmicus arcticus	C1	HbsT	75
656	WP_114794724.1 - Gaiella occulta - [NiFe] Group 1l	C1	HYD	50-60
262	WP_012872944.1 - Sphaerobacter thermophilus - [NiFe] Group 1h	C1	HYD	50-60
256	WP_119066980.1 - Rubrobacter indioceani - [NiFe] Group 1l	C1	HYD	50-60
192	WP_028059415.1 - Solirubrobacter sp. URHD0082 - [NiFe] Group 1h	C1	HYD	50-60
182	WP_008474746.1 - Nitrolancea hollandica - [NiFe] Group 1h	C1	HYD	50-60
174	WP_091677034.1 - Amycolatopsis marina - [NiFe] Group 1l	C1	HYD	50-60
143	WP_013132859.1 - Thermobispora bispora - [NiFe] Group 1h	C1	HYD	50-60
124	WP_081985438.1 - Halopiger salifodinae - [NiFe] Group 1l	C1	HYD	50-60
98	WP_100498150.1 - Geodermatophilus chilensis - [NiFe] Group 1l	C1	HYD	50-60
96	WP_050532427.1 - Pseudaestuariivita atlantica - [NiFe] Group 1l	C1	HYD	50-60
94	WP_091544924.1 - Modestobacter sp. DSM 44400 - [NiFe] Group 1l	C1	HYD	50-60
73	WP_084445239.1 - Hymenobacter roseosalivarius - [NiFe] Group 1l	C1	HYD	50-60
72	WP_104527565.1 - Blastococcus saxobsidens - [NiFe] Group 1l	C1	HYD	50-60
59	WP_021597135.1 - Actinomadura madurae - [NiFe] Group 1h	C1	HYD	50-60
56	WP_094527870.1 - Halorubrum sp. Ea8 - [NiFe] Group 1l	C1	HYD	50-60
54	WP_015709814.1 - Treponema azotonutricium - [FeFe] Group C2	C1	HYD	50-60
53	WP_080561888.1 - Sulfolobus islandicus - [NiFe] Group 1l	C1	HYD	50-60
52	WP_015247797.1 - Singulisphaera acidiphila - [NiFe] Group 1h	C1	HYD	50-60
50	WP_011688559.1 - Solibacter usitatus - [NiFe] Group 1c	C1	HYD	50-60
49	WP_028062027.1 - Solirubrobacter soli - [NiFe] Group 1h	C1	HYD	50-60
48	WP_012813797.1 - Robiginitalea biformata - [NiFe] Group 1l	C1	HYD	50-60
47	WP_011686721.1 - Solibacter usitatus - [NiFe] Group 3d	C1	HYD	50-60
46	WP_014376814.1 - Blastococcus saxobsidens - [NiFe] Group 1h	C1	HYD	50-60
43	WP_012098324.1 - Anaeromyxobacter sp. Fw109-5 - [NiFe] Group 1c	C1	HYD	50-60
43	WP_009945368.1 - Saccharopolyspora erythraea - [NiFe] Group 1h	C1	HYD	50-60
43	WP_007516725.1 - Frankia sp. CN3 - [NiFe] Group 1h	C1	HYD	50-60
37	WP_074837615.1 - Marinovum algicola - [NiFe] Group 1l	C1	HYD	50-60
35	WP_015922819.1 - Thermomicrobium roseum - [NiFe] Group 1h	C1	HYD	50-60
34	WP_014068049.1 - Rhodothermus marinus - [NiFe] Group 3b	C1	HYD	50-60
34	WP_007034607.1 - Amycolatopsis decaplanina - [NiFe] Group 1h	C1	HYD	50-60
30	WP_013559677.1 - Anaerolinea thermophila - [NiFe] Group 3d	C1	HYD	50-60
29	WP_003957662.1 - Streptomyces clavuligerus - [NiFe] Group 1h	C1	HYD	50-60
28	WP_019807844.1 - Saccharomonospora halophila - [NiFe] Group 1h	C1	HYD	50-60
27	WP_014150953.1 - Streptomyces cattleya - [NiFe] Group 1h	C1	HYD	50-60
27	WP_012934014.1 - Conexibacter woesei - [NiFe] Group 1h	C1	HYD	50-60
24	WP_020938041.1 - Streptomyces collinus - [NiFe] Group 1h	C1	HYD	50-60
24	WP_014808238.1 - Desulfomonile tiedjei - [NiFe] Group 3d	C1	HYD	50-60
24	WP_011688202.1 - Solibacter usitatus - [NiFe] Group 1h	C1	HYD	50-60
23	WP_028936742.1 - Pseudonocardia spinosispora - [NiFe] Group 1h	C1	HYD	50-60
23	WP_026468830.1 - Amycolatopsis balhimycina - [NiFe] Group 1h	C1	HYD	50-60
23	WP_026402909.1 - Actinomadura rifamycini - [NiFe] Group 1h	C1	HYD	50-60
22	WP_020375837.1 - Sulfobacillus thermosulfidooxidans - [NiFe] Group 1h	C1	HYD	50-60
22	WP_014670577.1 - Streptomyces hygroscopicus - [NiFe] Group 1h	C1	HYD	50-60
22	WP_011419537.1 - Anaeromyxobacter dehalogenans - [NiFe] Group 1c	C1	HYD	50-60
21	WP_026405334.1 - Actinomadura rifamycini - [NiFe] Group 3b	C1	HYD	50-60
20	WP_029009221.1 - Azospirillum halopraeferens - [NiFe] Group 4g	C1	HYD	50-60
20	WP_023553242.1 - Streptomyces roseochromogenes - [NiFe] Group 1h	C1	HYD	50-60
18	WP_020540932.1 - Nonomuraea coxensis - [NiFe] Group 1h	C1	HYD	50-60
17	WP_014267363.1 - Granulicella mallensis - [NiFe] Group 1h	C1	HYD	50-60
16	WP_013560598.1 - Anaerolinea thermophila - [NiFe] Group 4g	C1	HYD	50-60
16	WP_012119893.1 - Roseiflexus castenholzii - [NiFe] Group 3d	C1	HYD	50-60
15	WP_029008300.1 - Azospirillum halopraeferens - [NiFe] Group 3b	C1	HYD	50-60
15	WP_017324543.1 - Synechococcus sp. PCC 7336 - [NiFe] Group 3d	C1	HYD	50-60
15	WP_011153987.1 - Ralstonia eutropha - [NiFe] Group 1h	C1	HYD	50-60
15	WP_006512117.1 - Xenococcus sp. PCC 7305 - [NiFe] Group 3d	C1	HYD	50-60
15	WP_002691721.1 - Beggiatoa alba - [NiFe] Group 3b	C1	HYD	50-60
14	WP_026735631.1 - Fischerella sp. PCC 9605 - [NiFe] Group 3d	C1	HYD	50-60
14	WP_018407885.1 - Methylocystis rosea - [NiFe] Group 3b	C1	HYD	50-60
13	WP_020516695.1 - Actinoplanes globisporus - [NiFe] Group 1h	C1	HYD	50-60
13	WP_015403419.1 - Desulfocapsa sulfexigens - [NiFe] Group 1c	C1	HYD	50-60
13	WP_007168195.1 - Mycobacterium parascrofulaceum - [NiFe] Group 3b	C1	HYD	50-60
12	WP_016874926.1 - Chlorogloeopsis fritschii - [NiFe] Group 3d	C1	HYD	50-60
12	WP_012890477.1 - Streptosporangium roseum - [NiFe] Group 1h	C1	HYD	50-60
12	WP_011438850.1 - Frankia sp. CcI3 - [NiFe] Group 3b	C1	HYD	50-60
12	WP_011389179.1 - Rhodospirillum rubrum - [NiFe] Group 4c	C1	HYD	50-60
12	WP_011388069.1 - Rhodospirillum rubrum - [NiFe] Group 4b	C1	HYD	50-60
12	WP_007219971.1 - Planctomycete KSU-1 - [NiFe] Group 3b	C1	HYD	50-60
12	WP_004921512.1 - Streptomyces griseoflavus - [NiFe] Group 1h	C1	HYD	50-60
12	WP_003612931.1 - Methylosinus trichosporium - [NiFe] Group 1h	C1	HYD	50-60
10	WP_024287469.1 - Cellulomonas sp. KRMCY2 - [NiFe] Group 3b	C1	HYD	50-60
10	WP_019498425.1 - Pseudanabaena sp. PCC 6802 - [NiFe] Group 3d	C1	HYD	50-60
10	WP_018330638.1 - Actinomycetospora chiangmaiensis - [NiFe] Group 1h	C1	HYD	50-60
10	WP_017315132.1 - Mastigocladopsis repens - [NiFe] Group 2a	C1	HYD	50-60
10	WP_014434113.1 - Caldilinea aerophila - [NiFe] Group 3d	C1	HYD	50-60
10	WP_011958239.1 - Roseiflexus sp. RS-1 - [NiFe] Group 3d	C1	HYD	50-60
10	WP_010587703.1 - Schlesneria paludicola - [NiFe] Group 1h	C1	HYD	50-60
10	WP_009155165.1 - Saccharomonospora marina - [NiFe] Group 1h	C1	HYD	50-60
10	WP_005474054.1 - Streptomyces bottropensis - [NiFe] Group 1h	C1	HYD	50-60
9	WP_089935866.1 - Candidatus Entotheonella palauensis - [NiFe] Group 1l	C1	HYD	50-60
9	WP_027944444.1 - Amycolatopsis taiwanensis - [NiFe] Group 1h	C1	HYD	50-60
9	WP_014890330.1 - Methylocystis sp. SC2 - [NiFe] Group 3b	C1	HYD	50-60
9	WP_014433201.1 - Caldilinea aerophila - [NiFe] Group 3b	C1	HYD	50-60
9	WP_014198378.1 - Azospirillum brasilense - [NiFe] Group 1c	C1	HYD	50-60
9	WP_014029204.1 - Acidithiobacillus ferrivorans - [NiFe] Group 3b	C1	HYD	50-60
9	WP_014012072.1 - Thermococcus sp. 4557 - [NiFe] Group 4b	C1	HYD	50-60
9	WP_013559391.1 - Anaerolinea thermophila - [NiFe] Group 3d	C1	HYD	50-60
9	WP_013225646.1 - Amycolatopsis mediterranei - [NiFe] Group 1h	C1	HYD	50-60
9	WP_012571234.1 - Thermococcus onnurineus - [NiFe] Group 4b	C1	HYD	50-60
9	WP_011737331.1 - Pelobacter propionicus - [NiFe] Group 4g	C1	HYD	50-60
9	WP_011525039.1 - Koribacter versatilis - [NiFe] Group 1c	C1	HYD	50-60
9	WP_009756785.1 - Fischerella sp. JSC-11 - [NiFe] Group 3d	C1	HYD	50-60
9	WP_009206448.1 - Sulfuricella denitrificans - [NiFe] Group 1c	C1	HYD	50-60
9	WP_007412921.1 - Pedosphaera parvula - [NiFe] Group 1h	C1	HYD	50-60
9	WP_003922139.1 - Mycobacterium xenopi - [NiFe] Group 1h	C1	HYD	50-60
8	WP_028840815.1 - Thermodesulfobacterium hveragerdense - [NiFe] Group 1c	C1	HYD	50-60
8	WP_022739883.1 - Adlercreutzia equolifaciens - [NiFe] Group 4e	C1	HYD	50-60
8	WP_013906919.1 - Thermodesulfatator indicus - [NiFe] Group 1c	C1	HYD	50-60
8	WP_013806771.1 - Amycolicicoccus subflavus - [NiFe] Group 1h	C1	HYD	50-60
8	WP_013467422.1 - Thermococcus barophilus - [NiFe] Group 4b	C1	HYD	50-60
8	WP_012796301.1 - Saccharomonospora viridis - [NiFe] Group 1h	C1	HYD	50-60
8	WP_012167698.1 - Acaryochloris marina - [NiFe] Group 3d	C1	HYD	50-60
8	WP_012136580.1 - Marinobacter lipolyticus - [NiFe] Group 3b	C1	HYD	50-60
8	WP_007904650.1 - Ktedonobacter racemifer - [NiFe] Group 1h	C1	HYD	50-60
8	WP_005141693.1 - Mycobacterium rhodesiae - [NiFe] Group 1h	C1	HYD	50-60
8	WP_003988175.1 - Streptomyces viridochromogenes - [NiFe] Group 1h	C1	HYD	50-60
7	WP_028930304.1 - Pseudonocardia asaccharolytica - [NiFe] Group 1h	C1	HYD	50-60
7	WP_027140596.1 - Frankia sp. CN3 - [NiFe] Group 3b	C1	HYD	50-60
7	WP_026783288.1 - Pleomorphomonas koreensis - [NiFe] Group 4c	C1	HYD	50-60
7	WP_022854121.1 - Thermodesulfatator atlanticus - [NiFe] Group 1c	C1	HYD	50-60
7	WP_015153897.1 - Chroococcidiopsis thermalis - [NiFe] Group 3d	C1	HYD	50-60
7	WP_013423858.1 - Frankia sp. EuI1c - [NiFe] Group 1h	C1	HYD	50-60
7	WP_012995592.1 - Thermoanaerobacter italicus - [NiFe] Group 4e	C1	HYD	50-60
7	WP_012854897.1 - Thermomonospora curvata - [NiFe] Group 1h	C1	HYD	50-60
7	WP_011937483.1 - Geobacter uraniireducens - [NiFe] Group 1f	C1	HYD	50-60
7	WP_010696688.1 - Saccharopolyspora spinosa - [NiFe] Group 1h	C1	HYD	50-60
7	WP_006562473.1 - Oscillochloris trichoides - [NiFe] Group 3d	C1	HYD	50-60
7	WP_006543203.1 - Frankia sp. EUN1f - [NiFe] Group 1h	C1	HYD	50-60
7	WP_003894103.1 - Mycobacterium smegmatis - [NiFe] Group 1h	C1	HYD	50-60
6	WP_029009764.1 - Azospirillum halopraeferens - [NiFe] Group 1c	C1	HYD	50-60
6	WP_028581743.1 - Desulfobulbus japonicus - [NiFe] Group 1c	C1	HYD	50-60
6	WP_028457902.1 - Chloroflexus sp. Y-396-1 - [NiFe] Group 3d	C1	HYD	50-60
6	WP_027457220.1 - Dechloromonas agitata - [NiFe] Group 1c	C1	HYD	50-60
6	WP_021130964.1 - Phaeospirillum fulvum - [NiFe] Group 1d	C1	HYD	50-60
6	WP_020524726.1 - Catelliglobosispora koreensis - [NiFe] Group 3b	C1	HYD	50-60
6	WP_018661973.1 - Thermobrachium celere - [NiFe] Group 4g	C1	HYD	50-60
6	WP_018161883.1 - Smaragdicoccus niigatensis - [NiFe] Group 1h	C1	HYD	50-60
6	WP_017774733.1 - Burkholderia kururiensis - [NiFe] Group 3b	C1	HYD	50-60
6	WP_016860165.1 - Fischerella muscicola - [NiFe] Group 3d	C1	HYD	50-60
6	WP_015355236.1 - Mycobacterium liflandii - [NiFe] Group 1h	C1	HYD	50-60
6	WP_015227029.1 - Halothece sp. PCC 7418 - [NiFe] Group 3d	C1	HYD	50-60
6	WP_014123101.1 - Thermococcus sp. AM4 - [NiFe] Group 4b	C1	HYD	50-60
6	WP_013905846.1 - Pyrococcus yayanosii - [NiFe] Group 4b	C1	HYD	50-60
6	WP_013537874.1 - Thermovibrio ammonificans - [NiFe] Group 1c	C1	HYD	50-60
6	WP_012971066.1 - Allochromatium vinosum - [NiFe] Group 3d	C1	HYD	50-60
6	WP_012415297.1 - Elusimicrobium minutum - [NiFe] Group 4g	C1	HYD	50-60
6	WP_012237207.1 - Sorangium cellulosum - [NiFe] Group 3b	C1	HYD	50-60
6	WP_011603554.1 - Frankia alni - [NiFe] Group 1h	C1	HYD	50-60
6	WP_010988762.1 - Streptomyces avermitilis - [NiFe] Group 1h	C1	HYD	50-60
6	WP_009021278.1 - Luminiphilus syltensis - [NiFe] Group 3b	C1	HYD	50-60
6	WP_004559486.1 - Amycolatopsis vancoresmycina - [NiFe] Group 1h	C1	HYD	50-60
6	WP_003933589.1 - Mycobacterium vaccae - [NiFe] Group 1h	C1	HYD	50-60
6	WP_003801347.1 - Arthrobacter globiformis - [NiFe] Group 1h	C1	HYD	50-60
5	WP_028999751.1 - Azohydromonas australica - [NiFe] Group 1d	C1	HYD	50-60
5	WP_026311168.1 - Frankia sp. BMG5.12 - [NiFe] Group 3b	C1	HYD	50-60
5	WP_023543351.1 - Streptomyces niveus - [NiFe] Group 1h	C1	HYD	50-60
5	WP_023067990.1 - Lyngbya aestuarii - [NiFe] Group 3d	C1	HYD	50-60
5	WP_020274692.1 - Streptomyces afghaniensis - [NiFe] Group 1h	C1	HYD	50-60
5	WP_017290644.1 - Leptolyngbya boryana - [NiFe] Group 3b	C1	HYD	50-60
5	WP_015655687.1 - Streptomyces davawensis - [NiFe] Group 1h	C1	HYD	50-60
5	WP_015175286.1 - Oscillatoria nigro-viridis - [NiFe] Group 3d	C1	HYD	50-60
5	WP_013843216.1 - Desulfotomaculum ruminis - [NiFe] Group 4f	C1	HYD	50-60
5	WP_013132103.1 - Thermobispora bispora - [NiFe] Group 3b	C1	HYD	50-60
5	WP_011156496.1 - Rhodopseudomonas palustris - [NiFe] Group 1d	C1	HYD	50-60
5	WP_008273694.1 - Cyanothece sp. CCY0110 - [NiFe] Group 3d	C1	HYD	50-60
5	WP_007300863.1 - Rhodococcus imtechensis - [NiFe] Group 1h	C1	HYD	50-60
5	WP_007042613.1 - Thiorhodococcus drewsii - [NiFe] Group 3d	C1	HYD	50-60
5	WP_006334825.1 - Gordonia rhizosphera - [NiFe] Group 1h	C1	HYD	50-60
5	WP_006323220.1 - Anoxybacillus flavithermus - [NiFe] Group 4f	C1	HYD	50-60
5	WP_006195766.1 - Nodularia spumigena - [NiFe] Group 3d	C1	HYD	50-60
5	WP_005006913.1 - Nitrospina gracilis - [NiFe] Group 3b	C1	HYD	50-60
5	WP_005000139.1 - Nitrococcus mobilis - [NiFe] Group 3b	C1	HYD	50-60
4	WP_029915222.1 - Pelobacter seleniigenes - [NiFe] Group 3b	C1	HYD	50-60
4	WP_028842875.1 - Thermodesulfovibrio islandicus - [NiFe] Group 1f	C1	HYD	50-60
4	WP_027099538.1 - Clostridium paraputrificum - [NiFe] Group 4g	C1	HYD	50-60
4	WP_023839999.1 - Frankia sp. CcI6 - [NiFe] Group 3b	C1	HYD	50-60
4	WP_020907450.1 - Rhodococcus erythropolis - [NiFe] Group 1h	C1	HYD	50-60
4	WP_020874487.1 - Streptomyces rapamycinicus - [NiFe] Group 3b	C1	HYD	50-60
4	WP_018502886.1 - Frankia sp. BCU110501 - [NiFe] Group 1h	C1	HYD	50-60
4	WP_017715405.1 - Oscillatoria sp. PCC 10802 - [NiFe] Group 3d	C1	HYD	50-60
4	WP_017294725.1 - Geminocystis herdmanii - [NiFe] Group 3d	C1	HYD	50-60
4	WP_016920676.1 - Methylocystis parvus - [NiFe] Group 1h	C1	HYD	50-60
4	WP_016920195.1 - Methylocystis parvus - [NiFe] Group 3b	C1	HYD	50-60
4	WP_015941206.1 - Chloroflexus aggregans - [NiFe] Group 3d	C1	HYD	50-60
4	WP_015667470.1 - Bradyrhizobium oligotrophicum - [NiFe] Group 1l	C1	HYD	50-60
4	WP_015113185.1 - Nostoc sp. PCC 7107 - [NiFe] Group 3d	C1	HYD	50-60
4	WP_014795396.1 - Desulfitobacterium dehalogenans - [NiFe] Group 4f	C1	HYD	50-60
4	WP_013909681.1 - Thermodesulfobacterium geofontis - [NiFe] Group 1c	C1	HYD	50-60
4	WP_013638066.1 - Desulfurobacterium thermolithotrophum - [NiFe] Group 1c	C1	HYD	50-60
4	WP_013018709.1 - Stackebrandtia nassauensis - [NiFe] Group 3b	C1	HYD	50-60
4	WP_012970030.1 - Allochromatium vinosum - [NiFe] Group 3b	C1	HYD	50-60
4	WP_012798463.1 - Slackia heliotrinireducens - [NiFe] Group 4e	C1	HYD	50-60
4	WP_012571983.1 - Thermococcus onnurineus - [NiFe] Group 4b	C1	HYD	50-60
4	WP_012543586.1 - Coprothermobacter proteolyticus - [NiFe] Group 4g	C1	HYD	50-60
4	WP_011466381.1 - Rhodoferax ferrireducens - [NiFe] Group 2b	C1	HYD	50-60
4	WP_011321324.1 - Anabaena variabilis - [NiFe] Group 3d	C1	HYD	50-60
4	WP_011187820.1 - Desulfotalea psychrophila - [NiFe] Group 1c	C1	HYD	50-60
4	WP_009341606.1 - Raphidiopsis brookii - [NiFe] Group 3d	C1	HYD	50-60
4	WP_009150973.1 - Thiorhodovibrio sp. 970 - [NiFe] Group 3d	C1	HYD	50-60
4	WP_008030254.1 - Rhodobacter sp. SW2 - [NiFe] Group 1e	C1	HYD	50-60
4	WP_007171456.1 - Mycobacterium parascrofulaceum - [NiFe] Group 1h	C1	HYD	50-60
4	WP_006350699.1 - Streptomyces tsukubaensis - [NiFe] Group 1h	C1	HYD	50-60
4	WP_005461984.1 - Saccharomonospora glauca - [NiFe] Group 1h	C1	HYD	50-60
4	WP_004513769.1 - Geobacter metallireducens - [NiFe] Group 3d	C1	HYD	50-60
4	WP_003935326.1 - Rhodococcus ruber - [NiFe] Group 1h	C1	HYD	50-60
3	WP_029967123.1 - Desulfonauticus sp. A7A - [NiFe] Group 4e	C1	HYD	50-60
3	WP_029912396.1 - Pelobacter seleniigenes - [NiFe] Group 3b	C1	HYD	50-60
3	WP_029688128.1 - Thermoanaerobacter sp. A7A - [NiFe] Group 4e	C1	HYD	50-60
3	WP_029651411.1 - Methylocystis sp. SB2 - [NiFe] Group 1h	C1	HYD	50-60
3	WP_028322239.1 - Desulfobacterium anilini - [NiFe] Group 3b	C1	HYD	50-60
3	WP_028085013.1 - Dolichospermum circinale - [NiFe] Group 3d	C1	HYD	50-60
3	WP_027457859.1 - Dechloromonas agitata - [NiFe] Group 3d	C1	HYD	50-60
3	WP_027187946.1 - Desulfovibrio cuneatus - [NiFe] Group 4e	C1	HYD	50-60
3	WP_026598467.1 - Methylocystis sp. LW5 - [NiFe] Group 3b	C1	HYD	50-60
3	WP_025349261.1 - Nocardia nova - [NiFe] Group 1h	C1	HYD	50-60
3	WP_024444559.1 - Mycobacterium iranicum - [NiFe] Group 3b	C1	HYD	50-60
3	WP_024286588.1 - Cellulomonas sp. KRMCY2 - [FeFe] Group A3	C1	HYD	50-60
3	WP_020864100.1 - Caldiarchaeum subterraneum - [NiFe] Group 3b	C1	HYD	50-60
3	WP_020502968.1 - Lamprocystis purpurea - [NiFe] Group 1d	C1	HYD	50-60
3	WP_019819110.1 - Saccharomonospora saliphila - [NiFe] Group 1h	C1	HYD	50-60
3	WP_017611790.1 - Nocardiopsis salina - [NiFe] Group 1h	C1	HYD	50-60
3	WP_016952407.1 - Anabaena sp. PCC 7108 - [NiFe] Group 3d	C1	HYD	50-60
3	WP_016573948.1 - Streptomyces albulus - [NiFe] Group 1h	C1	HYD	50-60
3	WP_015945149.1 - Desulfitobacterium hafniense - [NiFe] Group 4f	C1	HYD	50-60
3	WP_015437386.1 - Azoarcus sp. KH32C - [NiFe] Group 1c	C1	HYD	50-60
3	WP_015394142.1 - Clostridium saccharoperbutylacetonicum - [NiFe] Group 1a	C1	HYD	50-60
3	WP_015281226.1 - Thioflavicoccus mobilis - [NiFe] Group 3d	C1	HYD	50-60
3	WP_015115410.1 - Nostoc sp. PCC 7107 - [NiFe] Group 2a	C1	HYD	50-60
3	WP_014725822.1 - Burkholderia sp. KJ006 - [NiFe] Group 2b	C1	HYD	50-60
3	WP_014183752.1 - Desulfosporosinus orientis - [NiFe] Group 4f	C1	HYD	50-60
3	WP_013706649.1 - Desulfobacca acetoxidans - [NiFe] Group 3b	C1	HYD	50-60
3	WP_012976476.1 - Azospirillum lipoferum - [NiFe] Group 2b	C1	HYD	50-60
3	WP_012891383.1 - Streptosporangium roseum - [NiFe] Group 3b	C1	HYD	50-60
3	WP_012745069.1 - Kosmotoga olearia - [NiFe] Group 4g	C1	HYD	50-60
3	WP_012593478.1 - Cyanothece sp. PCC 8801 - [NiFe] Group 3d	C1	HYD	50-60
3	WP_012383518.1 - Beijerinckia indica - [NiFe] Group 3b	C1	HYD	50-60
3	WP_011938839.1 - Geobacter uraniireducens - [NiFe] Group 1c	C1	HYD	50-60
3	WP_011724971.1 - Mycobacterium avium - [NiFe] Group 1h	C1	HYD	50-60
3	WP_011719855.1 - Acidothermus cellulolyticus - [NiFe] Group 3b	C1	HYD	50-60
3	WP_011466351.1 - Rhodoferax ferrireducens - [NiFe] Group 1c	C1	HYD	50-60
3	WP_007775170.1 - Mycobacterium colombiense - [NiFe] Group 1h	C1	HYD	50-60
3	WP_006969455.1 - Plesiocystis pacifica - [NiFe] Group 3b	C1	HYD	50-60
3	WP_006930451.1 - Caldithrix abyssi - [NiFe] Group 1d	C1	HYD	50-60
3	WP_006720658.1 - Collinsella stercoris - [NiFe] Group 4e	C1	HYD	50-60
3	WP_006237565.1 - Saccharomonospora xinjiangensis - [NiFe] Group 1h	C1	HYD	50-60
3	WP_005517441.1 - Rhodococcus equi - [NiFe] Group 1h	C1	HYD	50-60
2	WP_029552892.1 - Synechococcus sp. CB0101 - [NiFe] Group 3d	C1	HYD	50-60
2	WP_029133715.1 - Sedimenticola selenatireducens - [NiFe] Group 1e	C1	HYD	50-60
2	WP_029132834.1 - Sedimenticola selenatireducens - [NiFe] Group 1c	C1	HYD	50-60
2	WP_028999766.1 - Azohydromonas australica - [NiFe] Group 2b	C1	HYD	50-60
2	WP_028717753.1 - Paracoccus yeei - [NiFe] Group 1d	C1	HYD	50-60
2	WP_028585846.1 - Desulfobulbus mediterraneus - [NiFe] Group 3d	C1	HYD	50-60
2	WP_028317309.1 - Desulfobulbus elongatus - [NiFe] Group 3d	C1	HYD	50-60
2	WP_028214587.1 - Burkholderia mimosarum - [NiFe] Group 3b	C1	HYD	50-60
2	WP_028135606.1 - Bradyrhizobium japonicum - [NiFe] Group 1d	C1	HYD	50-60
2	WP_028088931.1 - Dolichospermum circinale - [NiFe] Group 3d	C1	HYD	50-60
2	WP_027854910.1 - Marinobacterium litorale - [NiFe] Group 3b	C1	HYD	50-60
2	WP_027844918.1 - Mastigocoleus testarum - [NiFe] Group 3b	C1	HYD	50-60
2	WP_027457230.1 - Dechloromonas agitata - [NiFe] Group 2b	C1	HYD	50-60
2	WP_027191193.1 - Desulfovibrio putealis - [NiFe] Group 4c	C1	HYD	50-60
2	WP_026841827.1 - Geobacter bremensis - [NiFe] Group 3b	C1	HYD	50-60
2	WP_026219116.1 - Streptomyces scabrisporus - [NiFe] Group 1h	C1	HYD	50-60
2	WP_025280829.1 - Halorhodospira halochloris - [NiFe] Group 3b	C1	HYD	50-60
2	WP_024281261.1 - Xanthobacter sp. 126 - [NiFe] Group 2b	C1	HYD	50-60
2	WP_024080419.1 - Magnetospirillum gryphiswaldense - [NiFe] Group 1c	C1	HYD	50-60
2	WP_024079550.1 - Magnetospirillum gryphiswaldense - [NiFe] Group 3b	C1	HYD	50-60
2	WP_022851983.1 - Geovibrio sp. L21-Ace-BES - [NiFe] Group 1c	C1	HYD	50-60
2	WP_021333622.1 - Rhodococcus erythropolis - [NiFe] Group 3b	C1	HYD	50-60
2	WP_020881764.1 - Desulfovibrio sp. X2 - [NiFe] Group 4c	C1	HYD	50-60
2	WP_020814845.1 - Ruminiclostridium papyrosolvens - [FeFe] Group C3	C1	HYD	50-60
2	WP_020680743.1 - Marinobacterium rhizophilum - [NiFe] Group 3b	C1	HYD	50-60
2	WP_020653150.1 - Massilia niastensis - [NiFe] Group 3b	C1	HYD	50-60
2	WP_020124082.1 - Streptomyces canus - [NiFe] Group 1h	C1	HYD	50-60
2	WP_020123404.1 - Streptomyces canus - [NiFe] Group 3b	C1	HYD	50-60
2	WP_018904264.1 - Variovorax paradoxus - [NiFe] Group 1d	C1	HYD	50-60
2	WP_018637732.1 - Frankia sp. BMG5.12 - [NiFe] Group 1f	C1	HYD	50-60
2	WP_017305034.1 - Spirulina subsalsa - [NiFe] Group 3d	C1	HYD	50-60
2	WP_016514321.1 - Microcystis aeruginosa - [NiFe] Group 3d	C1	HYD	50-60
2	WP_015857684.1 - Thermococcus gammatolerans - [NiFe] Group 4b	C1	HYD	50-60
2	WP_015725977.1 - Desulfobulbus propionicus - [NiFe] Group 1c	C1	HYD	50-60
2	WP_015724758.1 - Desulfobulbus propionicus - [NiFe] Group 3d	C1	HYD	50-60
2	WP_015437371.1 - Azoarcus sp. KH32C - [NiFe] Group 2b	C1	HYD	50-60
2	WP_015138057.1 - Nostoc sp. PCC 7524 - [NiFe] Group 3d	C1	HYD	50-60
2	WP_015051201.1 - Thermacetogenium phaeum - [NiFe] Group 4e	C1	HYD	50-60
2	WP_014779054.1 - Thiocystis violascens - [NiFe] Group 1e	C1	HYD	50-60
2	WP_014777645.1 - Thiocystis violascens - [NiFe] Group 3d	C1	HYD	50-60
2	WP_014677317.1 - Streptomyces hygroscopicus - [NiFe] Group 3b	C1	HYD	50-60
2	WP_014558423.1 - Fervidicoccus fontis - [NiFe] Group 4a	C1	HYD	50-60
2	WP_013896580.1 - Mesorhizobium opportunistum - [NiFe] Group 2a	C1	HYD	50-60
2	WP_013451671.1 - Calditerrivibrio nitroreducens - [NiFe] Group 3d	C1	HYD	50-60
2	WP_013323481.1 - Cyanothece sp. PCC 7822 - [NiFe] Group 3d	C1	HYD	50-60
2	WP_013163642.1 - Desulfurivibrio alkaliphilus - [NiFe] Group 3d	C1	HYD	50-60
2	WP_013133447.1 - Thermobispora bispora - [NiFe] Group 2a	C1	HYD	50-60
2	WP_012749853.1 - Desulfovibrio magneticus - [NiFe] Group 4e	C1	HYD	50-60
2	WP_012699124.1 - Azotobacter vinelandii - [NiFe] Group 3b	C1	HYD	50-60
2	WP_012637708.1 - Thioalkalivibrio sulfidiphilus - [NiFe] Group 3b	C1	HYD	50-60
2	WP_012508571.1 - Pelodictyon phaeoclathratiforme - [NiFe] Group 1d	C1	HYD	50-60
2	WP_012470110.1 - Geobacter lovleyi - [NiFe] Group 1f	C1	HYD	50-60
2	WP_012346378.1 - Leptothrix cholodnii - [NiFe] Group 2c	C1	HYD	50-60
2	WP_012121625.1 - Roseiflexus castenholzii - [NiFe] Group 1f	C1	HYD	50-60
2	WP_011957045.1 - Roseiflexus sp. RS-1 - [NiFe] Group 1f	C1	HYD	50-60
2	WP_011938049.1 - Geobacter uraniireducens - [NiFe] Group 3b	C1	HYD	50-60
2	WP_011830389.1 - Methylibium petroleiphilum - [NiFe] Group 2b	C1	HYD	50-60
2	WP_011752735.1 - Thermofilum pendens - [NiFe] Group 4g	C1	HYD	50-60
2	WP_011699561.1 - Syntrophobacter fumaroxidans - [NiFe] Group 3d	C1	HYD	50-60
2	WP_011361294.1 - Chlorobium chlorochromatii - [NiFe] Group 3b	C1	HYD	50-60
2	WP_011012581.1 - Pyrococcus furiosus - [NiFe] Group 4d	C1	HYD	50-60
2	WP_009619272.1 - Desulfosporosinus sp. OT - [NiFe] Group 4f	C1	HYD	50-60
2	WP_008939163.1 - Marinobacter santoriniensis - [NiFe] Group 3b	C1	HYD	50-60
2	WP_008887819.1 - Citreicella sp. SE45 - [NiFe] Group 3b	C1	HYD	50-60
2	WP_008886444.1 - Citreicella sp. SE45 - [NiFe] Group 2b	C1	HYD	50-60
2	WP_008098529.1 - Verrucomicrobiae bacterium DG1235 - [NiFe] Group 3b	C1	HYD	50-60
2	WP_007370146.1 - Kosakonia radicincitans - [NiFe] Group 1c	C1	HYD	50-60
2	WP_006910395.1 - Cyanobium sp. PCC 7001 - [NiFe] Group 3d	C1	HYD	50-60
2	WP_006608003.1 - Streptomyces auratus - [NiFe] Group 1h	C1	HYD	50-60
2	WP_006544185.1 - Frankia sp. EUN1f - [NiFe] Group 1f	C1	HYD	50-60
2	WP_006276675.1 - Cylindrospermopsis raciborskii - [NiFe] Group 3d	C1	HYD	50-60
2	WP_006242884.1 - Mycobacterium tusciae - [NiFe] Group 1h	C1	HYD	50-60
2	WP_006101686.1 - Coleofasciculus chthonoplastes - [NiFe] Group 3d	C1	HYD	50-60
2	WP_005454024.1 - Saccharomonospora cyanea - [NiFe] Group 1h	C1	HYD	50-60
2	WP_005443931.1 - Saccharomonospora azurea - [NiFe] Group 1h	C1	HYD	50-60
2	WP_005210163.1 - Clostridium celatum - [NiFe] Group 4g	C1	HYD	50-60
2	WP_003980535.1 - Streptomyces rimosus - [NiFe] Group 3b	C1	HYD	50-60
2	WP_003926809.1 - Mycobacterium thermoresistibile - [NiFe] Group 1h	C1	HYD	50-60
2	WP_003918688.1 - Mycobacterium xenopi - [NiFe] Group 3b	C1	HYD	50-60
2	WP_003895383.1 - Mycobacterium smegmatis - [NiFe] Group 3b	C1	HYD	50-60
2	WP_002720659.1 - Rhodobacter sphaeroides - [NiFe] Group 1d	C1	HYD	50-60
1	WP_029009282.1 - Azospirillum halopraeferens - [NiFe] Group 2b	C1	HYD	50-60
1	WP_029004859.1 - Azorhizobium doebereinerae - [NiFe] Group 2b	C1	HYD	50-60
1	WP_028989466.1 - Thermithiobacillus tepidarius - [NiFe] Group 3b	C1	HYD	50-60
1	WP_028986298.1 - Thermicanus aegyptius - [NiFe] Group 4f	C1	HYD	50-60
1	WP_028841464.1 - Thermodesulfobacterium hveragerdense - [NiFe] Group 4g	C1	HYD	50-60
1	WP_028490240.1 - Thiothrix lacustris - [NiFe] Group 3b	C1	HYD	50-60
1	WP_028383773.1 - Legionella moravica - [NiFe] Group 3b	C1	HYD	50-60
1	WP_028234750.1 - Pseudobutyrivibrio sp. MD2005 - [NiFe] Group 4e	C1	HYD	50-60
1	WP_027938372.1 - Anaeroarcus burkinensis - [NiFe] Group 4f	C1	HYD	50-60
1	WP_027877222.1 - Meiothermus cerbereus - [NiFe] Group 3b	C1	HYD	50-60
1	WP_027716617.1 - Desulfuromonas sp. TF - [NiFe] Group 4e	C1	HYD	50-60
1	WP_027713781.1 - Desulfuromonas sp. TF - [NiFe] Group 1f	C1	HYD	50-60
1	WP_027371077.1 - Desulfovermiculus halophilus - [NiFe] Group 1c	C1	HYD	50-60
1	WP_027308223.1 - Caloramator sp. ALD01 - [NiFe] Group 4g	C1	HYD	50-60
1	WP_026894721.1 - Clostridiisalibacter paucivorans - [FeFe] Group B	C1	HYD	50-60
1	WP_026790280.1 - Pleomorphomonas oryzae - [NiFe] Group 1d	C1	HYD	50-60
1	WP_026610556.1 - Methylocaldum szegediense - [NiFe] Group 1d	C1	HYD	50-60
1	WP_026610481.1 - Methylocaldum szegediense - [NiFe] Group 3b	C1	HYD	50-60
1	WP_026092924.1 - Calothrix sp. PCC 7103 - [NiFe] Group 2a	C1	HYD	50-60
1	WP_025813214.1 - Komagataeibacter kakiaceti - [NiFe] Group 1d	C1	HYD	50-60
1	WP_024879702.1 - Methylosinus sp. LW3 - [NiFe] Group 3b	C1	HYD	50-60
1	WP_024545803.1 - Synechococcus sp. NKBG15041c - [NiFe] Group 3d	C1	HYD	50-60
1	WP_023992909.1 - Methanobacterium sp. MB1 - [NiFe] Group 4i	C1	HYD	50-60
1	WP_023664202.1 - Rhodobacter sp. CACIA14H1 - [NiFe] Group 1d	C1	HYD	50-60
1	WP_023544405.1 - Streptomyces roseochromogenes - [NiFe] Group 3b	C1	HYD	50-60
1	WP_023408348.1 - Desulfofustis sp. PB-SRB1 - [NiFe] Group 1c	C1	HYD	50-60
1	WP_023372393.1 - Mycobacterium kansasii - [NiFe] Group 1h	C1	HYD	50-60
1	WP_023226188.1 - Salmonella enterica - [NiFe] Group 1d	C1	HYD	50-60
1	WP_023163243.1 - Clostridium autoethanogenum - [FeFe] Group A3	C1	HYD	50-60
1	WP_022853375.1 - Thermodesulfatator atlanticus - [FeFe] Group A1	C1	HYD	50-60
1	WP_022363293.1 - Eggerthella sp. CAG:298 - [NiFe] Group 3b	C1	HYD	50-60
1	WP_022363091.1 - Eggerthella sp. CAG:298 - [NiFe] Group 4e	C1	HYD	50-60
1	WP_022184401.1 - Eggerthella sp. CAG:209 - [NiFe] Group 1i	C1	HYD	50-60
1	WP_020505780.1 - Lamprocystis purpurea - [NiFe] Group 4b	C1	HYD	50-60
1	WP_020176873.1 - Methyloferula stellata - [NiFe] Group 2a	C1	HYD	50-60
1	WP_020162849.1 - Methyloversatilis universalis - [NiFe] Group 2b	C1	HYD	50-60
1	WP_020041893.1 - Salipiger mucosus - [NiFe] Group 1d	C1	HYD	50-60
1	WP_019509061.1 - Pleurocapsa sp. PCC 7319 - [NiFe] Group 3d	C1	HYD	50-60
1	WP_018963227.1 - Coprothermobacter platensis - [NiFe] Group 4g	C1	HYD	50-60
1	WP_018606884.1 - Uliginosibacterium gangwonense - [NiFe] Group 4c	C1	HYD	50-60
1	WP_018517046.1 - Rhizobium leguminosarum - [NiFe] Group 1d	C1	HYD	50-60
1	WP_018508052.1 - Thiobacillus thioparus - [NiFe] Group 1e	C1	HYD	50-60
1	WP_018384886.1 - Streptomyces vitaminophilus - [NiFe] Group 3b	C1	HYD	50-60
1	WP_018133527.1 - Alicyclobacillus pohliae - [NiFe] Group 4f	C1	HYD	50-60
1	WP_017873497.1 - Caldatribacterium saccharofermentans - [NiFe] Group 3b	C1	HYD	50-60
1	WP_017747421.1 - Scytonema hofmanni - [NiFe] Group 2a	C1	HYD	50-60
1	WP_016919626.1 - Methylocystis parvus - [NiFe] Group 1d	C1	HYD	50-60
1	WP_016872130.1 - Fischerella thermalis - [NiFe] Group 3d	C1	HYD	50-60
1	WP_015956115.1 - Cyanothece sp. PCC 7424 - [NiFe] Group 3d	C1	HYD	50-60
1	WP_015898101.1 - Acidobacterium capsulatum - [NiFe] Group 1f	C1	HYD	50-60
1	WP_015766767.1 - Accumulibacter phosphatis - [NiFe] Group 1c	C1	HYD	50-60
1	WP_015739752.1 - Ammonifex degensii - [NiFe] Group 1a	C1	HYD	50-60
1	WP_015720565.1 - Geobacter sp. M18 - [NiFe] Group 3b	C1	HYD	50-60
1	WP_015720170.1 - Geobacter sp. M18 - [NiFe] Group 4e	C1	HYD	50-60
1	WP_015718812.1 - Geobacter sp. M18 - [NiFe] Group 1f	C1	HYD	50-60
1	WP_015590675.1 - Archaeoglobus sulfaticallidus - [NiFe] Group 3c	C1	HYD	50-60
1	WP_015416298.1 - Desulfovibrio piezophilus - [NiFe] Group 4c	C1	HYD	50-60
1	WP_015360284.1 - Ruminiclostridium stercorarium - [FeFe] Group B	C1	HYD	50-60
1	WP_015326565.1 - Halobacteroides halobius - [FeFe] Group B	C1	HYD	50-60
1	WP_015284192.1 - Methanoregula formicica - [NiFe] Group 4g	C1	HYD	50-60
1	WP_015283468.1 - Aciduliprofundum sp. MAR08-339 - [NiFe] Group 3b	C1	HYD	50-60
1	WP_015258948.1 - Thioalkalivibrio nitratireducens - [NiFe] Group 3b	C1	HYD	50-60
1	WP_015221229.1 - Cyanobacterium aponinum - [NiFe] Group 3d	C1	HYD	50-60
1	WP_015171978.1 - Geitlerinema sp. PCC 7407 - [NiFe] Group 3d	C1	HYD	50-60
1	WP_015151979.1 - Oscillatoria acuminata - [NiFe] Group 3d	C1	HYD	50-60
1	WP_015144267.1 - Pleurocapsa minor - [NiFe] Group 3d	C1	HYD	50-60
1	WP_015079811.1 - Anabaena sp. 90 - [NiFe] Group 3d	C1	HYD	50-60
1	WP_015049787.1 - Thermacetogenium phaeum - [NiFe] Group 1a	C1	HYD	50-60
1	WP_014815377.1 - Mycobacterium chubuense - [NiFe] Group 1h	C1	HYD	50-60
1	WP_014807493.1 - Anaerobaculum mobile - [NiFe] Group 3d	C1	HYD	50-60
1	WP_014779996.1 - Thiocystis violascens - [NiFe] Group 1d	C1	HYD	50-60
1	WP_014737566.1 - Thermogladius cellulolyticus - [NiFe] Group 4g	C1	HYD	50-60
1	WP_014404721.1 - Methanocella conradii - [NiFe] Group 3c	C1	HYD	50-60
1	WP_014249328.1 - Azospirillum lipoferum - [NiFe] Group 4a	C1	HYD	50-60
1	WP_014150136.1 - Methylomicrobium alcaliphilum - [NiFe] Group 2c	C1	HYD	50-60
1	WP_014013072.1 - Thermococcus sp. 4557 - [NiFe] Group 4d	C1	HYD	50-60
1	WP_013809561.1 - Desulfotomaculum carboxydivorans - [NiFe] Group 4c	C1	HYD	50-60
1	WP_013638341.1 - Desulfurobacterium thermolithotrophum - [NiFe] Group 4e	C1	HYD	50-60
1	WP_013626003.1 - Syntrophobotulus glycolicus - [FeFe] Group A3	C1	HYD	50-60
1	WP_013623369.1 - Syntrophobotulus glycolicus - [NiFe] Group 4f	C1	HYD	50-60
1	WP_013460916.1 - Sulfuricurvum kujiense - [NiFe] Group 4e	C1	HYD	50-60
1	WP_013418661.1 - Rhodomicrobium vannielii - [NiFe] Group 2b	C1	HYD	50-60
1	WP_013121779.1 - Thermincola potens - [NiFe] Group 4c	C1	HYD	50-60
1	WP_013006069.1 - Streptomyces scabiei - [NiFe] Group 1h	C1	HYD	50-60
1	WP_012998941.1 - Streptomyces scabiei - [NiFe] Group 3b	C1	HYD	50-60
1	WP_012992451.1 - Thermocrinis albus - [NiFe] Group 1e	C1	HYD	50-60
1	WP_012969568.1 - Allochromatium vinosum - [NiFe] Group 4e	C1	HYD	50-60
1	WP_012645645.1 - Geobacter daltonii - [FeFe] Group C3	C1	HYD	50-60
1	WP_012628086.1 - Cyanothece sp. PCC 7425 - [NiFe] Group 3b	C1	HYD	50-60
1	WP_012625505.1 - Desulfovibrio desulfuricans - [NiFe] Group 4c	C1	HYD	50-60
1	WP_012625292.1 - Desulfovibrio desulfuricans - [NiFe] Group 4e	C1	HYD	50-60
1	WP_012592713.1 - Methylocella silvestris - [NiFe] Group 2a	C1	HYD	50-60
1	WP_012582502.1 - Dictyoglomus turgidum - [NiFe] Group 3d	C1	HYD	50-60
1	WP_012536298.1 - Acidithiobacillus ferrooxidans - [NiFe] Group 2a	C1	HYD	50-60
1	WP_012524582.1 - Anaeromyxobacter sp. K - [NiFe] Group 1c	C1	HYD	50-60
1	WP_012470833.1 - Geobacter lovleyi - [NiFe] Group 3d	C1	HYD	50-60
1	WP_012466994.1 - Chlorobium limicola - [NiFe] Group 3b	C1	HYD	50-60
1	WP_012407177.1 - Nostoc punctiforme - [NiFe] Group 2a	C1	HYD	50-60
1	WP_012376486.1 - Opitutus terrae - [NiFe] Group 3c	C1	HYD	50-60
1	WP_012346489.1 - Leptothrix cholodnii - [NiFe] Group 3d	C1	HYD	50-60
1	WP_012099129.1 - Anaeromyxobacter sp. Fw109-5 - [NiFe] Group 3c	C1	HYD	50-60
1	WP_011767530.1 - Azoarcus sp. BH72 - [NiFe] Group 2b	C1	HYD	50-60
1	WP_011767509.1 - Azoarcus sp. BH72 - [NiFe] Group 1d	C1	HYD	50-60
1	WP_011714122.1 - Magnetococcus marinus - [NiFe] Group 1c	C1	HYD	50-60
1	WP_011384056.1 - Magnetospirillum magneticum - [NiFe] Group 1c	C1	HYD	50-60
1	WP_011383527.1 - Magnetospirillum magneticum - [NiFe] Group 2c	C1	HYD	50-60
1	WP_011378516.1 - Synechococcus elongatus - [NiFe] Group 3d	C1	HYD	50-60
1	WP_011358178.1 - Pelodictyon luteolum - [NiFe] Group 1d	C1	HYD	50-60
1	WP_011321261.1 - Anabaena variabilis - [NiFe] Group 2a	C1	HYD	50-60
1	WP_011289692.1 - Dechloromonas aromatica - [NiFe] Group 1c	C1	HYD	50-60
1	WP_011189453.1 - Desulfotalea psychrophila - [NiFe] Group 3d	C1	HYD	50-60
1	WP_011034248.1 - Methanosarcina mazei - [NiFe] Group 4e	C1	HYD	50-60
1	WP_010941450.1 - Geobacter sulfurreducens - [NiFe] Group 1c	C1	HYD	50-60
1	WP_010939208.1 - Desulfovibrio vulgaris - [NiFe] Group 1b	C1	HYD	50-60
1	WP_010872716.1 - Synechocystis sp. PCC 6803 - [NiFe] Group 3d	C1	HYD	50-60
1	WP_010867842.1 - Pyrococcus abyssi - [NiFe] Group 4d	C1	HYD	50-60
1	WP_010360429.1 - Streptomyces acidiscabies - [NiFe] Group 3b	C1	HYD	50-60
1	WP_010251151.1 - Acetivibrio cellulolyticus - [NiFe] Group 4e	C1	HYD	50-60
1	WP_009785505.1 - Lyngbya sp. PCC 8106 - [NiFe] Group 3d	C1	HYD	50-60
1	WP_009739394.1 - Frankia sp. QA3 - [NiFe] Group 1h	C1	HYD	50-60
1	WP_009540223.1 - Caenispirillum salinarum - [NiFe] Group 3b	C1	HYD	50-60
1	WP_009540200.1 - Caenispirillum salinarum - [NiFe] Group 1d	C1	HYD	50-60
1	WP_009061231.1 - Methylacidiphilum fumariolicum - [NiFe] Group 1h	C1	HYD	50-60
1	WP_008908605.1 - Caloramator australicus - [NiFe] Group 4g	C1	HYD	50-60
1	WP_008907580.1 - Caloramator australicus - [FeFe] Group A3	C1	HYD	50-60
1	WP_008386856.1 - Rhodovulum sp. PH10 - [NiFe] Group 2b	C1	HYD	50-60
1	WP_008063479.1 - Methyloversatilis universalis - [NiFe] Group 1d	C1	HYD	50-60
1	WP_008030826.1 - Rhodobacter sp. SW2 - [NiFe] Group 2b	C1	HYD	50-60
1	WP_007796497.1 - Pelagibaca bermudensis - [NiFe] Group 2b	C1	HYD	50-60
1	WP_007473606.1 - Caminibacter mediatlanticus - [NiFe] Group 4a	C1	HYD	50-60
1	WP_007288048.1 - Thermosinus carboxydivorans - [NiFe] Group 1a	C1	HYD	50-60
1	WP_007033070.1 - Amycolatopsis decaplanina - [NiFe] Group 3b	C1	HYD	50-60
1	WP_007019558.1 - Neptuniibacter caesariensis - [NiFe] Group 2c	C1	HYD	50-60
1	WP_006624081.1 - Arthrospira platensis - [NiFe] Group 3d	C1	HYD	50-60
1	WP_006512920.1 - Leptolyngbya sp. PCC 7375 - [NiFe] Group 3d	C1	HYD	50-60
1	WP_006366269.1 - Chlorobium ferrooxidans - [NiFe] Group 3b	C1	HYD	50-60
1	WP_006242868.1 - Mycobacterium tusciae - [NiFe] Group 2a	C1	HYD	50-60
1	WP_006008218.1 - Desulfovibrio piger - [NiFe] Group 1b	C1	HYD	50-60
1	WP_005863651.1 - Sagittula stellata - [NiFe] Group 2b	C1	HYD	50-60
1	WP_005680505.1 - Bacteroides caccae - [FeFe] Group A3	C1	HYD	50-60
1	WP_005582638.1 - Clostridium ultunense - [NiFe] Group 4f	C1	HYD	50-60
1	WP_005514364.1 - Rhodococcus equi - [NiFe] Group 3b	C1	HYD	50-60
1	WP_004378930.1 - Thauera phenylacetica - [NiFe] Group 1c	C1	HYD	50-60
1	WP_004094701.1 - Acetonema longum - [NiFe] Group 4f	C1	HYD	50-60
1	WP_004077410.1 - Methanoplanus limicola - [NiFe] Group 4d	C1	HYD	50-60
1	WP_004066458.1 - Thermococcus litoralis - [NiFe] Group 4d	C1	HYD	50-60
1	WP_004038443.1 - Methanofollis liminatans - [NiFe] Group 4d	C1	HYD	50-60
1	WP_003611589.1 - Methylosinus trichosporium - [NiFe] Group 3b	C1	HYD	50-60
1	WP_003330153.1 - Bacillus azotoformans - [NiFe] Group 1d	C1	HYD	50-60
1	WP_002725307.1 - Phaeospirillum molischianum - [NiFe] Group 1d	C1	HYD	50-60
1	WP_002706872.1 - Thiothrix nivea - [NiFe] Group 1d	C1	HYD	50-60
1	AAC38282.1 - Thiocapsa roseopersicina - [NiFe] Group 1e	C1	HYD	50-60
4	AEW50030.1 Candidatus Brocadia fulgida	C1	HzsA	50
78	WP_097651709.1 - Candidatus Chloroploca asiatica	C1	Mcr	50
68	WP_066786971.1 - Chloroflexus islandicus	C1	Mcr	50
59	WP_012121415.1 - Roseiflexus castenholzii	C1	Mcr	50
50	WP_097644447.1 - Candidatus Viridilinea mediisalina	C1	Mcr	50
33	WP_006561105.1 - Oscillochloris trichoides	C1	Mcr	50
27	WP_012258473.1 - Chloroflexus aurantiacus	C1	Mcr	50
4	WP_085772150.1 Methylocystis bryophila	C1	MmoA	60
2	WP_044435962.1 Skermanella aerolata	C1	MmoA	60
1	WP_020174569.1 Methyloferula stellata	C1	MmoA	60
1	WP_017840379.1 Methylomicrobium buryatense	C1	MmoA	60
7	WP_088706424.1 - Noviherbaspirillum denitrificans	C1	MtrB	50
6	WP_011466341.1 - Rhodoferax ferrireducens	C1	MtrB	50
4	WP_011385394.1 - Magnetospirillum magneticum	C1	MtrB	50
3	WP_153585245.1 - Caenimonas koreensis	C1	MtrB	50
3	WP_088709500.1 - Noviherbaspirillum denitrificans	C1	MtrB	50
1	WP_092998839.1 - Thiohalomonas denitrificans	C1	MtrB	50
72	NADH oxidation(NqrF) k141_910374_length_7764_cov_16.0051_3_1	C1	NqrF	50
49	NADH oxidation(NqrF) k141_7244088_length_14086_cov_11.0109_9_1	C1	NqrF	50
25	NADH oxidation(NqrF) k141_5374097_length_8351_cov_7.0000_6_1	C1	NqrF	50
20	NADH oxidation(NqrF) k141_1158037_length_107952_cov_11.0000_54_1	C1	NqrF	50
17	NADH oxidation(NqrF) k141_1148702_length_2255_cov_7.0000_2_1	C1	NqrF	50
12	NADH oxidation(NqrF) k141_543298_length_36978_cov_8.0000_14_1	C1	NqrF	50
10	NADH oxidation(NqrF) k141_2714511_length_139988_cov_116.4070_76_1	C1	NqrF	50
8	NADH oxidation(NqrF) k141_6036015_length_9708_cov_123.7172_5_1	C1	NqrF	50
7	NADH oxidation(NqrF) k141_4418804_length_4762_cov_12.8669_4_1	C1	NqrF	50
7	NADH oxidation(NqrF) k141_2052560_length_21464_cov_14.6318_18_1	C1	NqrF	50
633	NADH oxidation(NuoF) k141_613722_length_2146_cov_15.6603_2_1	C1	NuoF	50
316	NADH oxidation(NuoF) k141_1440855_length_5915_cov_6.0000_2_1	C1	NuoF	50
234	NADH oxidation(NuoF) k141_2038441_length_5726_cov_9.0000_3_1	C1	NuoF	50
219	NADH oxidation(NuoF) k141_402972_length_6623_cov_7.0000_9_1	C1	NuoF	50
166	NADH oxidation(NuoF) k141_1397944_length_2373_cov_7.0000_2_1	C1	NuoF	50
159	NADH oxidation(NuoF) k141_1608740_length_7720_cov_6.0000_2_1	C1	NuoF	50
148	NADH oxidation(NuoF) k141_4377512_length_10033_cov_9.1154_10_1	C1	NuoF	50
139	NADH oxidation(NuoF) k141_17994899_length_7344_cov_15.0000_4_1	C1	NuoF	50
[truncated: 39,479 more rows]

## Sheet: Assembled and binned hits
Predicted gene ID (query)	Match in database (subject)	Percentage identity	Alignment length (amino acids)	Query start position	Query end position	Subject start position	Subject end position	E-value	Bitscore	Gene name and percentage identity threshold	Protein sequence of query	Query origin
k141_16237402_length_2747_cov_344.6734_4 # 772 # 2661 # 1 # ID=294_4;partial=00;start_type=GTG;rbs_motif=AGGAGG;rbs_spacer=5-10bp;gc_cont=0.649	WP_119066980.1 - Rubrobacter indioceani - [NiFe] Group 1l	83.9	629	1	629	1	628	0	1152.1	hyd_G4_FeFe_filtered	MCFKNLPVEFDSEGRAYLREDVRDPYAMERSPDLNGSAVQTLSRDQIEDLLARNGHIHKKDFDPVTRVAGALAFHSVVDLEERKILESRSVATLFRGYEIIMMGRDPRDAIYITSRACGVCGGTHSGTSALATEMALGIKPPPLGIVLRNMLSVLEYLIDLPLHLFMLTGPDYSENVIRKTNPELWSQAERTEAPHANVHGYATIGEIMRDMNALSGSLYLEALHMTRVAKEAYAVIGAKFPHPQTMVPGGVSTTVSISTFNEVYLRLQQFFDYSKKCAAIYDDLCDFFYDANPRYREVGRTPANLIDLGVWDDPEAYDASYENCNEWGERRWATPGVIVNGEQVTTKLQNINLGLEEFVEHSFYEGWDGHRFETDPLGAPLSPYHPWNKETKPRPQAP…	Co-bin1
k141_2674191_length_4825_cov_28.5410_5 # 4520 # 4825 # 1 # ID=143_5;partial=01;start_type=GTG;rbs_motif=AGGAGG;rbs_spacer=5-10bp;gc_cont=0.598	AWT53675.1 NADH ubiquinone oxidoreductase, 20 kda subunit [Mycolicibacterium smegmatis MKD8] - 1h	50	90	16	101	14	102	3.1e-24	95.9	hyd_short_40	MTETQATSYGPGVEEVHILWISEGMSCDGDTISVTAARLPSLEDVLLGNIPGLPTVHLHNKVLDPSLGGELYLEVFRKAANDELDAPFVLVIEGSIPNENIN	Co-bin1
k141_7002551_length_20560_cov_28.8914_19 # 18283 # 19929 # -1 # ID=21_19;partial=00;start_type=GTG;rbs_motif=AGGAGG;rbs_spacer=5-10bp;gc_cont=0.656	Cytochrome aa3 oxidase (coxA) k141_20082824_length_3927_cov_25.0000_5_1	68.2	547	1	544	1	544	3.1e-227	779.2	Cytochrome_aa3_oxidase_coxA_50	MAVRAEAPAYPVAWTHGRVASWVATVDHKRIGILYIVTSLLFMLAGGGMAMLMRVQLATADSDFIARDSYNQLFTMHATVMVFLVLVPIWAGFANFLIPLMLGARDMAFPRLNAFSYWMFVLGGVVLLGSFFAEHGAARTGWYGYPPLSIHSEGNGQDLWILGLHILTLSSVAGAVNFIVTIHNMRTAGMTWMRLPLFAWSIEVYSWLLVVIMPVLSAGLTLLLLNRQFPGTFNFFDPEKGGNAVLYQHVFWFFGHPEVYVIILPAFGIFSEVIPVFSRKPIFGYKAIAFSTVAIGFYSMLVWAHHMFTVGLPIGLQAFFMISSMIIAVPTGVKIFNWIATTWRGNLIFDPPLLFALGGVGVFTIGGLSGIMVAAFPLDWQVHDSYFVVAHMHYVLFGG…	Co-bin10
k141_248857_length_7257_cov_140.9599_8 # 6309 # 7256 # 1 # ID=109_8;partial=01;start_type=GTG;rbs_motif=GGA/GAG/AGG;rbs_spacer=5-10bp;gc_cont=0.678	Cytochrome aa3 oxidase (coxA) k141_3078332_length_8566_cov_11.2542_4_1	72.4	319	2	316	3	318	9e-131	458	Cytochrome_aa3_oxidase_coxA_50	MTTIAAEHDLHAAPPRPRRRKVRDHLLMWGWIRAAWMTLFFAAIGFGITVGLRALGGYDPLLEWEVLITVSALTAAPVGFLAGLGALDYWVYYAIGRPTRPEDHSGHGARSWRDYFRANTDHKVIGIQYVTTTIVFFLAGGLLAMLVRAELAQPGMQFADTQTYNGFFSAHATLMIFLFVIPAFAGLANYVLPLMIGAPDMAFPRLNALSYWLLPIAGLMLVASFFAPGGSFAAGWTGYAPLSTEAPMGQTFFNMGVQWAGASSIMTALNFLVTIITMRAPGMTFWRMPLLVWANFTTSLLVVLATPFIAGSQFFV	Co-bin10
k141_2394983_length_22920_cov_74.4516_9 # 7115 # 8800 # -1 # ID=15_9;partial=00;start_type=GTG;rbs_motif=None;rbs_spacer=None;gc_cont=0.690	Candidatus Nitrospira defluvii (Group 4c)	58.3	552	5	556	4	550	4.9e-184	636	SdhA-FrdA_50	MEGPHDVLVVGAGCAGMRAAIEAHDAGADVALISKIHPVRSHSGAAEGGINAALGNASDDDPEKHAFDTVKGADYLGDQDAIQVLCDEAPEDVYQLERWGAVFSRTEDGRIAQRPFGAAGEPRTAYAADITGHVLVHVLYEQIMRRDIPTYEEYFAWKLVVDDERCQGVVCWDILNGGLKTIGAKTVILATGGAGRLYTGTTNAYACTGDGMSMALRVGVPLKDMEMMQFHPTTLAPTGVLITEGCRGEGAYLLNSEGDRFLKRYAPNAMELASRDVISRAEQTEIDEGRGVNGNVLLDLRHLGAERIIERLHGTRELSLVFAGVDPIQEPIPVRPGAHYHMGGVDTDLWGQTSLDGLYAAGEVACVSVHGANRLGGNALMETITYGKRAGRHAADWAL…	Co-bin10
k141_15887448_length_63519_cov_13.0000_32 # 33599 # 35269 # 1 # ID=18_32;partial=00;start_type=ATG;rbs_motif=AGGA/GGAG/GAGG;rbs_spacer=11-12bp;gc_cont=0.556	Cytochrome aa3 oxidase (coxA) k141_1229994_length_9658_cov_9.0000_11_1	74.4	540	15	554	12	549	6.2e-252	861.3	Cytochrome_aa3_oxidase_coxA_50	MIDAASMGGDLPVVPPKDNYINRAYSIKSWLLTKDHKRIAILYLITITFFFFLGGAFAVMIRLELLTPASDLVQPETYNKFFTMHGVVMIFLFLIPSVPATLGNFLVPLMIGAKDLAFPKINLLSWYILVIGGIFILYAVVAGGVDTGWTFYTPYSSTYSNTYVMAAAIGVFITGFSSILTGLNFIVTIHTMRAPGMTWYRLPLFIWSHYATSLIMVLGTPVVAVTILLVGLERVFRVGIFDPAIGGDPILFQHLFWFYSHPAVYIMLLPGMGVISELITAFSRKNMFGYKFVAYASLGIAIYGFLVWGHHMFTSGQSIYGSLVFSFLTYFVAIPSAIKVFNWTATLYRGSISYDTPMLYALGFIGFFLIGGTTGLFLAAIGLDIHVHDTYFVVAHFHY…	Co-bin11
k141_12945919_length_54499_cov_12.0000_3 # 1364 # 3223 # -1 # ID=23_3;partial=00;start_type=ATG;rbs_motif=GGAGG;rbs_spacer=5-10bp;gc_cont=0.570	Cytochrome aa3 oxidase (coxA) k141_2770919_length_210220_cov_21.3962_148_1	68.8	581	15	595	4	571	1.9e-241	826.6	Cytochrome_aa3_oxidase_coxA_50	MAEAEAAHGTHAEHAEGVHRHPAPTNFIRKYIFSIDHKVIGIQYLLLAMASVFVGMFLSILMRLNLTWPGTKWPILGTLFPAGAPNGIMQPEFYLSLVTMHGTMMVFFVLTTAPQGGFGNYFLPIQIGADDMAFPTLNMMSFWVTFVGFLVLLSAFFVEGGAPLGGWTAYPTLSAIGKDAGPGQGMGMNLWIISIAIFCAGSLLGALNFITTLLNMRARGMSLMRMPLTCWSWFTTAVLALLAFPVLLAAGILLYLDRNAMTSFFIPGGLVVSDKLLVDHKGGSPILWQHLFWFFGHPEVYIAILPGMGATSHILSTFARKPVFGYRAMVFAMFGIGLLGFFVWGHHMFISGMSPYSGMAFSILTLSIGVPSAIKTFNWIGTLWGGRIRFTSPMLFAIG…	Co-bin11
k141_16707499_length_24179_cov_11.0000_7 # 3422 # 5422 # -1 # ID=70_7;partial=00;start_type=TTG;rbs_motif=AGGAG/GGAGG;rbs_spacer=11-12bp;gc_cont=0.579	Cytochrome aa3 oxidase (coxA) k141_6118686_length_8902_cov_8.3312_6_1	67.7	626	24	647	19	642	3.3e-260	889	Cytochrome_aa3_oxidase_coxA_50	MSKTKEENVGVVREMRPRSEIDESSERQELERTWRAIPGLWGWLSNTNHKDIAMRYIVTAFIFFLLGGLEAALMRLQLSKPENTLLGPDLYNQIFTTHGTTMMFLFAVPILEGIGLYFVPMMVGTRNVSFPRLNAFGYYCYLLGGLFLYAGFLLNVGPDTGWFSYVPLAGPEFSPGKRVDIWAQMITFTEISALVGAVVIITTIFKQRVPGMSLNRLPLFVWSELVTSFMIIFAMPAVMMGSGMLAMDRLVSTHFFNPAEGGDAILYQHIFWFFGHPEVYIIFIPATGFVSTIIATFTRRETFGYLALVLSLIAVGFIGFGLWVHHMFATPLPQLGQSFFTGASMMIAIPNGVQIFCWLATLWGGKVNLKTPLLFVLGFVFIFVLGGLSGIVLASVPTD…	Co-bin11
k141_1329643_length_2505_cov_6.0000_1 # 2 # 853 # -1 # ID=261_1;partial=10;start_type=ATG;rbs_motif=AGGAG;rbs_spacer=5-10bp;gc_cont=0.588	WP_011525036.1 hydrogenase small subunit [Candidatus Koribacter versatilis] - 1c	63.3	270	20	284	22	291	1.7e-104	364	hyd_short_40	MRRKESAYIHEGGSREPAFVSRRDFVRACMMAAAAVGLTGSAAARVVEAATKGPRPSVIWLHFQECTGCSMSLLRPSHPDLSELIFDLISLDYHESLFAAAGHQAEEALNAAMQLNAGKYVCVIEGAIPTKDNGIYCMVAGHTAMELTRQAAEKAAAIIAIGSCASWGGIPSADPNPTGAVGVSEIVKGKPIVNLPGCPANPYILLGTVLQYATLGKLPELDDKGRPLFAYSRTIHEHCTRRPHFDAGRFAQTFGDEGHRLGYCLYKLGCKGPATHASCSVKHF	Co-bin11
k141_10945381_length_7888_cov_9.0000_9 # 6155 # 7459 # 1 # ID=163_9;partial=00;start_type=ATG;rbs_motif=None;rbs_spacer=None;gc_cont=0.559	NADH oxidation(NuoF) k141_2038441_length_5726_cov_9.0000_3_1	87.6	434	1	434	1	434	2.7e-237	811.6	NADH_oxidation_NuoF_50	MFIGAIGCEPLQLKRVNLENSHRLDVYRKNGGYEALKKVLDGMSPDDVINEVKKSALRGRGGAGFPTGMKWSFVPKDNPKPKYVVCNADESEPGTFKDRYLMERDPHMLIEGMLIAAYALGSQTCYIYTRGEYRYLIEIADEAIREAREAGLVGEKILGTNFSCNVYTHTGAGAYICGEETALLNSLEGLRGHPRMKPPFPAVAGLYGSPTVVNNVETLTAVPDIIKMGGEAYQKLGTEKSGGTKLWSVSGHVNRPGVYELPMGYDDMEKFIMEDCGGMLNDKKLKAVIPGGSSVYIMPAADILGKDVRMDYEGLVAAGSMVGSGGFIVMDETVDVFESTKNLIEFYKHESCGWCTPCREGTDWLVKVFKRIASGEGRPEDAQLLLDICDNIEGKSFCP…	Co-bin11
k141_15194308_length_2981_cov_5.0000_3 # 2004 # 2981 # 1 # ID=240_3;partial=01;start_type=ATG;rbs_motif=GGA/GAG/AGG;rbs_spacer=5-10bp;gc_cont=0.586	WP_043401184.1 - Archangium violaceum	82.2	276	51	326	32	307	3.1e-140	488	NrfA_50	MVENEKKSQTAEEEKPSKEEKPAKRATSFKVIVLVAVIAALAAVGGVALLLNIFERKQEARNPFYRVVELTDETEDPAIWGKNFPLQYDGYRRTVDQVRTRYGGSEAVPRTPTQADPRSVVAQSRLEEDPRLKVMWAGYAFATDFREERGHAYMLEDQTFTERQQVTQQPGTCIHCHGSVYVPYKKLGGGDLIKGFEQMNQMKFGEARKLVGHPVSCIDCHDSQTMQLRVTRPGFIEGIRALKASQGIQNFDVNTMATRQEMRAYVCGQCHVEYYFKGPEKRLTYPWAKGIKVEEIMAYYEEVQHKDWEHAETGAPVLKAQHPEFE	Co-bin11
k141_16603076_length_102549_cov_10.0029_70 # 75674 # 77347 # -1 # ID=2_70;partial=00;start_type=ATG;rbs_motif=GGAG/GAGG;rbs_spacer=5-10bp;gc_cont=0.584	Oxidative phosphorylation (AtpA) k141_3918543_length_3289_cov_8.0000_2_1	80.9	554	1	554	1	532	5.3e-251	858.2	Oxidative_phosphorylation_AtpA_50	MEPIKANEINEIIRQQIENFETGVTVTEVGTVIKVGDGIAEIHGLEKVMAGELLEFPHDVRGLALNLEEDKVGTVLFGDFQKISEGDLVKRTGRIMEVPVGDALIGRVVDALGNPVDERGPIMTENSNPVERIAPGVVDRQPVKEPLQTGLKAIDSMVPIGRGQRELIIGDRQTGKTAVAVDTIINQKGKDVICIYVAIGQKASTVAQVVKTLQDYGAMDYTIIVKATASDPAAMQFLAPYTGAAIGEYFRDSGRHALTVYDDLSKQAAAYREISLLLRRPPGREAYPGDVFYLHSRLLERAAKLADAKGAGSLTSLPVIETQAGDISAYIPTNVISITDGQIFLEADLFNSGIRPAINVGNSVSRVGGSAQITAMKQVAGTLRLDLAQFRELAAFAQF…	Co-bin11
k141_4690456_length_61127_cov_12.2713_5 # 3620 # 5614 # -1 # ID=21_5;partial=00;start_type=ATG;rbs_motif=AGGAG/GGAGG;rbs_spacer=11-12bp;gc_cont=0.589	Anoxybacillus flavithermus (Group 1a)	69	591	8	596	5	583	1.1e-246	844.3	SdhA-FrdA_50	MATSNGIKIAIVGGGLAGLAAAMKIAEAGHEVDLLSVVPVKRSHSVCAQGGINGAVNTKGEGDSPWKHFDDTVYGGDFLANQPPVKAMCEMAPAIIYLFDRMGVPFSRTTEGLLDFRRFGGTLHHRTAFAGASTGQQLLYALDEQVRRYEVQGKVKKYEGWEMMSLIMDDHQVCRGLVAMDLKTLELRAFKADAVIMATGGPGLIFGKSTNSMVCTGSAVSACYQQGARYANGEFIQVHPTSIPGEDKLRLMSESARGEGGRVWVPRAKGDVRSPGSIPEQERWYFLEEKYPAYGNLVPRDIATREIFQVCLDGFGIGGQNQVYLDLTHIPAETLDRKLGAILEIYEMFVGDDPRHVPMRIFPGVHYSMGGLWVDFDQRTNIPGLLAAGECDYSIHGAN…	Co-bin11
k141_15253480_length_2812_cov_17.8027_2 # 840 # 2645 # 1 # ID=114_2;partial=00;start_type=ATG;rbs_motif=None;rbs_spacer=None;gc_cont=0.486	Cytochrome aa3 oxidase (coxA) k141_540888_length_39829_cov_10.0000_28_1	79.7	538	1	537	1	538	1.5e-264	903.3	Cytochrome_aa3_oxidase_coxA_50	MTQAQFQESANTEARGTAPADRHWRDYFTFNTDHKVIGIQYLVTTFIFYLIGGVMATLVRTELATPDADFVTPELYNSLFTVHATVMIFLWIVPAGAGFANFLIPLMIGAKDMAFPRLNAVAFWLIPVGGVLLLSSFLVGAPQAGWTSYPPLSLVTAQAGEEIWILSVLILGTSSILGAVNFAVTIFTMRVPSMSLNEMPLFCWAMIATSALTLIATPVLAAALILLSFDLLAGTAFFNPTGNGDPIVYQHLFWFYSHPAVYIMIMPFFGVISEVLPVHSRKPIFGYLAIAYSSLAISFLGLIVWAHHMFTSGTPGWLRMFFMITTMIIAVPTGIKIFSWLATIWGGKLRLVSAMLFGMGFISTFVLGGITGIMVASVPFDIHVHDTYFVVAHLHYVLF…	Co-bin12
k141_3736511_length_5448_cov_48.0000_2 # 1125 # 2642 # -1 # ID=3_2;partial=00;start_type=ATG;rbs_motif=None;rbs_spacer=None;gc_cont=0.494	Oxidative phosphorylation (AtpA) k141_2981653_length_5708_cov_134.4491_1_1	82.4	471	36	506	1	471	5.9e-225	771.5	Oxidative_phosphorylation_AtpA_50	MAAIRPDEISSIIRQQIEQYDQDVKVSNVGTVLQVGDGIARIYGLDKVMSGELLEFTDGTVGIALNLEQDNVGAVLMGQGLGIQEGSAVTATGRIAEVPVGEAMLGRVVDALARPIDGKGEIKTTESRLIESPAPGIVSRRSVYEPMQTGITAIDAMIPVGRGQRELIIGDRQTGKTAIAIDTIINQKSENVICVYVAIGQKASTVANIVNVLQEKGAMDYTIVVAANASDPATLQYLAPYTGASLAEYFMYKGRHTLVIYDDLSKQAQAYRQMSLLLRRPPGREAYPGDVFYLHSRLLERAAKLSDDLGEGSMTALPIIETQAGDVSAYIPTNVISITDGQIFLSSDLFNAGLRPAVNPGISVSRVGSAAQTKAMKKVAGKVKLELAQFEELAAFSQF…	Co-bin12
k141_8943188_length_2952_cov_6.0000_3 # 1688 # 2770 # 1 # ID=87_3;partial=00;start_type=ATG;rbs_motif=None;rbs_spacer=None;gc_cont=0.508	WP_006631074.1 - Microcoleus vaginatus (Cyanobacteria-type)	98.1	360	1	360	1	360	3.6e-213	729.6	PsbA_70	MTTTVQRRESGNVWERFCEWVTSTDNRIYVGWFGVLMIPTLLSATACYIIAFIAAPPVDIDGIREPVAGSLMYGNNIITGAVVPSSNAIGLHFYPIWEAASLDEWLYNGGPYQLVVFHFLIGVFCYMGREWELSYRLGMRPWICVAYSAPVAAATAVFLIYPIGQGSFSDGMPLGISGTFNFMIVFQAEHNILMHPFHMLGVAGVFGGALFSAMHGSLVTSSLVRETSETESLNYGYKFGQEEETYNIVAAHGYFGRLIFQYASFNNSRSLHFLLGAWPVVGIWFTSLGISTMAFNLNGFNFNQSVIDSQGRVINTWADVINRANLGMEVMHERNAHNFPLDLAAGEVTPVAMVAPSING*	Co-bin12
k141_12429585_length_2074_cov_33.0000_1 # 2 # 283 # 1 # ID=371_1;partial=10;start_type=Edge;rbs_motif=None;rbs_spacer=None;gc_cont=0.504	WP_006631074.1 - Microcoleus vaginatus (Cyanobacteria-type)	97.8	93	1	93	268	360	1.2e-51	191	PsbA_70	SRSLHFLLGAWPVVGIWFTSLGISTMAFNLNGFNFNQSIIDSQGRVINTWADVINRANLGMEVMHERNAHNFPLDLAAGEVTPVAIVAPSING*	Co-bin12
k141_637825_length_1485_cov_14.0000_2 # 1383 # 1484 # 1 # ID=945_2;partial=01;start_type=ATG;rbs_motif=None;rbs_spacer=None;gc_cont=0.510	WP_008232154.1 - Richelia intracellularis (Cyanobacteria-type)	88.2	34	1	34	1	34	3.4e-17	75.1	PsbA_70	MTTTLQQRESANLWEQFCNWVTSTDNRIYVGWFG	Co-bin12
k141_17223222_length_1117_cov_10.0000_1 # 3 # 212 # -1 # ID=1897_1;partial=10;start_type=ATG;rbs_motif=None;rbs_spacer=None;gc_cont=0.505	WP_011610071.1 - Trichodesmium erythraeum (Cyanobacteria-type)	94.3	70	1	70	1	70	1.4e-36	140.6	PsbA_70	MTTTLQQRESANLWEQFCNWVTSTDNRIYVGWFGVLMIPTLLTATICYIIAFIAAPPVDIDGIREPVAGS	Co-bin12
k141_17223222_length_1117_cov_10.0000_2 # 984 # 1115 # -1 # ID=1897_2;partial=01;start_type=Edge;rbs_motif=None;rbs_spacer=None;gc_cont=0.508	WP_006631074.1 - Microcoleus vaginatus (Cyanobacteria-type)	97.7	43	1	43	318	360	5.1e-21	88.2	PsbA_70	ADVINRANLGMEVMHERNAHNFPLDLAASEVTPVAMVAPSING*	Co-bin12
k141_12443178_length_1029_cov_10.0000_2 # 797 # 1027 # -1 # ID=2162_2;partial=01;start_type=Edge;rbs_motif=None;rbs_spacer=None;gc_cont=0.481	WP_006631074.1 - Microcoleus vaginatus (Cyanobacteria-type)	97.4	76	1	76	285	360	5e-40	152.1	PsbA_70	FTALGISTMAFNLNGFNFNQSIIDSQGRVINTWADVINRANLGMEVMHERNAHNFPLDLAASEVTPFAMVAPSING*	Co-bin12
k141_5170871_length_2834_cov_16.1879_4 # 1875 # 2834 # -1 # ID=109_4;partial=01;start_type=Edge;rbs_motif=None;rbs_spacer=None;gc_cont=0.546	WP_006632943.1 Microcoleus vaginatus (Type IB)	98.7	319	1	319	158	476	6.5e-195	671.8	RbcL_60	VERDKLNKYGRPLLGCTIKPKLGLSAKNYGRAVYEVLRGGLDFTKDDENINSQPFMRWRDRFLFVQEALEKAQAETGEVKGHYLNVTAPTCEEMLERAEFAKEIKTPIIMHDYLTGGFTANTTLAKWCRRNGILLHIHRAMHAVIDRQKNHGIHFRVLTKCLRMSGGDHLHSGTVVGKLEGEKGITMGFVDLMREDHIEEDRSRGIYFTQDWASMPGVMPVASGGIHIWHMPALVEIFGDDSCLQFGGGTLGHPWGNAPGATANRVALEACVQARNEGRNLMREGGDIIREACKWSPELAVACELWKEIKFEFEAMDTV*	Co-bin12
k141_7812312_length_1901_cov_15.0000_1 # 3 # 1052 # -1 # ID=496_1;partial=10;start_type=ATG;rbs_motif=None;rbs_spacer=None;gc_cont=0.535	Nostoc sp. (Group 4c)	90	349	1	349	1	349	3.5e-188	649	SdhA-FrdA_50	MLEHDVIIVGGGLAGCRAAVEIARTDPSLKVAVVAKTHPIRSHSVAAQGGMASSLQNVDPEDSWKAHAFDTVKGSDYLADQDAVEILTREAPGVVIDLEHMGVLFSRLPDGRIAQRAFGGHSHRRTCYAADKTGHAILHELVNNLRRCGVHIYQEWYVTRLILEEGQAKGVVMYRLLDGQIEVVRAKAVMFATGGYGRVYNTTSNDYASTGDGLAMTALAGLPLEDMEFVQFHPTGLYPVGVLISEAVRGEGAYLINSEGDRFMANYAPSRMELAPRDITSRSISIEIRAGRGINVDGSAGGPFIYLDLRHMGREKIMSKIPFAWEEAHRLLGIDAVNQPMPVRPTVHYS	Co-bin12
k141_15876738_length_5917_cov_16.9861_1 # 1 # 165 # 1 # ID=240_1;partial=10;start_type=Edge;rbs_motif=None;rbs_spacer=None;gc_cont=0.588	WP_006277566.1 - Cylindrospermopsis raciborskii (Cyanobacteria-type)	94.4	54	1	54	307	360	1.2e-27	110.5	PsbA_70	LDSQGRVIGTWADVINRANLGMEVMHERNAHNFPLDLAAGEAAPVALTAPVING*	Co-bin13
k141_8502530_length_5366_cov_10.0000_1 # 2 # 256 # -1 # ID=277_1;partial=10;start_type=ATG;rbs_motif=AGGA;rbs_spacer=5-10bp;gc_cont=0.573	WP_006453575.1 - Synechococcus sp. PCC 7335 (Cyanobacteria-type)	92.9	85	1	85	1	85	6.3e-44	165.2	PsbA_70	MTTTLQRRESANLWEQFCEWVTSTDNRLYIGWFGVLMIPTLLAATACFVIAFIAAPPVDIDGIREPVAGSLMYGNNIISGAVVPS	Co-bin13
k141_17419389_length_5301_cov_12.0000_1 # 2 # 121 # -1 # ID=280_1;partial=10;start_type=ATG;rbs_motif=None;rbs_spacer=None;gc_cont=0.575	WP_008232154.1 - Richelia intracellularis (Cyanobacteria-type)	92.3	39	1	39	1	39	5.1e-20	84.7	PsbA_70	MTTTLQRRESANLWEQFCQWVTSTDNRLYIGWFGVLMIPT	Co-bin13
k141_910508_length_2390_cov_31.0000_3 # 1716 # 2390 # 1 # ID=561_3;partial=01;start_type=ATG;rbs_motif=None;rbs_spacer=None;gc_cont=0.569	WP_006453575.1 - Synechococcus sp. PCC 7335 (Cyanobacteria-type)	93.1	217	9	225	1	217	3.4e-121	423.3	PsbA_70	MQFFQFVNMTTTLQRRGTVGLWERFCNWVVSTENRLYVGWFGVLMIPTLLAATTCFVIAFVAAPPVDIDGIREPVAGSLMYGNNIISGAVVPSSNAIGLHFYPIWEAASLDEWLYNGGPYQLVIFHFLIGVFCYMGREWELSYRLGMRPWICVAYSAPVAAATAVFLIYPLGQGSFSDGMPLGISGTFNFMLVFQAEHNILMHPFPQLGVIGVFGGSLLSALHGS	Co-bin13
k141_8159850_length_10033_cov_19.0000_8 # 4426 # 5943 # 1 # ID=26_8;partial=00;start_type=ATG;rbs_motif=None;rbs_spacer=None;gc_cont=0.514	Oxidative phosphorylation (AtpA) k141_2981653_length_5708_cov_134.4491_1_1	83.2	471	36	506	1	471	2.3e-224	769.6	Oxidative_phosphorylation_AtpA_50	MISIRPDEISSIIRQQIEQYDQEVKVTNVGTVLQVGDGIARIYGLDQCMSGELVEFEDGEVGIALNLEADNVGAVLMGDGRGIQEGSSVTATGKIAQVPVGEAMIGRVVDSLARPLDGKGDINTTEFRLIESPAPGIIQRRSVYEPMQTGITAIDAMIPIGRGQRELIIGDRQTGKTSIAVDTILNQKGADVVCVYVAIGQKASTVANVVNVLQERGAMDYTIVVAANANDPATLQYLAPYTGATLAEYFMYTGKATLIIYDDLSKQAQAYRQMSLLLRRPPGREAYPGDVFYIHSRLLERAAKLSNELGEGSMTALPIIETQAGDVSAYIPTNVISITDGQIFLTSDLFNSGLRPAVNPGISVSRVGSAAQTKAMKKVAGKLKLELAQFDDLAAFAQF…	Co-bin14
k141_3552239_length_2722_cov_7.0000_1 # 3 # 581 # -1 # ID=797_1;partial=10;start_type=ATG;rbs_motif=None;rbs_spacer=None;gc_cont=0.520	WP_006528231.1 - Gloeocapsa sp. PCC 73106 (Cyanobacteria-type)	94.8	193	1	193	1	193	8e-111	388.7	PsbA_70	MTTTLQRRESGNVWERFCDWVTSTNNRIYIGWFGVLMIPTLLTATTCFIIAFIAAPPVDIDGIREPVAGSLMYGNNIISGAVVPSSNAIGLHFYPIWEAASLDEWLYNGGPYQLVIFHFLIGCFCYMGRQWELSYRLGMRPWICVAYSAPLASATAVFLIYPIGQGSFSDGMPLGISGTFNFMFVFQAEHNIL	Co-bin14
k141_12352941_length_11097_cov_9.0000_2 # 601 # 2328 # -1 # ID=15_2;partial=00;start_type=ATG;rbs_motif=None;rbs_spacer=None;gc_cont=0.503	Calothrix sp. (Group 4c)	83.5	575	1	575	1	575	1.8e-290	989.6	SdhA-FrdA_50	MQEHDVIIVGGGLAGCRAALEIKRTNPSLDVALVAKTHPIRSHSVAAQGGMAATLKNVDAEDTWDAHAFDTVKGSDYLADQDAVEILTREAPDVVIDLEHMGVLFSRLPDGRIAQRAFGGHSQRRTCYAADKTGHAILHELVNNLRRNGVRIYDEWYVMQLILEDAQAKGVVMFHIQSTQLQVVRAKAVMFATGGYGRVYNTTSNDYASTGDGLAMSAVAGVPLEDMEFVQFHPTGLYPVGVLISEAVRGEGAYLINSEGDRFMANYAPSRMELAPRDITSRAIAREISAGRGIHPDGSAGGPFIYLDLRHMGQEKIMSRIPFCWEEAHRLLGIDAVHQPMPVRPTVHYSMGGIPVNTDGRVRSGPDGFIEGFFAAGETACVSVHGANRLGSNSLLECV…	Co-bin14
k141_8196196_length_22195_cov_15.2019_7 # 4008 # 5648 # -1 # ID=24_7;partial=00;start_type=ATG;rbs_motif=None;rbs_spacer=None;gc_cont=0.671	Cytochrome aa3 oxidase (coxA) k141_20082824_length_3927_cov_25.0000_5_1	68	544	5	544	2	544	8e-228	781.2	Cytochrome_aa3_oxidase_coxA_50	MAVRAPAAERPRVAWERGRVMSWVTTTDHKRIGILYVVTSLVFFLAGGVLALLMRTQLIQSGTEFVSRDTYNQLFTMHGTTMVFLVVVPVWAGLANYLVPLMIGTRDMAFPRLNAFGYWTFLFGGLVLYASWFADGGTAKAGWTSYPPISVQLPGTGQDLWILSLHILTLSSLAGAINFLVTIHNLRTRGMTWLRLPLFVWAIEIYAWLLVVVLPALSAGLTLLLIDRQFDLGRKFFVPTDGGDPVLYQHVFWFFGHPEVYVMILPAFGIISEVIPVFARKPIFGYKAIAYSSVAIGFYSLLVWAHHMFTLGLPNWLNAFFMITSMTIAVPTGIKIFNWVATTWRGNLIFDTPMLFALGFIAVFTIGGLSGIFVAAFPFDWLVHDTYFIVAHMHYVLFG…	Co-bin15
k141_1406418_length_14751_cov_11.0000_1 # 2 # 574 # -1 # ID=55_1;partial=10;start_type=GTG;rbs_motif=None;rbs_spacer=None;gc_cont=0.707	Cytochrome aa3 oxidase (coxA) k141_3078332_length_8566_cov_11.2542_4_1	63.9	191	1	191	5	194	1.8e-65	240.4	Cytochrome_aa3_oxidase_coxA_50	MTTIEQQHDLYTGPPQRRGGLPGALLGAGWLRAAWMALLFAAIGIGLVTGIRALGGWDPIWDWRPIVTAAFLTAAPLGYLAGIGCFDYWVYYLSGRPTRPEDHSGHGAHSWRDYFRVNTDHKVIGVQYVTTTIIFMLVGGLLALVFRAELAEPGMQFVDPQTFNGLVSVHASLMIFPFIIPAFAGLANYVV	Co-bin15
k141_14242399_length_9947_cov_11.0000_12 # 9089 # 9946 # -1 # ID=94_12;partial=01;start_type=Edge;rbs_motif=None;rbs_spacer=None;gc_cont=0.661	Cytochrome aa3 oxidase (coxA) k141_3078332_length_8566_cov_11.2542_4_1	68.5	279	1	278	366	643	6.9e-114	401.7	Cytochrome_aa3_oxidase_coxA_50	MLPTFARTRLVGYSWVVLAAIAVGFFSFGLWVHHMYTTGLPLLSLSFFSAASTAIAIPMGVQVFAWLATLWEGKLNFSTPMLWALGFISMFTIGGLSGIYLGAVPIDIATSDTYFVVAHIHYVLVGGSLFTIMAGIYYWFPKMTGRMYDERLGKIHFWTTFVTFNLTFFPMHWIGIHGMPRRVADYVTKFADWNFFISVSSFALGASFLIFLYNMIVSWARGPAAAGNPWRALTLEWQVSSPPPIFNFDELPQVVGSPYEYGVPGARHAVLNGARVGELEEVPAR*	Co-bin15
k141_14289083_length_21498_cov_13.0000_1 # 2 # 577 # -1 # ID=27_1;partial=10;start_type=GTG;rbs_motif=AGG;rbs_spacer=7bp;gc_cont=0.703	Oxidative phosphorylation (AtpA) k141_2223342_length_14221_cov_10.6323_7_1	83.9	192	1	192	1	192	5e-92	328.6	Oxidative_phosphorylation_AtpA_50	MKLRPEEITSILRERIEQFDVETDLAEVGTVLQVGDGIARVHGLENCVALELLEFEHGVTGIALNLEEDNVGAALFGEWEHVGEGEPVRRTGQIASVPVGDALLGRVVDPLGNPLDGGSPIETSERRPLEFKAPGVVDRQPVSEPVQTGIKAIDSMIPIGRGQRELIIGDRQTGKTALMIDTILNQRGGDLI	Co-bin15
k141_11473004_length_9225_cov_15.0000_2 # 559 # 2223 # -1 # ID=102_2;partial=00;start_type=GTG;rbs_motif=None;rbs_spacer=None;gc_cont=0.708	Candidatus Nitrospira defluvii (Group 4c)	59.4	549	1	549	6	550	9.8e-185	638.3	SdhA-FrdA_50	MLVVGAGCAGMRAAIEAHDEGADVALISKIHPVRSHSGAAEGGINAALGNASEDDPEKHAFDTVKGSDYLGDQDAIQILCDEAPGDVYQLENWGAVFSRTEDGRIAQRPFGAAGEPRTAYAADITGHVLVQVLYEQVMKRDLRVYDEWFVWKLVVDDDRCQGVICWDLLNGGLKALGAKTVILCTGGAGRLYVGTTNAYSCTGDGMALALREGVALKDMEMMQFHPTTLAPTGVLITEGCRGEGAYLLNSDGDRFLKRYAPNAMELASRDVISRAEQTEIDEGRGVDGNVLLDLRHLGAEKIIERLHGTRELSMTFAGVDPIFEPIPVRPGAHYHMGGVDTDLWGLTSLEGLYAAGECACVSVHGANRLGGNALMETITYGKRAGAHAADWALSHTTVD…	Co-bin15
k141_12834965_length_5824_cov_42.7450_6 # 4253 # 5824 # 1 # ID=122_6;partial=01;start_type=ATG;rbs_motif=TAAAA;rbs_spacer=8bp;gc_cont=0.421	Cytochrome aa3 oxidase (coxA) k141_3368467_length_6427_cov_6.0032_3_1	54.8	489	37	524	18	491	1.8e-152	530.8	Cytochrome_aa3_oxidase_coxA_50	MNNETNQPIHSEVVTTHEGYHVAHDGDGNGHHHHHKETFITKYIFSQDHKTIAKQFLITGMIWAIIGGLFSVLFRLQLGYPDEQFGILETVFGKWGQGGTIHPEFYYALVTMHGTVLVFFVLTGGLSGTFANLLIPLQIGARDMASPFLNMLSYWFFFLASVVMISSLFVQTGPASGGWTMYPPLSALGQANLGSKLGTDLWITSMALFVVSSLLGGLNYIATILNMRTKGMSMTRLPLTIWALFFTAILGVLSFPVLLSGFILLLFDRNLGTSFYLSDIVVNGQILPNEGGSAILYQHLFWFLGHPEVYIIILPAMGLVSEVMSVNARKPIFGYMAMVGSLFAITILAFLVWAHHMFVSGLNPFLGAFFVLLTLLIAIPSAIKVFNWLTTLWRGNLHF…	Co-bin16
k141_3486198_length_15757_cov_185.9793_14 # 11935 # 13200 # -1 # ID=2_14;partial=00;start_type=ATG;rbs_motif=None;rbs_spacer=None;gc_cont=0.454	NADH oxidation(NqrF) k141_1158037_length_107952_cov_11.0000_54_1	69.5	406	36	422	28	432	1.3e-175	602.1	NADH_oxidation_NqrF_50	MILLAFDITTIITSVIVFLVFSVLLISLILYAKAKLTASGPVKILINGQNIVEAEGGSSLLTTLANQKIFLPSACGGGGTCAMCKCQVLNGGGEILPTEKIYFTRRQQQEKWRLGCQVKVKQDMEIKIPEEVFGIKKWECEVVSNDNVATYIKEFVVKLPAGEFLEFEPGSYIQLDVPTCEIDFKTDLYKIDERFKNDYDKFKIWDLKMVNPEPIFRAYSMANHPAEGNIMMLNIRLATPPWDKKAGRFMNVNPGICSSYVFSRKPGDRVTISGPFGEFHIKKTDREMVYIGGGAGMAPLRSHLFHLFHTEKERNRKISYWYGGRSLREIFYTDDFRNIEKEFSNFQYNIALSEPLPEDNWNGYTGFIHQVLYDNYLKFHPEPEEIEYYLCGPPMMNAA…	Co-bin16
k141_5321784_length_2398_cov_11.8910_3 # 892 # 2244 # -1 # ID=719_3;partial=00;start_type=ATG;rbs_motif=None;rbs_spacer=None;gc_cont=0.488	NADH oxidation(NuoF) k141_278463_length_806604_cov_21.3277_156_1	89.8	451	1	451	1	451	2.3e-252	861.7	NADH_oxidation_NuoF_50	MSRKLLLENDGIEGIRYFDTYRKHGGYAAVEKAFKMAPADIVDEVKKSGLRGRGGAGFPTGMKWSFLAKPEGVPRYLVCNADESEPGTFKDRYLMEFLPHLLIEGLIISSFALGSNRTYIYIRGEYAWIVDILEQAIAEANNAGFLGKNILGTGFDCQIYVQRGAGAYICGEETALLESLEGKRGNPRIKPPFPAVKGLWDSPTVVNNVETLAAVVPIINMGGEEYAKIGIGKSTGTKLISACGNINKPGVYEIDMTISVEEFIYSDEYCGGIAKGKRLKACIPGGSSVPILPANLLLTTAKGEKRMMTYESLADGGFATGSMMGSGGFIVLDEDQCVVRHTLTLARFYRHESCGQCSPCREGTGWMEKILYNIEYGKGKMSDIDLLWDIQSKIEGNTI…	Co-bin16
k141_6900742_length_5830_cov_83.0000_8 # 5257 # 5829 # 1 # ID=119_8;partial=01;start_type=ATG;rbs_motif=TAAA;rbs_spacer=5bp;gc_cont=0.506	WP_039138551.1 - Flavihumibacter solisilvae - Atypical	79.1	191	1	191	1	191	1.9e-88	317	NosZ_50	MSHSSTKLFFAAATLAVMAGSIQSCKPKSAQAAASGDAQKAYVAPGKHDEFYNIVSGGFNGQIGVYGIPSGRLFRIVPVFSLSPESGYGYTEETKPMFNTSHGFVPWDDLHHIALSQTNGEHDGRWAFANGNNTPRIARVDLTTFRTAEILEIPNSAGNHASPFITQNSEYVVAANSFSVPLDYQKGDVPI	Co-bin16
k141_3795265_length_2832_cov_748.1167_3 # 1246 # 2832 # -1 # ID=577_3;partial=01;start_type=Edge;rbs_motif=None;rbs_spacer=None;gc_cont=0.471	WP_039138551.1 - Flavihumibacter solisilvae - Atypical	86.7	512	1	512	149	660	1e-277	947.2	NosZ_50	EILEIPNSAGNHASPFITQNSEYVVAATRFSVPLDDQNGDVPINTYKQNFKGSVSFISVNPQSGLMNIAFQIRTPGVNFDLSRAGKGKSHGWFFFSCYNSEKANTLLEVNASARDKDFIMAVNWKKAEEYVRAGKGKMEPVKYAHNVYDDRTHTATSTMMNQVLVLDPKDCPDMLYFIPAPKSPHGADTDPTGEYIVASGKLAATIPVFSFTKLQQAIANKQFDGDYDGIPVIRYEAALHGEVQKPGLGPLHTEFDGNGNAYTSFFVSSEIVKWRLSDLKVLDRVPTYYSIGHLSVPGGPTTKPYGKYVIAYNKITKDRYLPTGPELTQSAQLYDISGDKMKLILDFPTTGEPHYAEAIPASILEKKQRKIFKIEENAHPYAAKGEGQTKVERKGNQVH…	Co-bin16
k141_7691500_length_2531_cov_9.0000_1 # 1 # 1314 # -1 # ID=392_1;partial=10;start_type=ATG;rbs_motif=None;rbs_spacer=None;gc_cont=0.438	NADH oxidation(NuoF) k141_278463_length_806604_cov_21.3277_156_1	90.2	438	1	438	1	438	3.4e-248	847.8	NADH_oxidation_NuoF_50	MGRKLLLDKIGIEGIRFYDAYHKNGGYASLEKAFKMSPADVVEEVKKSGLRGRGGAGFPTGMKWSFLAKPEGVPRYLVCNADESEPGTFKDRYLMEFIPHLLIEGMIISAYALGSNLNYIYIRGEFKWIIDILEQAIAEAKNNGWLGKNILGSGFDCEIYVHTGAGAYICGEETALLESLEGKRGNPRIKPPFPAVKGLWDCPTVVNNVETLAAAVPIIEMGGAEYAKIGIGKSTGTKLISACGNINKPGVYEIEMNISVEEFIYSDEYCGGIANGKRLKACIPGGSSVPILPANLLLKTAKGETRMMTYESLADGGFVTGTMMGSGGFEVLDEDQCIVRHTFTLARFYRHESCGQCSPCREGTGWMEKILTNIENGKGKMSDIDLLWDIQSKIEGNTI…	Co-bin17
k141_11386308_length_1987_cov_8.0000_2 # 1643 # 1987 # -1 # ID=530_2;partial=01;start_type=Edge;rbs_motif=None;rbs_spacer=None;gc_cont=0.406	NADH oxidation(NuoF) k141_467029_length_2224383_cov_19.0311_1383_1	90.7	107	1	107	338	444	4.8e-61	224.2	NADH_oxidation_NuoF_50	CVVRNTLTFARFYHHESCGQCSPCREGTGWMKRVLYNIEFGKGKLSDIDLLWDIQRKIEGNTICPLGDAAAWPVAAAIRHFRDEFEWHVTNAEEAQVRNFGLAHYADARELVTA*	Co-bin17
k141_5490354_length_3247_cov_12.0000_3 # 2974 # 3246 # -1 # ID=270_3;partial=01;start_type=Edge;rbs_motif=None;rbs_spacer=None;gc_cont=0.476	Oxidative phosphorylation (AtpA) k141_2322932_length_3353_cov_6.0000_2_1	87.9	91	1	91	436	526	3.9e-42	161.8	Oxidative_phosphorylation_AtpA_50	DKGARNVEILKQPQYSPMPVEKQVAIIYLGTQGLLRDVPVRRVKEFEEHFLLEMENKLPEVLGEFKRGNLPDEDVKKMVDLANSIIPQFK*	Co-bin17
k141_6018604_length_12005_cov_12.0000_15 # 11250 # 12005 # -1 # ID=41_15;partial=01;start_type=Edge;rbs_motif=None;rbs_spacer=None;gc_cont=0.652	Cytochrome aa3 oxidase (coxA) k141_20082824_length_3927_cov_25.0000_5_1	66	244	6	249	304	547	2.5e-99	353.2	Cytochrome_aa3_oxidase_coxA_50	VLGFSVWAHHMFVSGMASWLRVPMMITTLLIAVPTGIKVFSWLATLWEGKLHFTTPMLFALGFVSMFVIGGLSGIYLGSIPIDIHASDTYFVVAHFHYVLMGGALFALLAAIFYWWPKIFGRLLDERIGRLSFILVFVGFNVAFQPQHLLGLLGMQRRTYTYPDEPLYNTYNLISSIGSYILGVGLLLVFFAILKARKGRRAGNDPWLADTLEWYTTSPPPPHNFDRVPYVTSARPLRDLRRKLEEGSARR*	Co-bin18
k141_8446379_length_9435_cov_12.3972_1 # 3 # 1016 # -1 # ID=73_1;partial=10;start_type=GTG;rbs_motif=GGAGG;rbs_spacer=5-10bp;gc_cont=0.660	Cytochrome aa3 oxidase (coxA) k141_597154_length_88370_cov_11.0726_61_1	71.2	326	13	338	16	340	4.9e-135	472.2	Cytochrome_aa3_oxidase_coxA_50	MAVRSEALPRDAWMRGRVTGWLTTTDHKRIGILYISTSLVFLVAGGILALLIRTQLIHADMGVVVRDGYNAVTTMHGTTMVFLAIVPVWAGFANYLVPLMIGTRDMAFPRLNALSYWLFAAGGIVLYSSWFADGGAARAGWTSYVPLSVQSEGIGQDLWILSIHILTVSSLLTAINLLVTIHNLRTPGMTWMRIPLFVWSIEVYAILLLMVLPVLSAGLTLLLLDRQAGTSFFVPNEGGDALLYQHVFWFFGHPEVYIMILPAFGVISEVIPVFSRKPIFGYKAIVFASVAIAFLSMIVWAHHMFTVGLPIGLQAFFMLASMAIAVPTGIKIFNWVAT	Co-bin18
k141_8847467_length_8407_cov_10.9967_1 # 3 # 980 # -1 # ID=80_1;partial=10;start_type=GTG;rbs_motif=GGAGG;rbs_spacer=5-10bp;gc_cont=0.686	Cytochrome aa3 oxidase (coxA) k141_3078332_length_8566_cov_11.2542_4_1	68.3	325	2	326	4	328	8.4e-132	461.5	Cytochrome_aa3_oxidase_coxA_50	MTSTAETHPHEAHHAPPPPPQGWARLMAPGWLRALWMGPAVGALGMGIVLFFRWLGGWDPLWDMQPIVTVAGLVAFPLGYLAGIGCFDYWAYYISGRPTRPDDHANHGARRWQDYFKVNTDHKVIGVQYLTTTVFFMLAGGLLAMIFRAELARPGMQFVDPHTFNGLVSVHASLMIFLFVIPAFAGLANYVIPLMLGAPDMAFPRLNALSFWMLPIGGVMMLVSFVVPGGAFAAGWTNYAPLADVNPFGNVFFQMGVQWAGASSIATALNFLVTIITMRAPGMTFWRMPLLVWANFTTSLLVVIATPFVAGSQFFLLFDRLVDTDF	Co-bin18
k141_13543458_length_11700_cov_17.0000_15 # 10615 # 11700 # 1 # ID=43_15;partial=01;start_type=GTG;rbs_motif=None;rbs_spacer=None;gc_cont=0.710	Candidatus Nitrospira defluvii (Group 4c)	63.8	359	4	362	3	358	1.8e-131	460.7	SdhA-FrdA_50	MEATHDVLVVGAGCAGMRAAIEAFDAGADVAVISKIHPVRSHSGAAEGGINAALGNASEDDPEKHAFDTVKGSDYLGDQDAIEILCAEAPGDVYELENWGAVFSRTPDGRIAQRPFGAAGEPRTAYAADITGHVLIQVLYEQMLKRDVDVYEEFFAWRLVVDDGRCQGVIAWDLLGGGLKTIGAKTVVLATGGAGRLYVGTTNAWACTGDGMAMALQVGVPLKDMEMMQFHPTTLSPTGVLITEGCRGEGAYLLNSEGERFLRDYAPNAMELASRDVISRAEQTEIDEGRGVDGNVLLDLRHLGAERILERLHGTRELSMTFAGVDPIHDPIPVRPGAHFHMGGVDTDVWGRTNLEGLYAAG	Co-bin18
k141_9254046_length_4337_cov_17.0000_1 # 1 # 741 # 1 # ID=123_1;partial=10;start_type=Edge;rbs_motif=None;rbs_spacer=None;gc_cont=0.709	Candidatus Nitrospira defluvii (Group 4c)	51	241	1	241	312	550	1.8e-66	244.2	SdhA-FrdA_50	RELSMTFAGVDPIHDPIPVRPGAHFHMGGVDTDVWGRTNLEGLYAAGEVACVSTHGANRLGGNALMETITFGKRAGAHAADWALTHTTVAVPPGAVSDAERDLKELLGRTDGERPWKIRDELARTMHENFGVFRREDQMLRQGEVVESLRERYERVVVDDKGSVFNTDLTQALELDFLLDLARCMVVAGIARRESRGAHARPYDYPDRDDENYMRHTLVDLDADGEPRLDWKPVTVTKWEPMERKY*	Co-bin18
k141_1117597_length_4157_cov_5.0000_8 # 3347 # 4156 # -1 # ID=112_8;partial=01;start_type=Edge;rbs_motif=None;rbs_spacer=None;gc_cont=0.559	Cytochrome aa3 oxidase (coxA) k141_2848978_length_6251_cov_11.4445_7_1	67.8	245	1	245	346	590	3.4e-102	362.8	Cytochrome_aa3_oxidase_coxA_50	PYSALAFSVLTLSIGVPSAVKTFNWLGTLWGGKIRFTTPMLFAIGFVSLFVAGGITGIVLGQTSLDLPMHDTYFVLGHFHLVMGVAAIFGMFAGVYFWFPKMFGRMMSERLGRLHFWITFAGVYAIFIPMHIMGIVGMPRRYAQFTEYKFLETLHPLVVFVTISVFVTAAVQLVFLFNFIWSLFKGEKAGDNPWEATTLEWATTSPPPHDNFAGIPQTVYRGPYEFSVPGAPKDYIMQNEPDTAATATPAAITGVQGGNGDGNHHGHEH*	Co-bin19
k141_12286974_length_2600_cov_5.0000_1 # 2 # 811 # -1 # ID=412_1;partial=10;start_type=ATG;rbs_motif=AGGAG;rbs_spacer=5-10bp;gc_cont=0.572	Cytochrome aa3 oxidase (coxA) k141_2848978_length_6251_cov_11.4445_7_1	66.3	252	19	270	18	256	1.8e-92	330.5	Cytochrome_aa3_oxidase_coxA_50	MAEVETEKEAHAAGHETHAAHEVHRHPAPTGFIRKYIFSVDHKVIGIQYLLLAMFSVFVGLLMSILMRVRLTWPEMSLPGLEWFFGSEAAPGGVMNPEVYLALVTMHGTMMVFFVLTTAPQGGFGNYFLPIQIGADDMAFPVLNMLSFWVTFIGLVVLCAAFFVTGGGPTGGWTGYPTLSAVGEQLNVPGMGRGTDLWIISIAIFCVASLLGALNFLTTMLNMRARGLSLMRLPLTCWGWFTTAVLALLAFPVLLGGGILLLLDRLAGTS	Co-bin19
k141_18208746_length_9992_cov_6.0000_3 # 2310 # 3131 # 1 # ID=2_3;partial=00;start_type=ATG;rbs_motif=None;rbs_spacer=None;gc_cont=0.592	Cytochrome bd oxidase(cydA) k141_4879999_length_2406_cov_7.0000_1_1	82.2	253	16	268	1	253	1.7e-120	423.3	Cytochrome_bd_oxidase_cydA_50	MAMSLAFHIIFAAVGIAMPLLMVVAEWLYLRTREEVYLTLAKRWAKGTAILFAVGAVSGTVLSFELGLLWPQFMNYAGAIIGMPFSLEGFAFFTEAIFLGIYLYGWQRVPPRAHLLAGLMVALSGALSGIFVVIANAWMNSPTGFEIQNGKPINIDPLAAMLNPMAFSQTLHMTIAAYAATGFAVAGIHAYLLRRDRTNLFHRRALSIALVIGGTAALLQPLSGDISARAVAQYQPVKLAALEAHFKTEARAPLRIGGIPDEERGTMNEKQAA*	Co-bin19
k141_18409042_length_1529_cov_10.0000_2 # 730 # 1527 # 1 # ID=943_2;partial=01;start_type=ATG;rbs_motif=None;rbs_spacer=None;gc_cont=0.599	NADH oxidation(NuoF) k141_17415985_length_8274_cov_10.0000_10_1	86.5	266	1	266	1	266	2.5e-137	478.8	NADH_oxidation_NuoF_50	MRIEAIGCEPLLLARFKHENSHRLDVARKHGAYDALKKALDTMTPDDVIGEVKKSALRGRGGAGFPTGMKWSFVPKDSPKPKYVVCNADESEPGTFKDRYLMERDPHLLIEGMLLAAYALGSKAIYCYTRGEYKYLIDIMDRAIEEARAAGLVGNNILGSNFSCEVYTHTGAGAYICGEETALLSSLEGLRGHPRMKPPFPAVAGLYACPTVVNNVETFCAVPYIVTNGGEAYQKLGTEKSGGTKLWSVSGHVVHPGVYELPMGYD	Co-bin19
k141_10488950_length_1627_cov_3.0000_1 # 38 # 448 # -1 # ID=998_1;partial=00;start_type=ATG;rbs_motif=AGGA;rbs_spacer=5-10bp;gc_cont=0.599	NADH oxidation(NuoF) k141_2701815_length_18143_cov_9.0000_4_1	64	114	23	136	2	115	6.5e-41	157.5	NADH_oxidation_NuoF_50	METKIYEQGYPGTAANGYGSEYPNPFLREHIVYRNRDYPEINEIAGYEGRGGYETARKTLTESQPQNVIDEVKKSGLRGRGGAGFPTGVKWGFIPKDIFPKYLVCNADESEPGTFKVREIMRWTPHALIEGCAIAA*	Co-bin19
k141_8250585_length_3011_cov_9.0000_1 # 1402 # 2817 # 1 # ID=1096_1;partial=00;start_type=ATG;rbs_motif=GGA/GAG/AGG;rbs_spacer=5-10bp;gc_cont=0.419	Oxidative phosphorylation (AtpA) k141_2981653_length_5708_cov_134.4491_1_1	51	410	17	426	1	403	4.5e-110	389.8	Oxidative_phosphorylation_AtpA_50	MLLEKEIFLSGVIISIGYGVVNLQGFLMAFVGEVFAISLTKSFGLVVNLYHNDTMNLLLGALLLHPRNPMTEGTLVKGTSRLASILMGDFAIGAILDPLGNLLLNSARVDVKYRWLVESPAPGIIDRQSVFEPLQTGVLALDAMIPVGRGQRELILGDRQTGKTSLGVDTILNQKSENLFSIYLPLGQKASSILEVFLAFIRQDAIFSLSLLLASASSSAVHQYLCAYTGAALSEFFMILGELPSFIMLDDLSRHAMAYREISLLLRRPPGREAYPGEIFFLHSRLLERSAKLSAHLGGASVTAFPVIETLAGDVSGYITTNVISITDGQIFLSLDLFLAGMKPAIDLGLSVTRVGSIAQWDSMKLLAGSYKLELAQFLELESFSQFLADLGKETKDRL…	Co-bin19
k141_4275867_length_1991_cov_8.0000_1 # 3 # 626 # -1 # ID=1264_1;partial=10;start_type=ATG;rbs_motif=AGGA;rbs_spacer=5-10bp;gc_cont=0.502	WP_015182291.1 Microcoleus sp. PCC 7113 (Type IB)	98.6	208	1	208	1	208	1.4e-118	417.5	RbcL_60	MSYSKTSTQSKAGYDAGVKDYKLTYYTPDYTPKDTDVLAAFRVTPQPGVPPEEAGAAVAAESSTGTWTTVWTDLLTDLDRYKGRCYDIEPVPGEDNQYICFIAYPLDLFEEGSVTNLLTSLVGNVFGFKALRALRLEDLRIPIAYLKTFQGPPHGITVERDKLNKYGRPLLGCTIKPKLGLSAKNYGRAVYECLRGGLDFTKDDENIN	Co-bin19
k141_1185236_length_16857_cov_22.9170_1 # 3 # 221 # -1 # ID=61_1;partial=10;start_type=ATG;rbs_motif=AGGAGG;rbs_spacer=5-10bp;gc_cont=0.685	WP_116716838.1 - Euzebya tangerina (Actinobacteriota | Nitriliruptorales)	71.8	71	3	73	13	83	7.1e-25	105.5	CoxL_60	MATTEVRGIGHSIKRKEDDRFIRGRGNYVDDVNLPGMLHMAVLRSPFAHARINSIDASAAEALPGVVAVVTGE	Co-bin2
k141_2303776_length_10078_cov_22.9604_11 # 7817 # 10078 # -1 # ID=117_11;partial=01;start_type=Edge;rbs_motif=None;rbs_spacer=None;gc_cont=0.696	PZR70279.1 - Candidatus Dormibacterota bacterium (Dormibacterota | Dormibacteriales)	79.5	753	1	751	33	785	0	1251.5	CoxL_60	DDVNLPGMLHMAVLRSPFAHARINSIDASAAEALPGVVAVVTGELLAQHDLAWMPTLSGDTQAVLATDKVRMQGQEVACVVAENAYVAHDALELIDVDYEPLPVVTTPQQALEEGAPLIRDDKEGKTDNRIYHWEAGDKEATDRLFAEADRVVTLETYYPRCHPAPLECCGCVADVDSVTGKATVYMTSQAPHAHRTVFAMVAGLPEQNIQIISPDIGGGFGNKVPVYPGYVVAIAASLLLGRPVKWVEDRTGNLISTGFARDFHMSGDLALRDDGTMLALRVRMLSDQGYAYADAQPTKLKAGLFHIVTGSYDLPAAHVITDGAYTNKAPGGIAYRCSFRVTEASYLIERLVQNAAYELGVDPAELRRKNLVPADKFPYTSATGFVYDSGDYERAMNL…	Co-bin2
k141_3291172_length_51227_cov_24.2460_57 # 50037 # 51227 # -1 # ID=8_57;partial=01;start_type=Edge;rbs_motif=None;rbs_spacer=None;gc_cont=0.632	Cytochrome aa3 oxidase (coxA) k141_893187_length_135295_cov_12.9984_113_1	79.6	373	1	373	241	613	1.1e-181	627.5	Cytochrome_aa3_oxidase_coxA_50	SSIATALNFLVTIITMRAPGMTFWRMPLLVWANFTTSLLVVIATPFIAGSQFFVLLDRTIGTHFFSPSANGDVLMYQHVFWFYSHPAVYIMMLPGFGIISEVISTNARKPIFGYRMMAFSLVAIIILGFTVWAHHMFVSGMQAWLRIPMMITTMLIAVPTGIKIFSWLATLWRGVIHLRTPMLFALGFITMFTLGGISGIMLAVIPFTIHVSDTYFVVAHIHYVLFGGSVFTIFAGLYHWFPKMTGRMYDESLGKLHFWLSFIFFNLTFGPMHFVGIDGMPRRVADYAEQFATWNAIISISAFIFGLSFMIFLYNMIASWRHGPRAAANPWRAHSIEWQVSSPPPVFNFDEVPTVVGGPYEYGIPGAVHAVFKEKKRAAVPAHAGGGGAPPPSQAE*	Co-bin2
k141_7159539_length_33265_cov_40.9998_33 # 32219 # 33265 # 1 # ID=24_33;partial=01;start_type=GTG;rbs_motif=AGxAGG/AGGxGG;rbs_spacer=5-10bp;gc_cont=0.658	Cytochrome aa3 oxidase (coxA) k141_730330_length_11411_cov_8.0000_8_1	71.1	336	14	349	9	344	4.4e-147	512.3	Cytochrome_aa3_oxidase_coxA_50	MEAGTARETRIVRPEVVLHGLPARPRGWLEWLTTTDHKKIGILYLFATFLFFVLGGVEALVMRLQLAQPNNTLVDPETYNGLVTMHGTTMVFLFVVPVFAGFGNYLVPLMIGARDMAFPRLNALSFWLLLFGGIAFYVSIFFEPPQAGWTMYPPLSDDAFSAGGGVDAWILMIHLTGLSSIVGAINFIATIHNMRASGMSWGRIPLFVWTILIYSYLLVAALPAVAAAVTMLLTDRHFGTAFFDPAGGGDPMLWQHLFWFFGHPEVYIMVLPAFGMVSEVLPVFARKPIFGYKAIVIATVAIGFYSMLVWAHHMFTVGMPDVLNGFFMVSSWIIAVPTGVKIFNWLATL	Co-bin2
k141_9486148_length_10353_cov_22.9974_1 # 1 # 1122 # -1 # ID=115_1;partial=10;start_type=GTG;rbs_motif=GGAG/GAGG;rbs_spacer=5-10bp;gc_cont=0.662	Cytochrome aa3 oxidase (coxA) k141_730330_length_11411_cov_8.0000_8_1	72	357	18	374	9	364	6.8e-154	535	Cytochrome_aa3_oxidase_coxA_50	MATAPPTPASGAHLRARPEVVLRGAPLSEPRGWLGWLTTTDHKRIGILYLVTTFLFFVLGGVEALLMRLQLARPNSELVAPETYNALFTMHGTTMIFLFIVPVLGGFANYVLPLMIGARDVAFPRINALSYWLLLFGGVVLYAALFFTPPDQGWTMYAPLSEAAYTPHGGIDAWIVFIHLTGASTLLGGINFIATIHNMRAPGMSWGRIPLFVWTILVYSYLIILAYPAIAAAVTMLLTDRHFGTAFFDPTGGGDPLLWQHLFWFFGHPEVYIMVLPAFGIISEILPVFARKPIFGYKAIAASTVAIAFLGLLVWAHHMFVVPISTVVLAFFMLSSFTIAVPTGIKIFNWIATLWRGEIVAKAPLYFAAGLPGL	Co-bin2
k141_1217619_length_9567_cov_22.9180_17 # 8532 # 9566 # 1 # ID=123_17;partial=01;start_type=ATG;rbs_motif=GGAGG;rbs_spacer=5-10bp;gc_cont=0.656	Cytochrome aa3 oxidase (coxA) k141_161257_length_30785_cov_11.0000_40_1	73.8	340	6	345	4	342	4.7e-149	518.8	Cytochrome_aa3_oxidase_coxA_50	MTLTHRLLAPGWYRAALGLAAGFGLGIGLVVLVRALYGWDPVVDWDAIITVGALIAAPIGFLVGIGCFDYWLYWAAGKPTRPEDHSGHGARSWRDYFRVNTDHKVIGIQYIVTTFFFFVAGGLMAMLIRAELAQPGTQFVDPNTYNGLFSVHASLMIFLFIIPIFAGIANYVIPLMIGAPDMAFPRLNALSFWLLPVGGVMMIASYFAEGGAFATGWTAYAPLSTQMPMGQQFFTLGVQFAGASSIATALNFLVTIITMRAPGMTFWRMPLLVWANFTTSLLVVIATPFIAGSQFVVLLDRTIGTQFFNPGDNGDVLMYQHVFWFYSHPAVYIMMLPGFGIISEV	Co-bin2
k141_12559387_length_96113_cov_25.0000_33 # 29742 # 31145 # 1 # ID=1_33;partial=00;start_type=ATG;rbs_motif=None;rbs_spacer=None;gc_cont=0.689	Cytochrome bd oxidase(cydA) k141_8379908_length_38332_cov_13.0000_2_1	65.1	467	6	465	3	467	1.7e-176	610.1	Cytochrome_bd_oxidase_cydA_50	MLDPDFVIFAQRVSGVLGGESQPDLLEARWMQALSLAVHIPIVCFGIAFPAMILFMEGLYLRTGDVTYKALAKRWSKVALILFAVGVVTGTILSFEFGLLWPEFMASFGEVFGLAFGLEGVSFFIEAIFIAIYVYGWDRLSRRAHFLTGIPIVITGFSGSFMVIAVNGWMNNPQGFDVVNGRVVDPAPWDALLNNHLWHELMHMYLAGYIVSGFIVAGVYASARLRGRRDRYHRAGLVVPLTFAALAAPMQVVVGDWAGRTVAENQPVKLAAFEGLPRTIEGAPFTIGGYYDEEEGEVKYGIEIPKLLSLLAHHDPNARVEGLNIVPADDRPPINVVRFAFQTMIGIGTGLALLATVYLFTWVRRRRLPRSRWFYRAVMAAGPLSLVALICGWITTEVG…	Co-bin2
k141_6311872_length_40829_cov_24.4855_37 # 33242 # 36199 # 1 # ID=16_37;partial=00;start_type=GTG;rbs_motif=GGA/GAG/AGG;rbs_spacer=5-10bp;gc_cont=0.706	Formate dehydrogenase(fdhA) k141_20650875_length_4772_cov_11.8316_2_1	71.8	950	10	953	14	963	0	1437.9	Formate_dehydrogenase_fdhA_50	MAVTAPPATRTLTLTIDGREVTAPEGATIWEAAKEAGIEIPVLCHDERYDPVGVCRMCVVDVGGRVYAAACVRPCEEGMEVRTATPEVEQRRATLTQLLLVDQPPPERDPKETTTADNELLALARRYGVQREDGLPLGSGRGEDHSNPVIAVNHDACILCDRCVRACDDIQGNDVIGRSGKGYTARIAFDLNDPMGDSSCVTCGECVAACPTGAIVNKPIRDVPIQPRSELDQVDTVCPYCGVGCALTYHVDRERNAISFAEGREQPGSKRRLCVKGRYGWDYAQDPQRLTKPLIRREGSYPKGPLSTDVRGEGRGRRKPGGLVNYDEVMPHFREAEWDEALGLVARRLKEIHGQHGPGSIAGFGSAKCSNEEAYLFQKLIRAGFGTNNVDHCTRLCHA…	Co-bin2
k141_6186048_length_15049_cov_32.7328_6 # 4821 # 7151 # 1 # ID=74_6;partial=00;start_type=ATG;rbs_motif=GGAGG;rbs_spacer=5-10bp;gc_cont=0.672	WP_035359129.1 - Edaphobacter aggregans	65.5	756	4	759	5	757	0	1053.9	NorB_50	MAGERRGLLVSKGWIQAVILVVLIGFFVLGLLAYRTYQAKPPIPERVVDPAGELLYSGRDVERGQEVFLNNGLMEYGSVFGHGAYLGPDYTADYLRRSANYVSRSYGGARSDRAAQRTTEDFRTNRYAERTGVLELTAPQAEAHRRLVGHYSRFFSEPTTKNGLRPDAITDRDDLRALTAFFGWTAWAGAAERPGHNYSYTNNWPPEPRVANEPTANVIVWSVLSLIALLGGIGLLFAAFGRWNFLGWHGREQATLSFRTPGDVALTPAQRACAWFFFVMAALFVVQVVVGAASQHYRAELSSFFGINLAELLPFNLMRTWHVQLAIFWVATSFVAAGIFLAPMIARREPRGQGKLAFLLLGALAVVVFGTLIGSFLGVHGLLGDAASNWFGLQGFEYL…	Co-bin2
k141_1711431_length_16801_cov_23.5504_3 # 1303 # 2970 # -1 # ID=62_3;partial=00;start_type=GTG;rbs_motif=AGGAG;rbs_spacer=5-10bp;gc_cont=0.688	Oxidative phosphorylation (AtpA) k141_1303698_length_3635_cov_6.7467_5_1	76.6	516	1	515	1	516	1.7e-228	783.5	Oxidative_phosphorylation_AtpA_50	MQIKPDEITSILKQRIEGLEDGGADLSEVGTVLSVADGISRVHGLDNCMSMELLDLPHDVTGLALNLESDNVGAVLFGPWDEIEEGDQVKRSGRLLEVPVGEALLGRMVDPLGNPLDGKGDVNTTETRPAEFKAPGVVARQPVKEPMLTGIKPIDSMTNVGRGQRELIIGDRQTGKTSICIDTVINNKDKDLVCIYVAIGQRMSTVVDVAQQLEEAGALENTIIVAAPADEAAPIKYLAPYAGCAMGEHYLYNGRHALVVYDDLTKHAYAYRQMSLLLRRPPGREAYPGDVFYLHSRLLERSVKLSDEFGAGSLTALPIIETQAGDVSAYIPTNVISITDGQIYLEADLFRAGVRPAINVGISVSRVGGSAQTKPMKRVAGKLRIELSQYRELEAFAQF…	Co-bin2
k141_9658648_length_19061_cov_32.0000_13 # 9877 # 11559 # 1 # ID=49_13;partial=00;start_type=ATG;rbs_motif=None;rbs_spacer=None;gc_cont=0.684	Candidatus Nitrospira defluvii (Group 4c)	52.7	552	4	555	4	550	4.5e-161	559.7	SdhA-FrdA_50	MPHHDVLVIGAGLAGQRAALAAAEEGASVGIISKVHPVRSHSNAAQGGINAALNPEDSWESHAFDTVKGSDYLGDQDAIEIMCREAPDELLDLEHKGVTFHRNAHGRLGTRAFGGASAARTYYVADITGQAILHVLYEQLMKNNEAYRYEEWFTTGLVLDDDGRIAGALTRNIRDGSMELFAAKAVILATGGNGQIYNPTTNALICTGDGIAMAYRIGAPLMDMEMIQYHPTTLAGLGLLITEGARGEGAQLYNAQGERFMEKYAPNKMELASRDVVSRAEQTEIDEGRGFPDGTVALDITVVPRKRIHEALREIVNVGRDFAGVDITREPIHVKPGNHYVMGGVRTDVNGETPITGLYAAGECACVSVHGGNRLGANSLLDTLVFGRRAGQHAAHAVR…	Co-bin2
k141_1173987_length_23899_cov_15.3358_25 # 22959 # 23897 # 1 # ID=12_25;partial=01;start_type=ATG;rbs_motif=GGAG/GAGG;rbs_spacer=5-10bp;gc_cont=0.635	Cytochrome aa3 oxidase (coxA) k141_11510_length_68703_cov_19.0368_52_1	69.4	307	8	313	2	308	9.5e-125	438	Cytochrome_aa3_oxidase_coxA_50	MTTYAERTATVVTEPAARVRKPGSVIVRWMTTTDHKVIGYLYLITSFVFFLLAGAMAMVIRAELFSPGTQFVRDEIYNQMFTMHGTIMLLLFATPLFVGFANVVMPLQIGSPDVAFPRLNMFSYWLFLFGGLIAFSGFFTPGGAADFGWTVYMPLSNDLYTPQTGGDLWVAGLLVAGFGTILGAVNFVTTIICMRAPGMTMFRMPIFTWNIVVTSILVLMAFPLLAAVLFAFFADRQFGTHIFEPSSGGAILFQHLFWFFGHPEVYIIALPFFGIISEILPEFSRKPLFGYKNLVLATDANAGLSLAVWAHHM	Co-bin20
k141_6293489_length_30488_cov_21.6944_18 # 14801 # 18592 # -1 # ID=5_18;partial=00;start_type=GTG;rbs_motif=GGAG/GAGG;rbs_spacer=5-10bp;gc_cont=0.699	WP_037039711.1 - Pseudonocardia autotrophica	80.9	1252	17	1263	15	1234	0	2099.7	NarG_50	MAHGSDIPTDLTPATATDGLAADALLRTGRFFTRRDISPDLRAEFRVGGREGDVFYRDRWSHDKVVRSTHGVNCTGSCSWKVYVKDGIITWESQQTDYPSVGPDSPEYEPRGCPRGAAFSWYTYSPTRVRYPYARGVLLEMYRDAKARLGDPVLAWADVVGDPQRRRSYQQARGKGGHVRVSWDEAVEIIAAAHVHTIRTWGPDRIAGFSPIPAMSMVSHAAGSRFIELIGGCMTSFYDWYADLPVASPQVFGDQTDVPESGDWWNAAYLVMWGSNVPVTRTPDAHWMTEARYRGQKVVVVSPDYADNTKFADTWLPAQPGTDGALAMAMGHVILRECFVERRVPFFVDYVRRYTDLPFLVSLEERDGGGYVPGKFLRASDLGDAGEGAAWRTVLLDAR…	Co-bin20
k141_6755688_length_28135_cov_43.0000_21 # 21208 # 22950 # -1 # ID=7_21;partial=00;start_type=ATG;rbs_motif=AGGAGG;rbs_spacer=5-10bp;gc_cont=0.683	Kutzneria albida (Group 5a)	78.5	585	1	580	1	584	1.1e-271	927.2	SdhA-FrdA_50	MQTHQYDVVIVGAGGAGMRAALEAGKRVRTAVLTKLYPTRSHTGAAQGGMCAALANVEEDNWEWHTFDTVKGGDYLVDQDAAEVMCREAIDAVLDLEKMGLPFNRTPEGRIDQRRFGGHTRKHGEAAVRRSCFAADRTGHMILQTLYQQCIKHGIQFFNEFYVLDLVMSGRHAAGVVAYELATGEVHVFSAKAVIFATGGFGKVFRTTSNAHTLTGDGMGIVWRKGLPLEDVEFYQFHPTGLAGLGVLLSEAARGEGGILRNVDGERFMERYAPTIKDLAPRDMVARAMANEVREGRGCGPEGSYVHLDLTHLEPAHIDAKLPDITEFARTYLGVEPYTEPVPVYPTAHYAMGGIPTNVSAEVLSDNTTPVPGLYAAGEVACVSVHGANRLGTNSLLDI…	Co-bin20
k141_2364512_length_6713_cov_23.1862_5 # 2031 # 3773 # -1 # ID=101_5;partial=00;start_type=ATG;rbs_motif=3Base/5BMM;rbs_spacer=13-15bp;gc_cont=0.690	Mycobacterium tuberculosis (Group 3a)	76.2	583	1	580	1	583	8e-262	894.4	SdhA-FrdA_50	MTTSHDIIVVGGGGAGLRAAIAAAETIPGIDVAVVSKVYPMRSHTVSAEGGAAGAIAEDDSLDEHAYDTISGGDWLCDQDAVEIFVKDAPKELLRLEHWGCPWSRQPDGRIAVRPFGGMKKQRTWFAADKTGFHLLHTLFQTSLKYDGVHRYDEWYVSKLLVDDGRVQGVVAVELTTGRIETITAKAVILTTGGCGRVFPFTTNAAIKTGDGMALAYRAGAPLKDMEFIQYHPTGLPFTGILITEAARAEGGYLLNKDGYRYLQDYNLGTPTPTPVLRSMELGPRDRLSQAFEHEVAKGRTIDTPYGPVVHLDLRHLGAKLIDTKLPFVRELCLKYQNIDPVTELVPVRPVVHYTMGGVHTDIDGATPVDGLFAAGEVACVSINGANRLGSNSLPELLV…	Co-bin20
k141_3803789_length_17404_cov_27.9024_20 # 15529 # 17100 # 1 # ID=10_20;partial=00;start_type=GTG;rbs_motif=None;rbs_spacer=None;gc_cont=0.686	Formate dehydrogenase(fdhA) k141_1902846_length_7602_cov_8.0000_6_1	50.4	512	1	512	28	534	9.8e-146	507.7	Formate_dehydrogenase_fdhA_50	MIGSNTTEAHPVLALRMKKAVRKGATLVVADPRKIWLTKLAKRHLQLRPGTDVWLVNAMMHTIVAEGLQDDRYIREHTEEFEAVADVVRRYPPEEAERVTGVPADDIRWAAREYARERHAAVFYTLGITEHACAVDNIWSLSNLVLMTGHLGYESTGLNALRGQNNVQGLNDAGANPAYLPGYQPGNDPEIRRKFADAWGVEVPETPGYRLDQMISGMQDGRIKAFYLIGENPAHTEPNAKHVEHGLDGLDFLVSQDIFLNESARKYADVVLPASSFAEKEGTFTNTERRVNRVRRAVPLPGRAREDLQIVIDLAKAMGAEWPEYGSAEDVWNEFADLAPLWSGIRYDRIEEVGLQWPCTDVDHPGSPYLHAPRPARPSGKGKFYPVEYQPPIEEPDSE…	Co-bin21
k141_5684300_length_15039_cov_238.0000_9 # 8774 # 10135 # -1 # ID=16_9;partial=00;start_type=ATG;rbs_motif=GGAG/GAGG;rbs_spacer=5-10bp;gc_cont=0.711	NADH oxidation(NuoF) k141_1440855_length_5915_cov_6.0000_2_1	65.7	428	3	430	5	427	6.1e-168	581.3	NADH_oxidation_NuoF_50	MALRELLLAHGDRDLTSLAEYREVGGYEGLRQALAMERDVIIDSVLASGLRGRGGAGFPAGRKAGFIPKPAQRHAPAYLTVNADESEPGTFKDREIMLRIPHAVIEGSLIAAYAIDAAQVFVYLRGEYLEEFEVMRRALEEARGAGLAGGDVLGSGWSSAIVLHRGAGAYICGEETALLESLEGKRGQPRSKPPFPAISGVYASPTLINNVETLATYPFVVRMGGEEYARIGVENSTGTRVFSLSGNVANGGNYELELGTPLRELIYEIGGGIPDGRTLKAIIPGGSSVPVLTAAEVDTPLDFDGMAQAGTMLGSGAVIVIDDRACMVQLGLRVAQFYQHESCGKCTPCREGTRWMVQILKKLEEGRGEQGELDLLLNVCDRILGNCLCPLGDAAAMPV…	Co-bin21
k141_1755226_length_9172_cov_24.5872_4 # 2326 # 3714 # 1 # ID=48_4;partial=00;start_type=GTG;rbs_motif=GGAG/GAGG;rbs_spacer=5-10bp;gc_cont=0.693	NADH oxidation(NuoF) k141_1440855_length_5915_cov_6.0000_2_1	65.4	428	12	439	6	427	7.6e-166	574.3	NADH_oxidation_NuoF_50	MASSAEPRKGARSLLLAHADQRDLTKLSEYEAVGGYSSLSKALAMERQAVLDELLASNIRGRGGAGFPMGRKASFIPKPDEAAKPIYLTVNADESEPGTFKDREIMFRVPHALIEGIVITCYAIGAETAFVYLRGEYLHEFEILRAALEDAQRAGYVGPGVAGSGVPLTVVIHRGAGAYICGEETALLESLEGKRGQPRSKPPFPAISGVYASPTLINNVETVASVPDIIDLGGARYAEIGVENSAGTRVFSLSGNVVNGGNYELELGTPLRTLVYDIGGGIPNGRELKAIIPGGSSVPVLSAQEVDAPLDFDSMAKLGTFLGSAAVIVIDDRACMVQLGLRVAQFYMHESCGKCTPCREGTRWMVQILKKLEEGRAEQGELDLLLNVCDRILGNCLCP…	Co-bin21
k141_6954249_length_18263_cov_105.2939_1 # 1 # 123 # -1 # ID=9_1;partial=10;start_type=GTG;rbs_motif=AGGAG;rbs_spacer=5-10bp;gc_cont=0.659	Oxidative phosphorylation (AtpA) k141_1719942_length_8386_cov_8.7047_12_1	82.9	41	1	41	1	41	8.2e-16	73.2	Oxidative_phosphorylation_AtpA_50	MRIRPEEITSILKQRIEEYDVETDLAEVGTVLQVGDGLARL	Co-bin21
k141_9514684_length_2474_cov_6.0000_2 # 367 # 2472 # -1 # ID=437_2;partial=01;start_type=Edge;rbs_motif=None;rbs_spacer=None;gc_cont=0.667	WP_085222638.1 - Mycobacterium florentinum (Actinobacteriota | Corynebacteriales)	90.5	694	1	694	98	791	0	1295.4	CoxL_60	PTLSNDVQAVLATDKVRFQGQEVAFVVATDRYSARDALELIDVDYDILDPVVDARTALAPDAPVIRTDLEGKANNHCFDWETGDAAATDAAFAKADVVVSQEIVYPRVHPAPMETCGAVADLDRITGKLTLWTTSQAPHAHRTLYALVAGIPEHKIRVIAPDIGGGFGNKVPIYPGYVCAIVGSLLLGKPVKWMEDRSENLLSTGFARDYIMLGEIAATKEGKILAIRSKVLADHGAFNGTAAPVKYPAGFFGVFTGSYDLEAAYCSMTAVYTNKAPGGVAYACSFRITEAVYFVERLVDCLAYDMKIDPAELRLKNLLRPDQFPYKSKTGWVYDSGDYETTMRKAMDMIGYDALRREQAEKRERGELMGIGMAFFTEAVGAGPRKDMDILGLGMADGC…	Co-bin23
k141_1755358_length_3020_cov_7.0000_1 # 2 # 1102 # -1 # ID=310_1;partial=10;start_type=GTG;rbs_motif=AGGAGG;rbs_spacer=3-4bp;gc_cont=0.649	Cytochrome aa3 oxidase (coxA) k141_2301470_length_4129_cov_6.0000_2_1	79.3	367	1	367	1	366	2.3e-170	589.7	Cytochrome_aa3_oxidase_coxA_50	MTAVAPQPVPQLEPARPYPQRVGPKGSYLFKMITTTDPKVLGIMYITSATAFFLIGGLMALLIRSELAVPGLQFLSNEQYNQLFTMHGTIMLLFYATPIVFGFANVVLPLQIGAPDVAFPRLNALSYWLYLFGATMATAGFITPGGAADFGWTAYSPLTDALHSPGVGADLWIMGLAVSGLGTILGGVNMITTVVVLRAPGMTMFRMPIFTWNILVTSILVLLAFPILTAALLVLWTDRHLGAQVFEARNGGPVLWQHLFWFFGHPEVYIIALPFFGIVSEILPVFSRKPIFGYKGLVGATIAIAGLSLAVWAHHMFATGQVLLPFFSFFTFLIAVPTGMKFFTWIGTMWRGQLTFETPMLFALGFM	Co-bin23
k141_13215358_length_2517_cov_9.9848_1 # 1 # 882 # -1 # ID=426_1;partial=10;start_type=ATG;rbs_motif=AGGA;rbs_spacer=5-10bp;gc_cont=0.636	Cytochrome bd oxidase(cydA) k141_8254473_length_15459_cov_9.4711_9_1	72.2	291	1	291	1	285	1.9e-117	413.3	Cytochrome_bd_oxidase_cydA_50	MDALDVSRWQFGITTVYHFIFVPLTIGLAPLVAIMQTVWVVTKKDAWYRLTKFFGKLLLINFALGVATGIVQEFQFGMNWSEYSRFVGDVFGAPLAMEALAAFFLESTFLGLWIFGWYRLPKLVHLATIWMVAIGSNLSAYFIIAANSFMQHPVGVRYNEERGRAELNSIWELLTNNTALAAFPHAIAGAFLTAGTFVAGISGWWLVRNARIAKTSMDPLVAEEARVQSVTMFRPAARLSFLVIILAGVALVWTGDIQGKLMFEQQPMKMASAEALCHTEQPAGFSVFAIGDVS	Co-bin23
k141_9409251_length_2290_cov_12.0000_3 # 1664 # 2290 # -1 # ID=496_3;partial=01;start_type=Edge;rbs_motif=None;rbs_spacer=None;gc_cont=0.656	Cytochrome bd oxidase(cydA) k141_8254473_length_15459_cov_9.4711_9_1	62.2	209	1	209	285	491	4.1e-74	268.9	Cytochrome_bd_oxidase_cydA_50	GTQNNCDNVTQVIGVPYVLPWLAEGQFTGVTLQGVEDLQAQYEERFGPGNYKPNLFVTYWSFRAMIGLAAGSAAVALLGLWVTRRGRIPDQTWFKWLCLLALPMPFMANSAGWIFTEMGRQPWVVAPNLVGVDQIRLTVDMAVSPHAASTVWISLITFTLVYAALFVVWFVLMRRYVRAGPLPHDAHPEDEPHGDIPEDKPRQLSFAY*	Co-bin23
k141_6497081_length_3981_cov_6.0000_1 # 1 # 732 # -1 # ID=161_1;partial=10;start_type=ATG;rbs_motif=AGGAGG;rbs_spacer=5-10bp;gc_cont=0.683	NADH oxidation(NuoF) k141_1921489_length_4647_cov_13.3158_2_1	79.5	244	2	244	10	253	9.3e-115	403.7	NADH_oxidation_NuoF_50	MPLTPVLSSYWDASRSWALDTYREHDGYRALEKALRMQPDEVIATVKDAGLRGRGGAGFPTGMKWGFIPQDKNGGGSPHYLVVNADESEPGTCKDIPLMLATPHILLEGVIIAAYAIRAARAFIYVRGEVIPVLRRLQTAVTEAYEAGYLGRDILGSGYDLELVVHAGAGAYICGEETALLDSLEGRRGQPRLRPPFPAVAGLYACPTVVNNVESIASVPSIVLNGAEWFASMGTPKSAGFGLF	Co-bin23
k141_6217323_length_3497_cov_9.0000_2 # 110 # 3496 # -1 # ID=215_2;partial=01;start_type=Edge;rbs_motif=None;rbs_spacer=None;gc_cont=0.679	WP_064917560.1 - Mycolicibacterium monacense	82.1	1128	1	1127	100	1227	0	1967.6	NarG_50	PRGCPRGAAFSWYTYSPTRVRYPYARGLLVEMYREARRRLGDPVLAWADIQADPERRRRYQRARGKGGLVRVNWAEATEMIAAAHVYTIKTYGPDRVAGFSPIPAMSMVSHAAGSRFVELLGGVMTSFYDWYADLPVASPQVFGDQTDVPESGDWWDAAYLVMWGSNVPVTRTPDAHWMTEVRYRGTKVISISPDFSDNTKFADEWMPCAAGTDGALAMAMGHVILTEFYRDRREPFFTDYVRQFTDLPFLVKLEERDGNWVAGKNLTAADLGHDTENAAFKPVLLDGATGEVAVPDGSLGFRFGEAGVSRWNLDLGSLVPTLTVAGRGDVQEIALPSFDTVDGHGEVLRRGVPVLQVGEHRVCTVFDLLLAQYGVARPGMPGEWPTGYDDATAAYTPA…	Co-bin23
k141_18142967_length_2290_cov_12.0000_3 # 1925 # 2290 # 1 # ID=494_3;partial=01;start_type=GTG;rbs_motif=AGGAGG;rbs_spacer=3-4bp;gc_cont=0.680	WP_048416628.1 - Mycolicibacterium chubuense	89	118	5	122	6	123	4.5e-64	235.7	NarG_50	MADGRIGGTVEDLLVGTGRFFTPGEMSADHRTVERRGGRAGDVFYRDRWSHDKVVRSTHGVNCTGSCSWKIYVKDGVITWETQETDYPSVGPDRPEYEPRGCPRGAAFSWYTYSPTRVRYPY	Co-bin23
k141_9172850_length_2807_cov_10.0000_4 # 2237 # 2806 # 1 # ID=478_4;partial=01;start_type=ATG;rbs_motif=GGA/GAG/AGG;rbs_spacer=5-10bp;gc_cont=0.660	Cytochrome bd oxidase(cydA) k141_9208848_length_9538_cov_8.0000_9_1	72.2	187	4	190	3	188	9.1e-81	290.8	Cytochrome_bd_oxidase_cydA_50	MLWDALPSALDLARFQFAFTVTFHFLFPAFTIGLASYLAVLEGLWLWTGREAYLDVFRYWLKVFAVVFAMGVVSGLVMSYQFGTNWSVFADRTGPVLGPVMAYEVLTAFFLEAGFLGIMLFGLGRVGKVPHFAATCLVALGTLISGFWILSANSWMHTPAGYSIAPDGRFMPEDWWAIVFNPSFPFRYLH	Co-bin3
k141_12969313_length_2086_cov_10.0000_5 # 1900 # 2085 # -1 # ID=891_5;partial=01;start_type=Edge;rbs_motif=None;rbs_spacer=None;gc_cont=0.699	Cytochrome bd oxidase(cydA) k141_7104553_length_25389_cov_10.3326_21_1	59	61	2	62	747	807	8.5e-20	86.7	Cytochrome_bd_oxidase_cydA_50	GISMWPLIVPPEITIWDAAAPRASQLFVLVGAAVLIPVILGYTAYSYWLFRGKIRAGEGYH*	Co-bin3
k141_13864686_length_3577_cov_11.0000_7 # 3143 # 3577 # -1 # ID=292_7;partial=01;start_type=Edge;rbs_motif=None;rbs_spacer=None;gc_cont=0.667	Cytochrome cbb3 oxidase (ccoN) k141_3337086_length_34704_cov_67.4216_20_1	61.2	147	1	145	348	494	1.1e-54	202.2	Cytochrome_cbb3_oxidase_ccoN_50	VNGLSHYTEWTVSHVHSGALGWNGFITFGAIYYLVPRLWNRPAMHSRAAIEWHFWLGLAGIMLYVTALWGAGIMQGLMWRAHTELGFLKYSFIESVEASRPYYIVRLLGGMLYLSGFLIMVWNVRRTIVGERFTAPAPALAPAE*	Co-bin3
k141_11493830_length_3466_cov_13.0000_1 # 1 # 840 # -1 # ID=311_1;partial=10;start_type=ATG;rbs_motif=GGA/GAG/AGG;rbs_spacer=11-12bp;gc_cont=0.663	Cytochrome cbb3 oxidase (ccoN) k141_3040588_length_4240_cov_10.0000_1_1	66.9	272	10	280	68	339	1e-117	412.5	Cytochrome_cbb3_oxidase_ccoN_50	MSSAAVHRNPAAPVEYDDGIVRMFIIAALFWGVVGMAMGDLIAAQLVFPQLNLDLPWTTFGRLRPVHTSGVIFAFGGNALIGTSLYGVQRTCRARLPGRFAAEFVFWGYQLFIVLAALGYVMGVTQSREYAEPEWLVDLWLAVVWLTYGGLFVGVLLRRREPHIYVANWWYLAFIVTITLLHVVNNLAVPVAWNEAKSYSLFGGVQDAMTEWWYGHNAVGFFLTAGFLGIMYYYLPKRADAPIWSYRLSIISFWSLVFMYMWAGPHHLHYTSLPDWVQTL	Co-bin3
k141_2327028_length_1628_cov_11.0000_1 # 3 # 803 # -1 # ID=1527_1;partial=10;start_type=GTG;rbs_motif=None;rbs_spacer=None;gc_cont=0.710	WP_084165068.1 - Skermanella stibiiresistens	60.4	275	1	267	1	274	8e-88	312.8	FCC_50	MTPPPVTRRAVVAGTAAMALGAPALAQGARGKVVVVGGGFGGATCARALHRAGLAVALAEPDSTYTACPFSNAVITGLRGLEEQRFGYEALRREGVAVVHQAAIAIDAQARRVTLADGTDLRYERLVLAPGIDLRFDALPGYDARAAEIMPHAWRAGEQTETLRRQLEAMEDGGTVVMSVPTNPYRCPPGPYERASLVANYFKQHKPKSKVLILDAKETFSKQRLFQTAWSELYPGMIEWVSLSSGGKVTEVDPATRTFVTEFGEHK	Co-bin3
k141_6977313_length_12241_cov_12.0050_14 # 11902 # 12240 # 1 # ID=9_14;partial=01;start_type=GTG;rbs_motif=GGAGG;rbs_spacer=5-10bp;gc_cont=0.749	Formate dehydrogenase(fdhA) k141_3397624_length_15276_cov_11.0704_4_1	70.3	111	2	111	5	115	1.3e-42	162.9	Formate_dehydrogenase_fdhA_50	MIRFTLDGREVAAAPGESIWSVAQREGVEIPHLCHRPEPGYRPDGNCRACMVEVEGERVLAASCIRAPREGMKVSTASERAERTRRMVFELLLADQPGAGARDDTGGFARWTR	Co-bin3
k141_1363581_length_2067_cov_11.0000_1 # 1 # 2067 # -1 # ID=909_1;partial=11;start_type=Edge;rbs_motif=None;rbs_spacer=None;gc_cont=0.725	Formate dehydrogenase(fdhA) k141_2353828_length_8115_cov_18.0825_1_1	69.2	688	2	689	123	808	3e-288	981.5	Formate_dehydrogenase_fdhA_50	RDSRFPAGDAPPPPDESHPAMLVQLDACIACGLCERACREVQHNDVIGMARRGMDTTVSFDLLDPMGGSTCVACGECVQACPTGALLPKSVLDEAGRRAAPPVEEVASVCPYCGVGCQVGFRVRDGAIEEVVGRDGPSNRNRLCVKGRFGFDYIRHPDRLTTPLIRVEGAAKDPADCLDPRRAGAKFREATWEEALDRAASGLARVRDTLGPDALAGFGSAKGSNEEAYLFQKLVRTGFGTNNVDHCTRLCHAASVAALLEGIGSGAVTAPFMAAADAEVIVVIGARPTENHPVAATFLRDAAARGAKLVTMDPRGSALDRHAAEVVRFAPGRDVPLLNAMLNVVVGEGLYDRQYVAAHAEDFELIRDHVAAYAPEEMAPLCGVPAEQIRRVARLFARA…	Co-bin3
k141_6996369_length_1754_cov_6.0000_1 # 3 # 71 # -1 # ID=1301_1;partial=10;start_type=ATG;rbs_motif=AGGA;rbs_spacer=5-10bp;gc_cont=0.725	WP_097651709.1 - Candidatus Chloroploca asiatica	68.4	19	2	20	7	25	6.9e-05	31.2	Mcr_50	MAGRLDGKVAVVTGGCSGIGLAT	Co-bin3
k141_294098_length_1608_cov_4.0000_2 # 563 # 1321 # -1 # ID=1578_2;partial=00;start_type=GTG;rbs_motif=None;rbs_spacer=None;gc_cont=0.697	WP_025409489.1 - Gemmatirosa kalamazoonesis	73.5	249	1	247	122	369	1.3e-105	373.6	NirK_50	MREGDQVEFHLKNHKHSTVPHNIDLHAVTGPGGGAAATLTLPGGASTFSFRALNPGLYVYHCATSPVPMHIANGMYGLILVEPKEGMPKVDRELYVMQSEFYAKPGKAGAPHTLDMDKGTAEQPTHVVFNGAVGALAGDNALQARVGESIRLFVGNGGPNLVSSFHVIGEVFDNVYGEGGSMVTQRNVQTTLIPAGGSGIVEFGVEKPGNLVLVDHSIFRAFNKGALGMLTVTGEDDPKVYAQLKGLGMAAH*	Co-bin3
k141_294098_length_1608_cov_4.0000_3 # 1331 # 1606 # 1 # ID=1578_3;partial=01;start_type=GTG;rbs_motif=None;rbs_spacer=None;gc_cont=0.699	WP_012590539.1 - Methylocella silvestris	66.3	92	1	91	105	196	5.7e-35	137.5	NirK_50	MPRHVAAERPEGVVHAVTGPGGGAAATLTIPGQDSKFTFRALNPGLYIYHCAVSPVPAHIANGMYGLILVEPKEGLPKVDREFYVVQSEFYA	Co-bin3
k141_2469435_length_4127_cov_10.0000_1 # 2 # 154 # -1 # ID=207_1;partial=10;start_type=ATG;rbs_motif=None;rbs_spacer=None;gc_cont=0.732	WP_011814451.1 - Halorhodospira halophila - Sqr II	55.3	47	2	46	61	107	6.7e-08	46.6	Sqr_50	MRVVILGAGFGGLEAARAMARAPVEITLLDRQNHHLFQPLLYQVATAALSP	Co-bin3
k141_13054612_length_5786_cov_37.0016_1 # 2 # 1201 # -1 # ID=127_1;partial=10;start_type=GTG;rbs_motif=AGG;rbs_spacer=8bp;gc_cont=0.653	Cytochrome aa3 oxidase (coxA) k141_597154_length_88370_cov_11.0726_61_1	68.8	384	5	388	9	391	7.8e-156	541.6	Cytochrome_aa3_oxidase_coxA_50	MAVSVPAARPTWKQGPVLAWLTTVDHKRIGVLYIVTAFVFFLLGGVMALLMRIQLMQAELDFVTKDAYNALFTLHGTTMIFLFVVPVLAGFANYLVPLMIGARDMAFPRLNAMSYWFFLAGGLVLMGSFFVDGGPAKAGWYAYPPISWQYPTVGQDLWILGIHLTTVSSIAGAINFLVTIHNMRTAGMTWMRIPLFVWTIEAYSVLLILALPTVTAAVTLLLFDRQAGTGFFLPDEGGSAVLYQHMFWFFGHPEVYIMILPAFGMISEIIPVFSRKPIFGYKAVAFSTIGITFYSMLVWAHHMFTVGLPTWLQGFFLVSSFSIAVPTAIKIFNWTATLWRGHLSFRTPLLFAIGLVAMFTIGGLSGILVAAFPIDYQAHDSYFIVTIFKLRAPGMSLNRM	Co-bin4
k141_6433100_length_9639_cov_47.0000_10 # 8552 # 9637 # 1 # ID=45_10;partial=01;start_type=TTG;rbs_motif=None;rbs_spacer=None;gc_cont=0.688	Formate dehydrogenase(fdhA) k141_1902846_length_7602_cov_8.0000_6_1	54	359	2	360	9	365	6.9e-106	374.8	Formate_dehydrogenase_fdhA_50	MGRGASTNSIPEYENARVLFVIGSNTTEAHPVLALRFKAAVRKGATLIVADPRKIWLTKIAKRHLQLRPGTDVWLLNAMMHVILEEGLQDEKFIREHTEDFDTVREVVARYTPEEAEAVTGVAAEDIRWAARTYASERHAAIFYTLGITEHACAVDNIWSLSNLVLMTGHLGYESTGLNALRGQNNVQGLNDAGANPSYLPGYQPASDPEIRRKFAEAWGVEVPETPGYRLDQMISGMQDGRIRAFYLIGENPAHTEPNAAHVEHGLDGLDFLVSQDIFLNESARKYADVVLPASSFAEKDGTFTNTERRVNRVRRAVPLPGNAREDLQIVIDLAKAMGGSWPEYRTAEDVWNEFADLAPLW	Co-bin4
k141_1294022_length_17828_cov_23.5639_2 # 486 # 1847 # -1 # ID=12_2;partial=00;start_type=ATG;rbs_motif=None;rbs_spacer=None;gc_cont=0.711	NADH oxidation(NuoF) k141_1440855_length_5915_cov_6.0000_2_1	66.8	428	3	430	5	427	7.7e-171	590.9	NADH_oxidation_NuoF_50	MALRELLLQHGDRDLTSLAEYTRIGGYEALRQALGMDRETIVESVLASGLRGRGGAGFPAGRKAGFIPKPAQRRAPAYLTVNADESEPGTFKDREIMLRIPHAVIEGSLIAAYAIDAAHVFVYLRGEYLEEFEVMRRALEEARSEGLAGGDVLGSGWSCAIVLHRGAGAYICGEETALLESLEGKRGQPRSKPPFPAISGVYASPTLINNVETLATYPFVVRMGGEEYARIGVENSTGTRVFSLSGNVARGGNYELELGTPLRELVYEVGGGVPDGRTLKAIIPGGSSVPVLTADEVDTPLDFDGMARAGTMLGSGAVIVIDDRACMVQLGLRVAQFYQHESCGKCTPCREGTRWMVQILKKLEEGRAEQGELDLLLNVCDRILGNCLCPLGDAVAMPV…	Co-bin4
k141_14124750_length_12959_cov_30.9003_1 # 3 # 959 # -1 # ID=24_1;partial=10;start_type=GTG;rbs_motif=None;rbs_spacer=None;gc_cont=0.712	Candidatus Nitrospira defluvii (Group 4c)	64.8	315	5	319	4	315	8.9e-114	401.7	SdhA-FrdA_50	MDAQHDVLVVGAGCAGMRAAIEAHDAGADVALLSKIHPVRSHSGAAEGGINAALGNASDDDPEKHAFDTVKGSDYLGDQDAIEALCEEAPADVYQLEHWGAVFSRTEDGRIAQRPFGAAGEPRTAYAADITGHVLVHVLYEQVMKRGIHAYEEWFAWKLVEDDGRCQGVIAWDIVNGGLKTVGAKTVILATGGAGRLYRGTTNAYSCTGDGMAMALRLGVPLKDMEMMQFHPTTLSPTGVLITEGCRGEGAYLLNSEGERFLSRYAPRAMELASRDVISRAEQTEIDEGRGVDGNVLLDLRHLGAERIIERLHGTRELS	Co-bin4
k141_255493_length_10197_cov_64.0466_5 # 2874 # 4469 # -1 # ID=37_5;partial=00;start_type=GTG;rbs_motif=AGGAG;rbs_spacer=5-10bp;gc_cont=0.637	Oxidative phosphorylation (AtpA) k141_447901_length_43632_cov_11.9977_17_1	62.4	503	3	505	2	500	2.7e-183	633.3	Oxidative_phosphorylation_AtpA_50	MGRLRPEEISSILKGAITDYENRVRTEEVGQVLEVGDGIARVHGLTNVMYQEMLEFEDTRGEKITGLALNLEEDNVGVIVAGDDTHIQEGNTVTRTERLASVPVGEGVLGRVIDALGRPLDGKGEIEAEETLPVEIVAPGIIRRQPVKQPLQTGIKAIDAMIPIGRGQRELVIGDRKTGKTSILLDTIINQADQNVKCVYVAIGQKDSTVAGVVTSLEESGALEYTTVVNASAAQSATLQYLAPYAGCAIGEFFMNRGEDSLLIYDDLSKHAVAYRQMMLLLRRPPGREAYPGDVFYLHSRLLERAAKLSEDAGGGSLTALPVIETKAGDISAYIPTNVISITDGQIFLDSDLFNSGQRPAIDTGNSVSRVGSSAQIKAMKDVAGTLRLDLNQYRELAS…	Co-bin5
k141_1582429_length_20279_cov_10.0000_2 # 1144 # 2343 # 1 # ID=20_2;partial=00;start_type=ATG;rbs_motif=AGGAG;rbs_spacer=5-10bp;gc_cont=0.553	WP_053378516.1 - Nitrospira moscoviensis	92.2	397	1	397	1	397	3.2e-217	742.7	AclB_50	MAKVLEGPGMGLMKKWGIAVPNFVVVTSADELSKLGQANEWMKQSKLVVKAHEALGSRFKLGLVKVGLDLNAAVAATKEMIGREVGSITVAQIIVSEMVPHKEEYYCAVKSTREGTEVLVANCGGIEVESNWDRVKRLALDVGQQPTQEALENLAKDSGFTGPLTKKVADFAAKMFTCFDNEDAQYLEVNPVVMRERDGELVALDAVTLLDGDAKFRHPDWNFQFAAEFGRAYSKAEMEVMAVDSKIKGSVKFIEIPGGDTAMLPAGGGASVYYSDAVVARGGKLANYAEYSGDPPDWAVEVLTEKVCSLPGIKNIIVGGAIANFTDVKKTFGGIINGFRKAKSEGKLKNVKIWVRRGGPREKEGLDAMRALKDEGFDINVFDRNTPLTDIVDKALQLN*	Co-bin6
k141_7364939_length_3505_cov_9.0000_1 # 2 # 1642 # -1 # ID=137_1;partial=10;start_type=ATG;rbs_motif=GGAGG;rbs_spacer=5-10bp;gc_cont=0.583	Cytochrome aa3 oxidase (coxA) k141_4277124_length_23818_cov_8.2913_3_1	82.8	548	1	547	1	548	1.4e-269	919.8	Cytochrome_aa3_oxidase_coxA_50	MVDAVIGPEPVPPAEVAEVELYHPHSWITKYVFSQDAKVIAIQYSLTAMAIGLVALVLSWLMRWQLAFPGTLSFVDPSQYLQYITMHGMIMVVYLLTALFLGGFGNYLIPLMLGARDMAFPYLNMLSYWIYLVAVLVLVSSFFVPGGPTGAGWTLYPPQAILQGTPGYEMGIILMLTSLIIFIIGFTMGGLNYVVTVLQGRARGMTLMRMPLTVWGIFTATVLALLAFPALFVGAVMMLFDRVLGTSFFMPTLVSMGEQLQYGGGSPILFQHLFWFFGHPEVYIVALPAFGIVSDLISIHARRNIFGYRMMVWAIVAIGALSFVVWAHHMYVSGMNPWFGFFFATTTLIIAIPTAIKVYNWVLTLWHGDIHLNVPMLFALAFIVTFVNGGLTGLFLGNV…	Co-bin6
k141_8481997_length_8274_cov_13.0000_7 # 6831 # 8273 # -1 # ID=74_7;partial=01;start_type=Edge;rbs_motif=None;rbs_spacer=None;gc_cont=0.577	Cytochrome bd oxidase(cydA) k141_723032_length_22152_cov_9.2204_18_1	90.4	479	1	479	140	617	2.6e-257	878.6	Cytochrome_bd_oxidase_cydA_50	LSDIFFPSFLVYCMLFLVETATLYLYWYGWDAMQEGGKKTFHIFLGFMLNVFAFFIMIVPNSWATFQASPVVIAEGSDLARAWAATWNPTWWPVNIHRLIANVVLGGYICGAYAGIRYLSAKTTEDRDHYDWMGYVGNFIGVFGLLPLPFAGYWLMREIYQYNQQMGITLMGGFLSWLFILQAMLIGVLFLGSNYYFWLGITYRIPGSELQYRKPILAMLVILLLCLGVWMTPHSLVASLEEARKMGGTHHPLLGVFGVMSAKMTVSNLMILVTFMSFIMYWRAGKEETATWAKLARAVMGAVLIIAGIVVVVLGVWGYFVPAIVRINYFSTSQVGIVLFVMLTITPLTALLLKSARTTTEMVWGRMPPRAGYALVLNAIMVILLMTLMGYARSSSRVH…	Co-bin6
k141_13897117_length_5613_cov_8.0000_7 # 5538 # 5612 # 1 # ID=110_7;partial=01;start_type=ATG;rbs_motif=AGGAGG;rbs_spacer=3-4bp;gc_cont=0.573	WP_012258473.1 - Chloroflexus aurantiacus	58.3	24	2	25	6	29	0.00049	28.5	Mcr_50	MRLAGKVALITGGGAGIGAAVAKLF	Co-bin6
k141_3194823_length_11797_cov_10.0000_7 # 4019 # 5326 # 1 # ID=56_7;partial=00;start_type=ATG;rbs_motif=GGA/GAG/AGG;rbs_spacer=5-10bp;gc_cont=0.612	NADH oxidation(NuoF) k141_7330573_length_8799_cov_23.3627_2_1	89.3	431	1	431	1	431	4.4e-240	820.8	NADH_oxidation_NuoF_50	MPAHELILLKNMSQPGYAGSLEEYERTGGYQALRNTLGRTAPTDVTATVMKSGLRGRGGAGFPTGVKWGFLPKEYQGPRYLCCNADESEPGTFKDRQLMERDPHQLLEGIVLACYAIGAASAYIYIRGELVLASRILERALSEARAAGYIGKNILGTGVTVEVWVHRGAGAYICGEETALLESLEGKRGLPRVKPPFPATHGLYNKPTVVNNVETLANLPHILNRGAEWFAAIGSPPKSTGTRVFCVSGHVKRPGNYEVPMGVTFRELVYEHAGGMRSDKPMKAFIPGGASAPFLTPDHLDVKLDFESVAAAGSMLGSGGVTVMEEGTSMVWAALRLMEFFYHESCGKCSPCREGSSWLVQTMRRIVAKRGQAQDLETLTDLCKNIAGRTVCAFGDAEV…	Co-bin6
k141_6698321_length_10847_cov_13.8968_6 # 4324 # 5616 # 1 # ID=60_6;partial=00;start_type=ATG;rbs_motif=GGA/GAG/AGG;rbs_spacer=11-12bp;gc_cont=0.619	NADH oxidation(NuoF) k141_163187_length_2483_cov_6.9488_2_1	70.9	423	2	424	7	429	2.7e-189	652.1	NADH_oxidation_NuoF_50	MEQPLTKNIRPDAEPLNLSEYEKAGGYESVRKMLRTLTPPEVQKLVSDSRLRGRGGAGFPTGQKWSFVPMGPEAPRPKYLVVNADEMEPGAFKDRILLEGDPHQMIESMIVAAYAIEADTGYIFLRWEYTLAATRLRRAIAEARGHGYLGRNILGSGFSFEIHLHTSAGRYICGEETALLNSLEGKRAIPRAKPPYPQVSGLWGKPTIVQNVETLYNVPHIVTHGADWYRRLSRGNDGGTKIYGISGKVRRPGAWELPMGTPIREILEQHAGGMREGVRFRALLPGGASTAFLLEKHLDLPMDFESLPKAGSRMGTGTIIIMDDATCPVGLLANLEHFFAQESCGWCTPCREGLPWTHQILRAIEDGDGRPDDLEHMEMHTKFLGPGNTFCALAPGAMD…	Co-bin6
k141_2667019_length_11491_cov_18.0000_1 # 1 # 561 # -1 # ID=57_1;partial=10;start_type=ATG;rbs_motif=GGAGG;rbs_spacer=5-10bp;gc_cont=0.586	WP_121988769.1 Nitrospira lenta (Nitrospira-type)	96.8	187	1	187	1	187	2.4e-111	390.2	NxrA_60	MFLSRRQFLKVSVGTVAAVAVADKVLALTALQPVIEVGNPLGDYPDRSWERVYHDQYRYDSSFTWCCSPNDTHACRIRAFVRNGVVMRVEQNYDHQTYEDLYGNRGTFAHNPRMCLKGFTFHRRVYGPYRLKGPLMRKGWKAWMDDGSPELTPETKTKYKFNARFLDDMLRVSWDTAFTYAAKAMII	Co-bin6
k141_11143432_length_69261_cov_22.0000_65 # 65199 # 66719 # -1 # ID=1_65;partial=00;start_type=ATG;rbs_motif=AGGAG;rbs_spacer=5-10bp;gc_cont=0.588	Oxidative phosphorylation (AtpA) k141_11534832_length_16225_cov_13.0000_9_1	94.1	505	1	505	1	505	1.8e-274	936	Oxidative_phosphorylation_AtpA_50	MQIKADEISAIIKEKIRGFDKQVDVNETGSVIQVGDGIAKIYGLDGAMAGEMLEFPGGLYGIALNLEEDNVGAVLMGDEVGIKEGDPVKRTGRIAEIPVGEALIGRVVNAIGQPIDGKGPIKSSHSSRIEVVAPGVNTRQSVREPLQTGIKAIDAMIPIGRGQRELIIGDRQTGKTAIAVDTIINQKGLGVFCIYVAVGQKRSTVARVVKTLEENHAMEYSMVVAATASDPAPMQFLAPFSGAAIGEYFRDNGKHALIVYDDLSKHAVAYRQLSLLLRRPPGREAYPGDVFYLHSRLLERAAKLSDALGGGSLTALPIIETQAGDVSAYIPTNVISITDGQIYLGSDLFYSGIRPAINVGLSVSRVGGSAQIKTMKQVAGTLRLDLAQYREMAAFSQFG…	Co-bin6
k141_15968343_length_7771_cov_9.0000_1 # 276 # 1478 # 1 # ID=60_1;partial=00;start_type=ATG;rbs_motif=AGGAG;rbs_spacer=5-10bp;gc_cont=0.557	WP_053378516.1 - Nitrospira moscoviensis	87.6	396	1	396	1	396	1.5e-206	707.2	AclB_50	MAKVLEGPGMGLMKKWGIPVPNYVVVSSVEELTKLGEANDWLKKAKLVVKAHEALGSRFKLGLVKVGLDFNGALAAAKEMLGRQIGSITVSQVIVSEMVPHKDEYYVAVKSTREGAEVLVANCGGIEVESNWDRVKKLPVEVGSAPSAEALEQLAKDAGFSGPLVKKVADFAGKMFGCFDNEDAQYLEVNPVVARESDGELVALDAVTLLDADAKFRHPDWNFPFAAEFGRAYTKNETEVMAVDSKIKGSVKFIEIPGGDTAMLPAGGGASVYYSDAVVARGGKLANYAEYSGDPPDWAVEVLTDKVCSLPGIKNIIVGGAIANFTDVKKTFGGIIAGFRKAKSEGKMKGVKIWVRRGGPREKEGLEAMRELQNEGFDIQVFDRYTPLTDIVDKALGTS…	Co-bin7
k141_2464318_length_7770_cov_8.0000_3 # 1832 # 3550 # -1 # ID=61_3;partial=00;start_type=ATG;rbs_motif=AGGAG;rbs_spacer=5-10bp;gc_cont=0.538	Cytochrome bd oxidase(cydA) k141_723032_length_22152_cov_9.2204_13_1	82	573	2	573	1	568	6.6e-276	940.6	Cytochrome_bd_oxidase_cydA_50	MMDIWRHSVLVLLGLMAFGTAAYAQVPNAPVAEFPYTGNRTAVWIVGQLHILFAAFILGAPIFVVISEWLGYRKQDPRYDRLAKEVTKVTVILYSMTALTGGLFIFVLLATYPQFTTWLINHFFLIFAVIYPLLFIGETIVLYLYFYTWDAWKGEKKGRHIALGVLLNLIGTITLFVIDGPTSFMNTPAKAAEGVSLVEFIQTASLWDKIFNYSWIPMNLHRLVGNVTFGGFIAGLIAAYMYMGAKKQEDSAYYDWMGFVGNLIGVGALLFLPFMGYLYAYELCDYDASICPYMMADQLSMFFEMQGAMVGLIFLASNYYIWLSMKRIEGVERVRMSALTMLVMIVLPFVMTYTWTIFPAPDPKSLMVLLPLVLAPFILGKVIPPLGRITVSSRTFIKI…	Co-bin7
k141_5793407_length_4058_cov_14.0000_3 # 1142 # 2437 # -1 # ID=172_3;partial=00;start_type=ATG;rbs_motif=GGA/GAG/AGG;rbs_spacer=5-10bp;gc_cont=0.591	Cytochrome bd oxidase(cydA) k141_243749_length_2678_cov_6.0000_2_1	65.1	427	1	425	1	427	2.6e-163	566.2	Cytochrome_bd_oxidase_cydA_50	MADFLAARSQMAMSLAFHIIFAAVGMAMPLMMVVAEWRWLRTKQDVYLALAKRWAKGTAILFAVGAVSGTVLSFELGLLWPSFMAWSGSIIGLLFSLEGFAFFTEAIFLGIYLHGWHRISPWAHLGAGVVVAISGVASAIFVVIANAWMNTPAGFELVEGRPVHVDPIAAMWNPHGLGESVHMVLAAFSATGFAVAGIHAFLLLRDRTSNFHQRALGIALLIGGIPSLLQPLSGDLLAKAVARHQPAKLAAFEGLFRTQHGAPFRIGGVPDMEQRTMRWSIEIPSGLSLLLYHDPSASVTGLDAFPRDEWPPVGVVHPAFQIMVASGTAMAGVALWAGWQWWRRTLFQSTWLLRAIVCVSPLGFLAIEAGWVVTEVGRQPWIIYGVMRTAHAVTPMPGL…	Co-bin7
k141_5307551_length_3783_cov_7.9995_1 # 1 # 489 # 1 # ID=179_1;partial=10;start_type=Edge;rbs_motif=None;rbs_spacer=None;gc_cont=0.577	Cytochrome bd oxidase(cydA) k141_6101245_length_34880_cov_17.0000_21_1	78.4	139	1	139	458	596	1.1e-63	233.8	Cytochrome_bd_oxidase_cydA_50	NIVWLAVYGFYLPASVRVGLSSPQAFTTLTVLLGGWLINRGMMRGAVVHGPVQWGKISVRGMVALFGLAASFTWVMGLMGYIRSSGRLSWHVNEIMPDLSPWAFTPTLGFAAKMVTLNMVVFWLSVLLLFWIAGRDERRVSLTARESDNRTDVLPSEEVQPS*	Co-bin7
k141_10922166_length_13120_cov_8.0000_7 # 7264 # 8559 # -1 # ID=9_7;partial=00;start_type=ATG;rbs_motif=None;rbs_spacer=None;gc_cont=0.585	NADH oxidation(NuoF) k141_7330573_length_8799_cov_23.3627_2_1	82.1	430	1	430	1	428	1.3e-220	756.1	NADH_oxidation_NuoF_50	MPSNKKILTTNMEQPGYTGSLAEYERTGGYTALKKILGKVPPADVIETVKKSGLRGRGGAGFPTGVKWGFIPKDHPGPKYLCCNADESEPGTFKDRQLIERDPHQMLEGIVIACYAIGAETAYIYIRGEFVLGAKILERAIAEARAAGYVGRNLLGSGVNVEIWVHRGAGAYICGEETALLESLEGKRGLPRVKPPFPATHGLYNKPTVINNVETLANLPHIINKGAEWFASIGSPPKSTGTRIFCVSGHVKRPGNYEVPMGITFRELIEEHAGGMRSEKPLKAIIPGGASAAFFTREHMDVKLDFESVAQAGSMLGSGGVTVMEEGTNMVWAALRLMEFFYHESCGKCTPCREGSSWLVQIMRRIVDGRGRMADLQTLVDLCQNIAGRTVCAFGDAEI…	Co-bin7
k141_17427571_length_2901_cov_11.0000_2 # 234 # 1139 # 1 # ID=220_2;partial=00;start_type=ATG;rbs_motif=None;rbs_spacer=None;gc_cont=0.568	WP_013250737.1 - Nitrospira defluvii	74.7	289	7	293	33	321	2.6e-129	452.6	NirK_50	MMLFSVAEAKTVKVEMTAVETQVNVEGEGAPYSAWTFNNQFPGPVIRVQEGDTVDFTLTNSETNSRRHSMDFHAAEASFETHYRELEPGASLQYQWKATHPGIFVYHCGASPMIQHVARGMIGAIIVDPKNRKAMPKADREYVLIQSELFEDPDDLQAMFDRKYKSVVFNGGIFRYDPVHGQGAPLEAKPGERVRFFFINAGPNNFSAVHPIAEIWEDVWESGNPANRLRGVQTHTIGPAGAAILDIVLEKGEGVYPIVTHSLTDALRGAIAILKVSKDANKLPLLPFVEPGKPADSQPGK*	Co-bin7
k141_5127138_length_10269_cov_8.0000_7 # 6310 # 7830 # -1 # ID=27_7;partial=00;start_type=ATG;rbs_motif=AGGAG;rbs_spacer=5-10bp;gc_cont=0.570	Oxidative phosphorylation (AtpA) k141_11534832_length_16225_cov_13.0000_9_1	85.9	505	1	505	1	505	2.3e-253	865.9	Oxidative_phosphorylation_AtpA_50	MQIKSDEISAIIKEKIKDFDKHVDINERGSVIQVGDGIAKIYGLDGAMAGEMLEFPGSLYGITLNLEEDSVGAVLMGDETGIKEGDPVKRTGRIAEVPVGEALVGRVVNPIGLPLDGKGPIKTSLTHRIEVRAPGVVDRQSVREPLQTGIKAIDAMIPIGRGQRELIIGDRQTGKTAIAVDTIINQKGLNVYCIYVAIGQKRSTVARVVKTLEEHHAMEYSIVVSATASDAASMQYLAPYAGVALGEYFRDNGKHALIIYDDLSKHATAYRQLSLLLRRPPGREAYPGDVFYLHSRLLERAAKLSEKLGGGSLTALPIIETQAGDVSAYIPTNVISITDGQIYLASDLFYSGIRPAINVGLSVSRVGGAAQIKTMKQVAGTLRLDLAQYREMAAFAQFG…	Co-bin7
k141_6008848_length_7515_cov_12.0000_3 # 3696 # 5351 # 1 # ID=69_3;partial=00;start_type=ATG;rbs_motif=None;rbs_spacer=None;gc_cont=0.587	Candidatus Nitrospira defluvii (Group 4c)	76	550	1	550	1	550	7.4e-249	851.3	SdhA-FrdA_50	MNVHDILVVGAGLAGMRAALAVSPRLDVAIISKVHPVRSHSVAAQGGINAALGEHDSWEAHAFDTIKGGQYLGDQDAIEAMCREAPGDIVDLERMGVIFSRDERGRIAQRPFGGAGFPRTCYAADRTGHAILHAMYEQLMKRQITVYEEWFVTSLIVKDGICRGVVAWDLLHGGLHAIGAKAVILATGGSGRTFLTSTNAVINTGDGMALAYRAGAPLEDMEFVQFHPTTLKDTGILITEGARGEGGYLLNTLGERFMKTYAPEQMELATRSIVSLAIGREILEGRGVDGCVLLDLRHLGRQRIFERLPQIRELAIEFAGVDPIESPIPVRPGAHYHMGGVRTNQWGETDISGLYAAGECACVSVHGANRLGGNSLLETIVFGRRAGLRASDYAAAIAP…	Co-bin7
k141_3158240_length_15605_cov_143.0000_8 # 8475 # 10169 # 1 # ID=46_8;partial=00;start_type=ATG;rbs_motif=None;rbs_spacer=None;gc_cont=0.559	Cytochrome aa3 oxidase (coxA) k141_540888_length_39829_cov_10.0000_28_1	67.3	514	30	543	24	537	3.9e-217	745.7	Cytochrome_aa3_oxidase_coxA_50	MVQATEAPTDAKLSLSALTDYSFPQKQWKWYDYFTFNIDHKVIGIQYLVTTFIFYLVGGMMAVAMRTELATPDSDFLNPTLYNAFITNHGTIMIFLWIVPAAIGGFGNYLVPLMIGARDMAFPKLNALAFWITVPAALLIFTSFLFGGAQAGWTSYPPLSLVTSNVAQSMWIVALILAGTSSILGSVNFIVTIINMRVPSMKWDQLPLFCWAMMATSLLALFATPVLAAAMILLLFDINFGTSFFRPDGGGNVVVYQHLFWFYSHPAVYLMILPIFGIMSEVIPVHARKPIFGYKAIAYSSLAICVVGLFVWVHHMFTSGTPPWMRIFFTVSTLIVAVPTGVKIFSWVATLWGGKIRYTSAMLFAISLLSMFVFGGISGVTLGTAPFDIHVHDTYYVVG…	Co-bin8
k141_9550052_length_2600_cov_11.4913_1 # 3 # 1475 # 1 # ID=405_1;partial=10;start_type=Edge;rbs_motif=None;rbs_spacer=None;gc_cont=0.581	Cytochrome aa3 oxidase (coxA) k141_3524644_length_7365_cov_9.0000_3_1	83.3	490	1	489	69	558	1.9e-252	862.8	Cytochrome_aa3_oxidase_coxA_50	DLIDRTVYNALFTMHGSIMLFLWTFPVLVGLGNYLVPLMIGARDMAFPRLNAVSFWLIPIVGVLMIGSFLAPGGPSQSGWWAYPPVSLQNPTGALINGQVLWLVAVAISGVSSIMGGVNFVTTIFRMRAPGMGWFRMPAFVWSVLAAQLIQLYGLPSLTAGAVMLLLDITAGTSFFAPERGGNPVLYQHFFWFYSHPAVYVMVLPVFGVFSEVIPVHARKPLFGYRVIAVSSILITFISATVWVHHMFASATPGWMRILFMVTSMLVGVPTGIKIFGWVATLWGGKIRLTTPMLFAIAGFVSFVFAGITGIMLASVPIDIHVNNTYFVVGHFHYVLYGTVVYGIYAALYHWFPKMTGRMYYEGLGKVHFALTVLGTNLTFWPMHPLGLNGMPRRVASYD…	Co-bin8
k141_10742253_length_16421_cov_16.9961_14 # 12914 # 14431 # -1 # ID=39_14;partial=00;start_type=ATG;rbs_motif=GGA/GAG/AGG;rbs_spacer=5-10bp;gc_cont=0.549	Oxidative phosphorylation (AtpA) k141_2981653_length_5708_cov_134.4491_1_1	83.2	471	36	506	1	471	5e-224	768.5	Oxidative_phosphorylation_AtpA_50	MVSIRPDEISSIIRQQIEQYNQDVKVSNVGTVLQVGDGIARIYGLEQVMASELLEFEDGTIGIALNLEEDNVGAVMMGDGVNIQEGSAVNATGKIASIPVGDAMLGRVVDALARPIDGKGDIQVSDSRLLESPAPGIIQRKSVYEPLQTGITAIDAMIPIGRGQRELIIGDRQTGKTAIAIDTILNQKSENVVCVYVAIGQKASSVAQIVNVLEERGAMEYTIVVAANANEPASLQYLAPYTGASLAEYFMYKGRHTLVIYDDLSKQANAYRQMSLLLRRPPGREAYPGDVFYLHSRLLERAAKLSPELGEGSMTALPIIETQAGDVSAYIPTNVISITDGQIFLSSDLFNSGLRPAINAGISVSRVGSAAQIKAMKQVAGKVKLELAQFDELQAFSQF…	Co-bin8
k141_11172721_length_3619_cov_11.0000_3 # 2700 # 3617 # -1 # ID=334_3;partial=01;start_type=Edge;rbs_motif=None;rbs_spacer=None;gc_cont=0.570	WP_062287537.1 - Nostoc piscinale (Cyanobacteria-type)	91.1	305	1	305	449	752	4.2e-167	576.2	PsaA_80	GFHSFGLYVHNDTMRALGRPQDMFSDSAIQLQPIFAQWVQGLHTLAAGGATAPNALEPASYAFGGGVVAVAGKVAMMPITLGTADFMVHHIHAFTIHVTVLILLKGVLFARSSRLIPDKGELGFRFPCDGPGRGGTCQVSGWDHVFLGLFWMYNSLSIAIFHFSWKMQSDVWGTVNPDGTVSHITAGNFAQSAITINGWLRDFLWAQASQVIGSYGSALSAYGLLFLGAHFIWAFSLMFLFSGRGYWQELIESIVWAHNKLKVAPAIQPRALSITQGRAVGVAHYLLGGIATTWAFFLARIIAVG*	Co-bin8
k141_3279883_length_14335_cov_13.8585_15 # 14154 # 14333 # 1 # ID=63_15;partial=01;start_type=ATG;rbs_motif=None;rbs_spacer=None;gc_cont=0.567	WP_006453575.1 - Synechococcus sp. PCC 7335 (Cyanobacteria-type)	91.7	60	1	60	1	60	3.1e-29	115.9	PsbA_70	MTTTLQQRSSANLWEQFCEWVTSTDNRLYIGWFGVLMIPTLLAATACFVIAFIAAPPVDI	Co-bin8
k141_13873022_length_12367_cov_15.0000_1 # 3 # 158 # -1 # ID=87_1;partial=10;start_type=ATG;rbs_motif=None;rbs_spacer=None;gc_cont=0.577	WP_006453575.1 - Synechococcus sp. PCC 7335 (Cyanobacteria-type)	90.4	52	1	52	1	52	3.1e-25	102.4	PsbA_70	MTTTLQRRESANLWEQFCQWVTSTDNRLYIGWFGVLMIPTLLAATACFVIAF	Co-bin8
k141_11425919_length_9664_cov_15.0000_13 # 9350 # 9664 # -1 # ID=134_13;partial=01;start_type=Edge;rbs_motif=None;rbs_spacer=None;gc_cont=0.559	WP_006277566.1 - Cylindrospermopsis raciborskii (Cyanobacteria-type)	93.3	104	1	104	257	360	6.1e-57	208.8	PsbA_70	RLIFQYASFNNSRSLHFFLGAWPVIGIWFTALGISTMAFNLNGFNFNQSVLDSQGRVIGTWADVINRANLGMEVMHERNAHNFPLDLAAGDAAPVALTAPAING*	Co-bin8
k141_8501755_length_5631_cov_10.0000_1 # 2 # 355 # -1 # ID=254_1;partial=10;start_type=ATG;rbs_motif=AGGA;rbs_spacer=5-10bp;gc_cont=0.565	WP_006453575.1 - Synechococcus sp. PCC 7335 (Cyanobacteria-type)	94.9	118	1	118	1	118	8.1e-66	238.4	PsbA_70	MTTTLQRRESANLWEQFCQWVTSTDNRLYIGWFGVLMIPTLLAATACFVIAFIAAPPVDIDGIREPVAGSLMYGNNIISGAVVPSSNAIGLHFYPIWEAASVDEWLYNGGPYQLVIFH	Co-bin8
k141_5232779_length_1590_cov_8.0000_1 # 3 # 368 # 1 # ID=483_1;partial=10;start_type=Edge;rbs_motif=None;rbs_spacer=None;gc_cont=0.552	WP_006277566.1 - Cylindrospermopsis raciborskii (Cyanobacteria-type)	93.4	121	1	121	240	360	3.4e-67	243	PsbA_70	GQEEETYNIVAAHGYFGRLIFQYASFNNSRSLHFFLGAWPVIGIWFTALGISTMAFNLNGFNFNQSVLDSQGRVIGTWADVINRANLGMEVMHERNAHNFPLDLAAGDAAPVALTAPVING*	Co-bin8
k141_17808603_length_11711_cov_25.6843_7 # 6405 # 7835 # 1 # ID=96_7;partial=00;start_type=ATG;rbs_motif=AGGA;rbs_spacer=5-10bp;gc_cont=0.569	WP_035985599.1 Leptolyngbya sp. KIOST-1 (Type IB)	97.9	476	1	476	1	476	3.3e-288	982.2	RbcL_60	MSYSQTTTQSKSGYKAGVQDYKLTYYTPDYTPKDTDILAAFRMTPQPGVPPEECAAAVAAESSTGTWTTVWTDLLTDMDRYKGRCYDIEPVPGEDNQYICYVAYPLDLFEEGSVTNLLTSLVGNVFGFKALRALRLEDLRIPVAYLKTFQGPPHGIQVERDRLNKYGRPLLGCTIKPKLGLSAKNYGRAVYECLRGGLDFTKDDENINSQPFQRWRDRFLFVADAIHKSQAETGEIKGHYLNVTAATCEEMLKRAEYAKELDMPIVMHDFLTAGFTANTTLSHWCRDNGMLLHIHRAMHAVIDRQKNHGIHFRVLAKCLRMSGGDHIHTGTVVGKLEGDRAGTLGFVDLLRENYIEQDKSRGIYFTQDWASLGGVMAVASGGIHVWHMPALVEIFGDDS…	Co-bin8
k141_16059625_length_7226_cov_14.0922_4 # 3487 # 5214 # 1 # ID=203_4;partial=00;start_type=TTG;rbs_motif=None;rbs_spacer=None;gc_cont=0.590	Stanieria cyanosphaera PCC (Group 1c)	77.9	560	16	575	78	637	7.1e-271	924.5	SdhA-FrdA_50	MHSRLSPAGAQHRGSGWHQCGQNYPNDGDSVWRLFHDTIKGGDYRSREANVYRLAQISTSIIDQCVAQGVPFAREYGGLLDTRSFGGTLVSRTFYARGQTGQQLLLGAYSAMMRMVQAGRIEVYARREMLDLVVVNGQARGIVVRNLVTGQLERYAGDAVLLCTGGYGNVYYLSTNAKNSNVTAAWRCHKRGAHFANPCYTQIHPTCIPVSGDYQSKLTLMSEGLRNDGRVWVPKTPGDTRSPEAIPEAERDYYLEQRYPTFGNLVPRDVASRNAKQVTDEGRGVGETGLAVYLDFRDAIAKQGKDAIAARYGNLFDMYQRITGDNPYDVPMRIYPAVHYTMGGLWVDYHLMSTVPGLFVLGEANFSDHGANRLGASALMQGLADGYFVIPYTLGDYIA…	Co-bin8
k141_1391250_length_11307_cov_8.0000_13 # 8921 # 10612 # -1 # ID=43_13;partial=00;start_type=ATG;rbs_motif=AGGA;rbs_spacer=5-10bp;gc_cont=0.459	Cytochrome aa3 oxidase (coxA) k141_540888_length_39829_cov_10.0000_28_1	68.2	531	23	553	15	545	8.5e-233	797.7	Cytochrome_aa3_oxidase_coxA_50	MTQVEFPPNTPHEDNKTQLVSEHTIHPQAWKWYDYFTFNVDHKVIGIQYLVTAFVFYLIGGLMAVVMRAELATPDADLIDPNLYNAFMTNHGTIMIFLWIVPSAIGGFGNYLVPLMVGARDMAFPKLNAIAFWLNPPAGALILGSFFFGGSQSGWTAYPPLSLVTANTAQSMWILAIVLVGTSSILGSVNFVITILKMKVPSMKWDQVPLFCWATLATAILALLSTPVLAAGLVLLLFDINFGTSFFKPDAGGNVVIYQHLFWFYSHPAVYLMILPIFGIMSEVIPVHARKPIFGYKAIAYSSVAICVVGLFVWVHHMFTSGTPGWMRMFFTISTLIVAVPTGVKIFGWVATLWGGKIRFTSAMLFAIGLLSMFVMGGLSGVTMGTAPFDIHVHDTYYV…	Co-bin9
k141_2443077_length_11291_cov_8.0000_5 # 2438 # 4180 # -1 # ID=44_5;partial=00;start_type=ATG;rbs_motif=GGA/GAG/AGG;rbs_spacer=5-10bp;gc_cont=0.464	Cytochrome aa3 oxidase (coxA) k141_540888_length_39829_cov_10.0000_28_1	77.2	571	1	567	1	570	1.1e-267	913.7	Cytochrome_aa3_oxidase_coxA_50	MTQAQLQETANTPALSEEPGVRKWQDYFGFNTDHKVIGIQYLVTTFIFYCIGGVMADLVRTELRTPETDFVTPEVYNSLFTLHATIMIFLWIVPAGAGFANYLIPLMIGAKDMAFPRLNAVAFWMIPPAGILLISSLVVGDAPDAGWTSYPPLSLVTGQVGEGIWIMSVLLLGTSSILGAINFLVTLLKMRIPSMGFHQMPLFCWAMFSTSALTLVSTPVLAAGLILLSFDLIAGTTFFNPTGGGDPVVYQHMFWFYSHPAVYIMILPFFGAISEVIPVHSRKPVFGYKAIAYSSLAISFLGLIVWAHHMFTSGIPGWLRMFFMITTMIIAVPTGIKIFSWLATMWGGKIRFTTAMLFAMGFVGTFVIGGISGVMLAAVPFDIHVHDTYFVVAHLHYVL…	Co-bin9
k141_1203419_length_10865_cov_8.0000_5 # 2583 # 4289 # -1 # ID=52_5;partial=00;start_type=ATG;rbs_motif=None;rbs_spacer=None;gc_cont=0.471	Cytochrome aa3 oxidase (coxA) k141_3524644_length_7365_cov_9.0000_3_1	71.2	566	1	565	1	557	5.4e-251	858.2	Cytochrome_aa3_oxidase_coxA_50	MTNIPIEGIIIPSEAHHEPPNHWRQYFSFSTDHKVIGIQYLVTAFIFFLVGGMFAMVIRGELITPDSDLVDRTVYNGLFTMHGTVMLFLWTFPSLVGFANYLVPLMIGARDMAFPRLNAVAFWMVPVVGILLMASFLVPGGPAQAGWWSYPPVSLQNPTGNLINGQVLWLLAVAISGVSSIMGAVNFVTTIVKMRAPGMGFFRMPLFVWAVFSAQIIQLFGLPALTAGAVMLLLDLTAGTAFFDPSKGGNPVLFQHYFWFYSPPAVYVIILPIFGIFSEIFPVYSRKPLFGYKVVAISSLLIAGVSGIVWVHHMYVSGTAGWMRLFFMLTTMCVSVPTGIKVFAWVATIWGGKMRLNTPMLFALGGLIMFVFAGITGIMLSSVPVDVHVNNTYFIVGHF…	Co-bin9
k141_13502192_length_6159_cov_8.4241_2 # 654 # 2249 # -1 # ID=250_2;partial=00;start_type=ATG;rbs_motif=None;rbs_spacer=None;gc_cont=0.455	WP_017315132.1 - Mastigocladopsis repens - [NiFe] Group 2a	88.7	531	1	531	1	531	6.5e-301	1026.5	hyd_G4_FeFe_filtered	MTIKTLDISPVGRVEGDLDVRVEIDDGQVVNAWTHAELFRGFEVILRGKDPQAGLIVTPRVCGICGASHLTSAAWALDTAWGTEVPRNAILARNLGQIVETIQSIPRYFYGLFAIDLTNKKYQHSRFYEEACRRFAAFTGKSYEIGITISSKPVEIYALFGGQWPHSSYMVPGGVMCAPTLTDVTRAWSILEYFRTNWLEPVWLGCSLERYEQIKTYDDFMAWLDENPNHANSDLGFYWRMGLEIGLDKYGVGVGKYVTWGYLPHEDRYQKPTIEGRNAATIMKSGVYNSFTDTHVLMDQSFTRENTIRSWYDEGTADVHPFDRTTKPSQKNTKDFDNAYSWSSAVSHEQFGRLEAGPLARQLVAGGEHGESWQHQDGFILDAFKQMGGANIHIRQLAR…	Co-bin9
k141_13502192_length_6159_cov_8.4241_3 # 2406 # 3320 # -1 # ID=250_3;partial=00;start_type=ATG;rbs_motif=None;rbs_spacer=None;gc_cont=0.471	AWT53225.1 hydrogenase-2, small subunit [Mycolicibacterium smegmatis MKD8] - 2a	69.1	307	1	304	17	323	3.4e-135	466.1	hyd_short_40	MSFLNAEEPTACDLIADFGINILWHPSLGLELGTNLQNMLWDCISGKIPLDILVFEGSVINAPNGTGEWNRFADRPMKDWLNDLSKVANFVVAVGDCATWGGIPAMSPNPTESQGLQFLKREKGGFLGKDFHSLSGLPVINIPGCPAHPDWITQILVAIATGRISDISLDELHRPETFFKSFTQTGCTRNVHFAYKASTAEFGQRKGCLFYDLGCRGPMTHSSCNRILWNRVSSKTRAGMPCIGCTEPEFPFHDLKPGTVFKTQTVMGVPKELPTGVNKKDYALLTMVAKDSIPAWAEEDFFTV*	Co-bin9
k141_6586280_length_6033_cov_9.0000_3 # 5786 # 6031 # -1 # ID=258_3;partial=01;start_type=Edge;rbs_motif=None;rbs_spacer=None;gc_cont=0.423	WP_029637402.1 - Scytonema hofmanni UTEX B 1581	91.2	80	1	80	218	297	5.8e-37	145.2	NifH_50	DNIVQHAELRRMTVNEYAPESNQANEYRILAQKIIDNKNLAIPTPIEMEELEELLIEFGILESDENTEKMVGKSAVEAPVA*	Co-bin9
k141_1116586_length_4821_cov_6.0000_5 # 4400 # 4819 # 1 # ID=394_5;partial=01;start_type=GTG;rbs_motif=GGAG/GAGG;rbs_spacer=5-10bp;gc_cont=0.483	WP_013237172.1 - MULTISPECIES: Clostridium	51.1	137	2	136	3	136	5.4e-35	139.4	NifH_50	MKLAVYGKGGIGKSTTSCNISVALARRGKKVLQIGCDPKHDSTFTLTGFLIPTIIDTLQEKDYHYEDVWPEDVIYKGYGGVDCVEAGGPPAGAGCGGYVVGETVNFLQVLHAFEVYDVLLFDVLGDVVCGGFAAPLNYAD	Co-bin9
k141_7679445_length_4260_cov_8.0000_1 # 3 # 620 # -1 # ID=482_1;partial=10;start_type=ATG;rbs_motif=GGAG/GAGG;rbs_spacer=5-10bp;gc_cont=0.490	WP_029637402.1 - Scytonema hofmanni UTEX B 1581	99.5	206	1	206	1	206	5.4e-116	409.1	NifH_50	MSVDEKIRQIAFYGKGGIGKSTTSQNTLAAMAEMGQRILIVGCDPKADSTRLMLHSKAQTSVLQLAAERGAVEDIELHEVMLTGFRNVRCVESGGPEPGVGCAGRGIITAINFLEENGAYTDVDFVSYDVLGDVVCGGFAMPIREGKAQEIYIVTSGEMMAMYAANNIARGVLKYAHTGGVRLGGLICNSRNVDREIELIETLAKR	Co-bin9
k141_6070114_length_1699_cov_6.0000_4 # 1539 # 1643 # -1 # ID=1181_4;partial=00;start_type=ATG;rbs_motif=None;rbs_spacer=None;gc_cont=0.419	WP_012407784.1 - Nostoc punctiforme	94.1	34	1	34	264	297	7.3e-13	63.9	NifH_50	MEELEELLIEFGILESDENTAMLVGKTASQAPVK*	Co-bin9
k141_13554935_length_12729_cov_8.0000_9 # 10741 # 12729 # 1 # ID=31_9;partial=01;start_type=ATG;rbs_motif=AGGAGG;rbs_spacer=5-10bp;gc_cont=0.492	WP_038074626.1 - Tolypothrix bouteillei (Cyanobacteria-type)	92.2	663	1	663	1	663	0	1317	PsaA_80	MTISPPEREEKKARVIVDKDPVPTSFEKWATPGHFDRTLARGPKTTTWIWNLHALAHDFDTHTSDLEDISRKIFAAHFGHLSVVFIWLSGMIFHGAKFSNYEAWLSDPLNIKPSAQVVWPIVGQDILNGDVGGGFHGIQITSGLFQIWRGWGITNSFQLYVTAIGGLVMAALMLFAGWFHYHKRAPKLEWFQNVESMLNHHLAVLLGCGSLGWAGHIIHVSSPINKLLDAGVSIKDVPLPHEFILNKDLLIELFPSFANGLTPFWTLNWGQYADFLTFKGGLNTVTGGLWMTDIAHHHLAIAVIFIIAGHQYRTNWGIGHSLREILENHKGPFTGDGHRGLFENMTTSWHAQLGTNLAMLGSLTIIVAHHMYAMPPYPYLATDYATQLCIFTHHMWIGA…	Co-bin9
k141_14753543_length_6906_cov_36.8930_11 # 6780 # 6905 # -1 # ID=192_11;partial=01;start_type=Edge;rbs_motif=None;rbs_spacer=None;gc_cont=0.484	WP_006196269.1 - Nodularia spumigena (Cyanobacteria-type)	97.6	41	1	41	320	360	1.2e-19	83.6	PsbA_70	VINRANLGMEVMHERNAHNFPLDLAAADFAPVALTAPAING*	Co-bin9
k141_17531451_length_3337_cov_26.0000_5 # 3195 # 3335 # -1 # ID=676_5;partial=01;start_type=Edge;rbs_motif=None;rbs_spacer=None;gc_cont=0.489	WP_006196269.1 - Nodularia spumigena (Cyanobacteria-type)	97.8	45	2	46	316	360	7.5e-23	94.4	PsbA_70	NTWADVINRANLGMEVMHERNAHNFPLDLAAADFAPVALTAPAING*	Co-bin9
k141_5023756_length_2219_cov_7.0000_1 # 1 # 441 # -1 # ID=986_1;partial=10;start_type=ATG;rbs_motif=None;rbs_spacer=None;gc_cont=0.483	WP_008232154.1 - Richelia intracellularis (Cyanobacteria-type)	93.9	147	1	147	1	147	6.3e-84	298.9	PsbA_70	MTTTLQRRESANVWERFCTWITSTENRLYIGWFGVLMIPTLLAATTCFIIAFIAAPPVDIDGIREPVAGSLIYGNNIISGAVVPSSNAIGLHFYPIWEAASLDEWLYNGGPYQLVVFHFLIGVFCYLGREWELSYRLGMRPWICLAF	Co-bin9
k141_17424942_length_2874_cov_9.0000_1 # 1 # 1287 # -1 # ID=802_1;partial=10;start_type=ATG;rbs_motif=AGGA;rbs_spacer=5-10bp;gc_cont=0.491	WP_029635110.1 Scytonema hofmanni [AOB] UTEX B 1581 (Type IB)	99.1	429	1	429	1	429	5.5e-258	881.7	RbcL_60	MSYAQTKTQSKSGYQAGVKDYRLTYYTPDYTPKDTDLLAAFRMTPQPGVPPEEAGAAVAAESSTGTWTTVWTDLLTDLDRYKGRCYDIEPVPGEDNQYICYVAYPLDLFEEGSVTNMLTSIVGNVFGFKALRALRLEDLRIPVAYLKTFQGPPHGIQVERDKINKYGRPLLGCTIKPKLGLSAKNYGRAVYECLRGGLDFTKDDENINSAPFQRWRDRFLFVAEAIHKSQAETGEIKGHYLNVTAPTCEQMLERAEFAKELKMPIIMHDYLTAGFTANTTLAHWCRKNGLLLHIHRAMHAVIDRQKNHGIHFRVLAKCLRMSGGDHIHTGTVVGKLEGERGITMGFVDLLRENYVEQDKSRGIYFTQDWASMPGVMAVASGGIHVWHMPALVEIFGDDS…	Co-bin9
k141_4683483_length_9729_cov_8.3692_5 # 3664 # 4476 # -1 # ID=81_5;partial=00;start_type=ATG;rbs_motif=GGAGG;rbs_spacer=5-10bp;gc_cont=0.419	WP_092676678.1 - Siccationidurans arizonensis (Pantorhodopsin)	56.4	227	1	224	1	227	1.6e-74	268.9	RHO_50	MDLQTIMHWIYVAGMAIGALYFWSLSRNPRGVPQHEYLVAMFIPIWSGLAYMAMALDQGKVVAAGQVAHYARYVDWIVTTPLLLLTLSWTAMQFIKKDWTLIGFLMSTQVIVIATGLIADLSVRPWVRYLWYICGVAAFLVVLWGIWGPLRAKTQTQGQELSNLYNKLTTYFTVLWIGYPIVWIIGPSGFGWTNQTVDTFLFCLLPFFSKVGFSFLDLHGLRNLQEGRNQTAGDRFAGSTLQFLGIFTNIYKPRHKTSPRRLRYLPGEIE*	Co-bin9
k141_5197531_length_4267_cov_8.0000_1 # 3 # 1466 # 1 # ID=480_1;partial=10;start_type=Edge;rbs_motif=None;rbs_spacer=None;gc_cont=0.469	Nostoc sp. (Group 4c)	91	487	1	487	89	575	2.2e-265	906	SdhA-FrdA_50	REAPDVVIDLEHMGVLFSRLNDGRIAQRAFGGHSHNRTCYAADKTGHAILHELVNNLRRYGVQIYQEWYVMRLILEEGQAKGVVMYHLLDGQIVVVRAKAVMFATGGYGRVYNTTSNDYASTGDGLAMTAIAGLPLQDMEFVQFHPTGLYPVGVLISEAVRGEGAYLINSEGDRFMANYAPSRMELAPRDITSRAIAYEIRAGRGVNLDGSAGGPFVYLDLRHMGKEKIMSRVPFCWEEAHRLVGVDAVTQPMPVRPTIHYCMGGIPVNTDGQVRSSHEGLVEGFFAAGETSCVSVHGANRLGSNSLLECVVYGKRTGAAIARFVQNRKLPTIDEQSYIKEAKQQIQALLDQPGQYRINQVRQAFQDCMTEYCGVFRTQELMHQGLEKIQELQQKASQI…	Co-bin9
k141_16666934_length_2431_cov_12.0000_1 # 3 # 821 # -1 # ID=927_1;partial=10;start_type=ATG;rbs_motif=None;rbs_spacer=None;gc_cont=0.488	Calothrix sp. (Group 4c)	91.6	273	1	273	1	273	3.4e-146	509.2	SdhA-FrdA_50	MLEHDVIIIGGGLAGCRAAVEIARTDPSLNVAVVAKTHPIRSHSVAAQGGMAASLKNVDTEDSWEAHAFDTVKGSDYLADQDAVEILTREAPDVVIDLEHMGVLFSRLNDGRIAQRAFGGHSHNRTCYAADKTGHAILHELICNLMKYGVKIYEEWYVMRLILEDGQAKGVVMYHLLDGQIEVVRAKAVMFATGGYGRVYNTTSNDYASTGDGLAMTAMAGLPLEDMEFVQFHPTGLYPVGVLISEAVRGEGAYLINALGDRFMNNYAPSRME	Co-bin9
k141_1691593_length_8486_cov_18.1215_3 # 1256 # 3103 # 1 # ID=1_3;partial=00;start_type=ATG;rbs_motif=None;rbs_spacer=None;gc_cont=0.655	Rhodococcus jostii (Group 2b)	73.9	563	35	597	11	573	4.8e-241	825.5	SdhA-FrdA_50	MPEGPRPRRSDTAATPLAAGRETKVELDNIPFMDTDVAVVGSGGAGLMCVLHAAEAAPELDITIVSKGAVGRSGCTRMVQGGFNAVLDPDDSFELHFRDTLEGGKYLNDQDLAWTLVNAAPEVICELETKVGCFFDRAEDGSIRQKAFAGQAFDRTVHRGDLTGIEIMSRLLDQTFRIKPRELGDVRALDLLLDEDGEVAGLALLDVRTGAVAVLRARVVVVATGGAATMYRIAAPAREKTGDGVAMCYRVGLELRDMEMLQFHPTGLLAGESRLTGAVLEEGLRGAGAYLYNANGERYMERYDPERMERATRDIVSRASYQEIMSGRGTPAGGVMIDISHLGAEEVERRFAGMVARTRQIGRDLAREPVEISPTSHFAMGGVVIDEDCQTSVPGLLVA…	S1-C-combined-bin1
k141_79217_length_3512_cov_10.0000_3 # 2311 # 2745 # 1 # ID=498_3;partial=00;start_type=TTG;rbs_motif=None;rbs_spacer=None;gc_cont=0.421	Cytochrome aa3 oxidase (coxA) k141_941686_length_15292_cov_19.9858_9_1	61.2	139	1	139	417	554	6.5e-52	194.9	Cytochrome_aa3_oxidase_coxA_50	MFAGLFYWFPKITGKTLNEKSGKWFFWLFVIGFNLTFFLQHFLGLMGMPRRVYTYQEIPWYTVLNLLSSAGAYLMAAAVMLFLFNIYKTLKSSEAVENKDPWNAFTLEWYAGAPPEEKNFVDVPVVGSRRPFWDLKIPHNRDYD*	S1-C-combined-bin3
k141_1261052_length_1688_cov_6.4098_2 # 891 # 1688 # 1 # ID=1098_2;partial=01;start_type=ATG;rbs_motif=TAAAAA;rbs_spacer=7bp;gc_cont=0.442	Cytochrome aa3 oxidase (coxA) k141_3368467_length_6427_cov_6.0032_3_1	50	230	37	266	18	232	3.5e-59	219.9	Cytochrome_aa3_oxidase_coxA_50	MNNETNQPIHSEVVTTHEGYHVAHDGDGNGHHHHHKETFITKYIFSQDHKTIARQFLITGMIWAIIGGLFSVLFRLQLGYPDEQFGILETVFGKWGQGGTIHPEFYYALVTMHGTVLVFFVLTGGLSGTFANLLIPLQIGARDMASPFLNMLSYWFFFLASVVMISSLFVQTGPASGGWTMYPPLSALGQANLGSKLGTDLWITSMALFVVSSLLGGLNYIATILNMRTKGMSMTRLPLTIWAIFFTATLGVLSFPVLLSGFILLL	S1-C-combined-bin3
k141_1226412_length_4836_cov_8.2541_3 # 1438 # 2703 # 1 # ID=261_3;partial=00;start_type=ATG;rbs_motif=None;rbs_spacer=None;gc_cont=0.431	NADH oxidation(NqrF) k141_1158037_length_107952_cov_11.0000_54_1	69.2	406	36	422	28	432	1.1e-174	599	NADH_oxidation_NqrF_50	MILLAFDIITIITSVIVFLVFSILLISLILYAKAKLTASGPVKILINGQNIVEAEGGSSLLTTLANQKIFLPSACGGGGTCAMCKCQVLNGGGEILPTEKIYFTRKQQQEQWRLGCQVKVKQDMEIKIPEEIFGIKKWECEVVSNDNVATYIKEFVVQLPKGEFLEFEPGSYIQLDVPICEIDFKTDLYKIDEHFKDDYDKFKIWDLKMVNPEPIFRAYSMANHPAEGNIMMLNIRLATPPWDKKAGRFMNVNPGICSSYVFSRKPGDRVTISGPFGEFHIKKTDREMVYIGGGAGMAPLRSHLFHLFHTEKERNRKISYWYGGRSLREIFYTDDFRNIEKEFSNFQYNIALSEPLPEDNWNGYTGFIHQVLYDNYLKFHPEPEEIEYYLCGPPMMNAA…	S1-C-combined-bin3
k141_392583_length_2391_cov_9.0000_1 # 3 # 89 # -1 # ID=822_1;partial=10;start_type=ATG;rbs_motif=None;rbs_spacer=None;gc_cont=0.391	NADH oxidation(NuoF) k141_467029_length_2224383_cov_19.0311_1383_1	79.3	29	1	29	1	29	2.4e-09	50.4	NADH_oxidation_NuoF_50	MSRKLLLENDGIEGIRYFDTYRKHGGYAA	S1-C-combined-bin3
k141_2338876_length_5711_cov_12.4828_1 # 3 # 1454 # -1 # ID=182_1;partial=10;start_type=ATG;rbs_motif=TAAA;rbs_spacer=8bp;gc_cont=0.503	Oxidative phosphorylation (AtpA) k141_2322932_length_3353_cov_6.0000_2_1	93.6	484	1	484	1	484	1.6e-259	886.3	Oxidative_phosphorylation_AtpA_50	MPEINPDEISAILRQQLSNFNASADLEEVGTVLQMGDGIARVYGLGNVGAGELVEFENGVRGIALNLEEDNVGAVLMGEMGDLQEGSKVRRTGQIASIKVGEGMVGRVVNTLGEPIDGKGPIAGERYEMPLERKAPGVIYREPVKEPLQTGIKAIDAMIPIGRGQRELVIGDRQTGKSAIVLDTIINQKEFYQAGKPVYCIYVAIGQKASTIAGVMKTLQDAGAMDYTIIVAASASDPAPLQFYAPFAGAAIGEFFRDTGSPALIIYDDLSKQAVAYREVSLLLRRPPGREAYPGDVFYLHSRLLERAAKVISNDAVARQMNDLPESIRHLAKGGGSLTALPIIETQAGDVSAYIPTNVISITDGQIFLESNLFNAGIRPAINVGISVSRVGGNAQIKS…	S1-C-combined-bin3
k141_1627035_length_3837_cov_6.0000_4 # 2752 # 3837 # 1 # ID=74_4;partial=01;start_type=ATG;rbs_motif=None;rbs_spacer=None;gc_cont=0.492	Cytochrome aa3 oxidase (coxA) k141_6025970_length_4376_cov_22.3542_1_1	82.1	364	1	362	1	364	6e-171	591.7	Cytochrome_aa3_oxidase_coxA_50	MTQAQFQESANTEARGTAPADRHWRDYFTFNTDHKVIGIQYLVTTFIFYLIGGVMATLVRTELATPDADFVTPELYNSLFTVHATVMIFLWIVPAGAGFANFLIPLMIGAKDMAFPRLNAVAFWLIPVGGVLLLSSFLVGAPQAGWTSYPPLSLVTAQAGEEIWILSVLILGTSSILGAVNFAVTIFTMRVPSMSLNEMPLFCWAMIATSALTLIATPVLAAALILLSFDLLAGTAFFNPTGNGDPIVYQHLFWFYSHPAVYIMIMPFFGVISEVLPVHSRKPIFGYLAIAYSSLAISFLGLIVWAHHMFTSGTPGWLRMFFMITTMIIAVPTGIKIFSWLATIWGGKLRLVSAMLFGMGFV	S1-C-combined-bin4
k141_1637300_length_5042_cov_10.0000_7 # 3600 # 5042 # 1 # ID=22_7;partial=01;start_type=ATG;rbs_motif=None;rbs_spacer=None;gc_cont=0.496	Oxidative phosphorylation (AtpA) k141_2981653_length_5708_cov_134.4491_1_1	84.1	446	36	481	1	446	1.9e-217	746.5	Oxidative_phosphorylation_AtpA_50	MAAIRPDEISSIIRQQIEQYDQDVKVSNVGTVLQVGDGIARIYGLDKVMSGELLEFTDGTVGIALNLEQDNVGAVLMGQGLGIQEGSAVTATGRIAEVPVGEAMLGRVVDALARPIDGKGEIKTTESRLIESPAPGIVSRRSVYEPMQTGITAIDAMIPVGRGQRELIIGDRQTGKTAIAIDTIINQKSENVICVYVAIGQKASTVANIVNVLQEKGALDYTIVVAANASDPATLQYLAPYTGASLAEYFMYKGKHTLVIYDDLSKQAQAYRQMSLLLRRPPGREAYPGDVFYLHSRLLERAAKLSDDLGEGSMTALPIIETQAGDVSAYIPTNVISITDGQIFLSSDLFNAGLRPAVNPGISVSRVGSAAQTKAMKKVAGKVKLELAQFEELAAFSQF…	S1-C-combined-bin4
k141_1204613_length_2907_cov_4.0000_1 # 1 # 132 # 1 # ID=219_1;partial=10;start_type=Edge;rbs_motif=None;rbs_spacer=None;gc_cont=0.470	Oxidative phosphorylation (AtpA) k141_2981653_length_5708_cov_134.4491_1_1	65.9	44	1	44	428	471	2.6e-12	61.6	Oxidative_phosphorylation_AtpA_50	DYLRTSKPQYGEIVQGGKALTDEAEKLLKEGIAEYKQTFLVSA*	S1-C-combined-bin4
k141_47336_length_2555_cov_5.9544_4 # 2490 # 2555 # 1 # ID=340_4;partial=01;start_type=ATG;rbs_motif=None;rbs_spacer=None;gc_cont=0.470	WP_008232154.1 - Richelia intracellularis (Cyanobacteria-type)	86.4	22	1	22	1	22	2.9e-09	48.1	PsbA_70	MTTTLQQRESANLWEQFCNWVT	S1-C-combined-bin4
k141_1127778_length_1417_cov_7.0337_2 # 1352 # 1417 # 1 # ID=1253_2;partial=01;start_type=ATG;rbs_motif=None;rbs_spacer=None;gc_cont=0.470	WP_008232154.1 - Richelia intracellularis (Cyanobacteria-type)	86.4	22	1	22	1	22	2.9e-09	48.1	PsbA_70	MTTTLQQRESANLWEQFCNWVT	S1-C-combined-bin4
k141_329732_length_1802_cov_6.0000_1 # 2 # 1702 # 1 # ID=816_1;partial=10;start_type=Edge;rbs_motif=None;rbs_spacer=None;gc_cont=0.509	Calothrix sp. (Group 4c)	83.9	566	1	566	10	575	2.3e-285	972.6	SdhA-FrdA_50	GGGLAGCRAAVEIARTDPSLKVAVVAKTHPIRSHSVAAQGGMASSLQNVDPEDSWKAHAFDTVKGSDYLADQDAVEILTREAPGVVIDLEHMGVLFSRLPDGRIAQRAFGGHSHRRTCYAADKTGHAILHELVNNLRRCGVHIYQEWYVTRLILEEGQAKGVVMYRLLDGQIEVVRAKAVMFATGGYGRVYNTTSNDYASTGDGLAMTALAGLPLEDMEFVQFHPTGLYPVGVLISEAVRGEGAYLINSEGDRFMANYAPSRMELAPRDITSRSISIEIRAGRGINVDGSAGGPFIYLDLRHMGREKIMSKIPFAWEEAHRLLGIDAVNQPMPVRPTVHYSMGGIPTNVSGQVRSSPEGLVDGFFAAGEAACVSVHGANRLGSNSLLECVVYGKVTGAT…	S1-C-combined-bin4
k141_4640456_length_4597_cov_6.1447_5 # 3678 # 4595 # 1 # ID=344_5;partial=01;start_type=ATG;rbs_motif=TAAAAA;rbs_spacer=7bp;gc_cont=0.432	Cytochrome aa3 oxidase (coxA) k141_3408844_length_69931_cov_11.4663_45_1	51	294	13	306	2	280	3.2e-77	280	Cytochrome_aa3_oxidase_coxA_50	MNNETNQPIHSEVVTTHEGYHVAHDGDGNGHHHHHKETFITKYIFSQDHKTIARQFLITGMIWAIIGGLFSVLFRLQLGYPDEQFGILETVFGKWGQGGTIHPEFYYALVTMHGTVLVFFVLTGGLSGTFANLLIPLQIGARDMASPFLNMLSYWFFFLASVVMISSLFVQTGPASGGWTMYPPLSALGQANLGSKLGTDLWITSMALFVVSSLLGGLNYIATILNMRTKGMSMTRLPLTIWALFFTAILGVLSFPVLLSGFILLLFDRNLGTSFYLSDIVVNGQILPNEGGSAILYQHLFWFLGH	S1-S4-bin2
k141_1921047_length_1771_cov_11.0000_2 # 1535 # 1771 # 1 # ID=1436_2;partial=01;start_type=TTG;rbs_motif=None;rbs_spacer=None;gc_cont=0.422	Cytochrome aa3 oxidase (coxA) k141_941686_length_15292_cov_19.9858_9_1	67.1	79	1	79	417	495	3.5e-31	125.2	Cytochrome_aa3_oxidase_coxA_50	MFAGLLYWFPKITGKTLNEKWGKWFFWLFVIGFNLTFFLQHFLGLMGMPRKVYTYQEIPWYTVLNMLSSAGAYLMAAAV	S1-S4-bin2
k141_1070365_length_3863_cov_10.0000_1 # 91 # 1260 # 1 # ID=471_1;partial=00;start_type=ATG;rbs_motif=AAAAA;rbs_spacer=8bp;gc_cont=0.444	NADH oxidation(NqrF) k141_1158037_length_107952_cov_11.0000_54_1	67.7	405	5	390	29	432	5.6e-170	583.2	NADH_oxidation_NqrF_50	MASGISGNTTQFLINGKNIVEAEGGSSLLTTLANQKIFLPSACGGGGTCAMCKCQVLNGGGEILPTEKIYFTRKQQQEQWRLGCQVKVKQDMEIKIPEEIFGIKKWECEVVSNDNVATYIKEFVVQLPKGEFLEFEPGSYIQLDVPICEIDFKTDLYKIDEHFKDDYDKFKIWDLKMVNPEPIFRAYSMANHPAEGNIMMLNIRLATPPWDKKAGRFMNVNPGICSSYIFSRKPGDRVTISGPFGEFHIKKTDREMVYIGGGAGMAPLRSHLFHLFHTEKERKRKISYWYGGRSLREIFYTDDFRNIEKEFSNFQYNIALSEPLPEDNWNGYTGFIHQVLYDNYLKFHPEPEEIEYYLCGPPMMNAAVFKMLDELGVPPGNVAFDDFGG*	S1-S4-bin2
k141_316084_length_2447_cov_9.2728_1 # 3 # 302 # -1 # ID=980_1;partial=10;start_type=ATG;rbs_motif=None;rbs_spacer=None;gc_cont=0.493	NADH oxidation(NuoF) k141_5874141_length_7696_cov_7.6214_2_1	87	100	1	100	1	100	2.5e-50	188.3	NADH_oxidation_NuoF_50	MSKKLLLEKDGIEGIRYFDTYRKQGGYAAVEKAFKMAPADIVDEVKKSGLRGRGGAGFPTGMKWSFLAKPEGVSRYLVCNADESEPGTFKDRYLMEFLPH	S1-S4-bin2
k141_937275_length_1502_cov_5.1572_3 # 1120 # 1500 # -1 # ID=1642_3;partial=01;start_type=Edge;rbs_motif=None;rbs_spacer=None;gc_cont=0.514	NADH oxidation(NuoF) k141_185200_length_5429_cov_7.0000_4_1	89.8	127	1	127	325	451	2.1e-70	255.4	NADH_oxidation_NuoF_50	GSGGFIVLDEDQCVVRHTLTLTRFYRHESCGQCSPCREGTGWMEKILYNIEYGKGKMSDIDLLWDIQSKIEGNTICPLGDAAAWPVAAAIRHFRDEFEWHVNNPNAAQRRNFGLAHYADPVEVSVA*	S1-S4-bin2
k141_1278176_length_2539_cov_7.9621_3 # 1340 # 2539 # -1 # ID=928_3;partial=01;start_type=Edge;rbs_motif=None;rbs_spacer=None;gc_cont=0.479	WP_039138551.1 - Flavihumibacter solisilvae - Atypical	84.9	383	1	383	278	660	1.9e-202	696.8	NosZ_50	YVRAGKGKMKPVKYAHNVYDDRTHTATSTMMNQVLVLDPKDCPEMLYFIPAPKSPHGADTDPTGEYIVASGKLAATIPVFSFTKLQQAIANKQFDGDYDGIPVIRYEAALHGEVQKPGLGPLHTEFDGNGNAYTSFFVSSEIVKWRLSDLKVLDRVPTYYSIGHLSVPGGPTTKPYGKYVIAYNKITKDRYLPTGPELTQSAQLYDISGDKMKLILDFPTTGEPHYAEAIPASVLEKKQRKIFKIEENAHPYAAKGEGQAKVERKGNQVHVWMTAIRSHLTPDNIEGVKMGDEVYFHVTNLEQDWDVPHGFAIKGAINAEALIMPGETQTIYFKPDRVGIFPFYCTDFCSALHQEMQGYLRVSAPGNNVPLAFSTGTNKPAPTATGQDSAGRTRTTAKP*	S1-S4-bin2
k141_1251119_length_5358_cov_10.0000_3 # 1485 # 3062 # 1 # ID=252_3;partial=00;start_type=ATG;rbs_motif=TAAA;rbs_spacer=8bp;gc_cont=0.496	Oxidative phosphorylation (AtpA) k141_2322932_length_3353_cov_6.0000_2_1	93.2	526	1	526	1	526	9.4e-282	960.3	Oxidative_phosphorylation_AtpA_50	MPEINPDEISAILRQQLSNFNASADLEEVGTVLQMGDGIARVYGLGNVGAGELVEFENGVRGIALNLEEDNVGAVLMGEMGDLQEGSKVRRTGQIASIKVGEGMVGRVVNTLGEPIDGKGPIAGERYEMPLERKAPGVIYREPVKEPLQTGIKAIDAMIPIGRGQRELVIGDRQTGKSAIVLDTIINQKEFYQAGKPVYCIYVAIGQKASTIAGVMKTLQDAGAMDYTIIVAASASDPAPLQFYAPFAGAAIGEFFRDTGRPALIIYDDLSKQAVAYREVSLLLRRPPGREAYPGDVFYLHSRLLERAAKVISNDAVARQMNDLPESIRHLAKGGGSLTALPIIETQAGDVSAYIPTNVISITDGQIFLESNLFNAGIRPAINVGISVSRVGGNAQIKS…	S1-S4-bin2
NODE_7512_length_1362_cov_3.655700_1 # 176 # 826 # -1 # ID=417_1;partial=00;start_type=ATG;rbs_motif=None;rbs_spacer=None;gc_cont=0.473	WP_075055648.1 Nitrososphaera viennensis (AOA)	94	216	1	216	1	216	2.3e-121	422.5	AmoA_60	MVWLRRTTHYLFIVVVAVNSTLLTINAGDYIFYTDWMWTSFVVFSISQSTMLVVGAIYYMLFTGVPGTATYYATIMTIYTWVAKGAWFALGYPYDFIVVPIWIPSAMLLDLTYWATRRNKHAAIIIGGTLVGLSMPLFNMVNLLLIRDPLEVAFKYPRPTLPAYMTPIEPQVGKFYNSPVALGAGAGAVLSVPIAALGAKLNTWTYRWMAAWSKWD*	S1-T-bin1
NODE_992_length_2576_cov_3.080127_1 # 1 # 534 # 1 # ID=40_1;partial=10;start_type=Edge;rbs_motif=None;rbs_spacer=None;gc_cont=0.453	WP_075055435.1 - Nitrososphaera viennensis	89.2	176	1	176	525	700	1.4e-86	305.4	HbsT_75	PLVMKIVSPDIIHKSDAGGVKVGIKTDDELRNSFRTITENALKYKSDAKIKGVLVQEMVKSAKETILGASQDPTFGPVIMFGLGGIYVEVLKDVVFRIVPIDEQEATNMVESIKTIKLLKGVRGEKSSDLRAIADSLQRLSQLVVDFPEIKEFDINPLLVLEEGKGARVVDARIILN*	S1-T-bin1
NODE_4522_length_1604_cov_1.628793_1 # 1 # 564 # -1 # ID=220_1;partial=10;start_type=ATG;rbs_motif=None;rbs_spacer=None;gc_cont=0.447	WP_075055435.1 - Nitrososphaera viennensis	87.7	187	2	188	3	189	1.6e-93	328.6	HbsT_75	MANSIFFSPKSIAIIGASEKPGVGKTIFYNIAKHFKGKIYPVTPSNPTVGGLTAYKNVIDIPDSIDLAVVAAPSKFTPSVMEEVGKKGITGAIIVSAGFKEVDEAGAKLEREVGETAKKYDIKVIGPNCLGIMSFSKDNIMNSTFLKITPKFGNIALVSQSGAICAATVEDAEAQNIGFSKVISMGNK	S1-T-bin1
NODE_16649_length_1035_cov_1.839796_1 # 3 # 1034 # -1 # ID=1006_1;partial=11;start_type=Edge;rbs_motif=None;rbs_spacer=None;gc_cont=0.391	WP_144734303.1 - Candidatus Nitrosocosmicus arcticus	78.6	345	1	344	87	431	2.6e-153	528.1	HbsT_75	EVGKKGIKGAIIVSAGFKEVDDQGRKLEEEVGAIGRKFGTRIIGPNCLGIMSLSERNMMNATFLKITPKHRGIALVSHSGAICAATVEDAIAQGIGFSKVISMGNKVDMDENDVLELLSGDIDTKVIVMYLEDIHNGRRFMEIAKRITKDGKPIIVLKAGRTPEGAKAAMSHTGALMGSDEIYDALFTQSGVIRVDTMQELFELSTAFSKQPIPLQKGGVVIVSNAGGPAIISTDACSKYGIKMADISASSDTIAKVIPPHGSARNPVDIVGDADFIRFEKVLDEVLSNKNVDSIITMCTPSATLDYNDLARTIVNKSKGSDKTMFAALMGLAEGNENKQILSD	S1-T-bin1
NODE_6439_length_1431_cov_6.518895_1 # 3 # 926 # -1 # ID=334_1;partial=10;start_type=ATG;rbs_motif=None;rbs_spacer=None;gc_cont=0.478	WP_011610071.1 - Trichodesmium erythraeum (Cyanobacteria-type)	97.1	308	1	308	1	308	9.8e-180	618.2	PsbA_70	MTTTLQQRESANLWEQFCNWVTSTDNRIYVGWFGVLMIPTLLTATICYIIAFIAAPPVDIDGIREPVAGSLMFGNNIITGAVVPSSNAIGLHFYPIWEAASLDEWLYNGGPYQLVIFHFLIGVFCYMGREWELSYRLGMRPWICVAYSAPVAAATAVFLIYPIGQGSFSDGMPLGISGTFNFMIVFQAEHNILMHPFHMLGVAGVFGGSLFSAMHGSLVTSSLVRETTETESQNYGYKFGQEEETYNIVAAHGYFGRLIFQYASFNNSRSLHFLLGAWPVVGIWFTALGISTMAFNLNGFNFNQSIID	S1-T-bin1
NODE_8993_length_1282_cov_1.674817_4 # 935 # 1282 # -1 # ID=512_4;partial=01;start_type=Edge;rbs_motif=None;rbs_spacer=None;gc_cont=0.414	Candidatus Nitrosopumilus sp. (Group 3b)	67.8	115	1	115	456	570	9.3e-45	171	SdhA-FrdA_50	KAYVFRKEQDLAEGLKKVKELKTLGWKHVDDQAKEYNTNFINVMEIDSMLRIAEVVFIGALNRRESRGAHAREDYPMRDDVNFLKHTLAYFAADGPRMAWSPVTFTRYAPVERKY*	S1-T-bin1
k141_484945_length_4606_cov_8.0000_1 # 3 # 1769 # -1 # ID=112_1;partial=10;start_type=ATG;rbs_motif=None;rbs_spacer=None;gc_cont=0.491	Cytochrome aa3 oxidase (coxA) k141_540888_length_39829_cov_10.0000_28_1	80.3	538	1	537	1	538	9.4e-267	910.6	Cytochrome_aa3_oxidase_coxA_50	MTQAQFQESANTEARGTAPADRHWRDYFTFNTDHKVIGIQYLVTTFIFYLIGGVMATLVRTELATPDADFVTPELYNSLFTVHATVMIFLWIVPAGAGFANFLIPLMIGAKDMAFPRLNAVAFWLIPVGGVLLLSSFLVGAPQAGWTSYPPLSLVTAQAGEEIWILSVLILGTSSILGAVNFAVTIFTMRVPSMGLNEMPLFCWAMIATSALTLIATPVLAAALILLSFDLLAGTAFFNPTGNGDPIVYQHLFWFYSHPAVYIMIMPFFGVISEVLPVHSRKPIFGYLAIAYSSLAISFLGLIVWAHHMFTSGTPGWLRMFFMITTMIIAVPTGIKIFSWLATIWGGKLRLVSAMLFGMGFISTFVLGGITGIMVASVPFDIHVHDTYFVVAHLHYVLF…	S1-T-combined-bin1
k141_1159587_length_5949_cov_7.0000_4 # 1769 # 3286 # -1 # ID=29_4;partial=00;start_type=ATG;rbs_motif=None;rbs_spacer=None;gc_cont=0.494	Oxidative phosphorylation (AtpA) k141_2981653_length_5708_cov_134.4491_1_1	82.2	471	36	506	1	471	1.7e-224	770	Oxidative_phosphorylation_AtpA_50	MAAIRPDEISSIIRQQIEQYDQDVKVSNVGTVLQVGDGIARIYGLDKAMSGELLEFADGTVGIALNLEQDNVGAVLMGQGLGIQEGSAVTATGRIAEVPVGEAMLGRVVDALARPIDGKGEIKTTESRLIESPAPGIVSRRSVYEPMQTGITAIDAMIPVGRGQRELIIGDRQTGKTAIAIDTIINQKSENVICVYVAIGQKASTVANIVNVLQEKGAMDYTIVVAANASDPATLQYLAPYTGASLAEYFMYKGRHTLVIYDDLSKQAQAYRQMSLLLRRPPGREAYPGDVFYLHSRLLERAAKLSDDLGEGSMTALPIIETQAGDVSAYIPTNVISITDGQIFLSSDLFNAGLRPAVNPGISVSRVGSAAQTKAMKKVAGKVKLELAQFEELAAFSQF…	S1-T-combined-bin1
k141_1130246_length_1526_cov_6.0000_1 # 2 # 247 # -1 # ID=1392_1;partial=10;start_type=ATG;rbs_motif=None;rbs_spacer=None;gc_cont=0.500	WP_011610071.1 - Trichodesmium erythraeum (Cyanobacteria-type)	93.9	82	1	82	1	82	5.1e-43	162.2	PsbA_70	MTTTLQQRESANLWEQFCNWVTSTDNRIYVGWFGVLMIPTLLTATICYIIAFIAAPPVDIDGIREPVAGSLMFGNNIITGAV	S1-T-combined-bin1
k141_522577_length_1124_cov_6.0000_1 # 1 # 147 # 1 # ID=1993_1;partial=10;start_type=Edge;rbs_motif=None;rbs_spacer=None;gc_cont=0.490	WP_006631074.1 - Microcoleus vaginatus (Cyanobacteria-type)	97.9	48	1	48	313	360	1.9e-24	99.8	PsbA_70	VINTWADVINRANLGMEVMHERNAHNFPLDLAASEVTPVAMVAPSING*	S1-T-combined-bin1
k141_843525_length_1002_cov_7.2276_1 # 3 # 128 # -1 # ID=2231_1;partial=10;start_type=ATG;rbs_motif=None;rbs_spacer=None;gc_cont=0.460	WP_011610071.1 - Trichodesmium erythraeum (Cyanobacteria-type)	92.9	42	1	42	1	42	6.3e-21	87.8	PsbA_70	MTTTLQQRESANLWEQFCNWVTSTDNRIYVGWFGVLMIPTLL	S1-T-combined-bin1
k141_843525_length_1002_cov_7.2276_2 # 900 # 1001 # -1 # ID=2231_2;partial=01;start_type=Edge;rbs_motif=None;rbs_spacer=None;gc_cont=0.480	WP_006631074.1 - Microcoleus vaginatus (Cyanobacteria-type)	97	33	1	33	328	360	3.2e-15	68.6	PsbA_70	MEVMHERNAHNFPLDLAASEVTPVAMVAPSING*	S1-T-combined-bin1
k141_1346396_length_2401_cov_7.0000_1 # 380 # 1810 # 1 # ID=684_1;partial=00;start_type=ATG;rbs_motif=AGGA;rbs_spacer=5-10bp;gc_cont=0.535	WP_006632943.1 Microcoleus vaginatus (Type IB)	99.2	476	1	476	1	476	1.1e-286	977.2	RbcL_60	MAYAQTQTQSKTGYKAGVQDYKLTYYTPDYTPKDTDVLAAFRVTPQPGVPPEEAGAAVAAESSTGTWTTVWTDLLTDLDRYKGRCYDIEPVPNEDNQYICFIAYPLDLFEEGSVTNLLTSLVGNVFGFKALRALRLEDLRIPIAYLKTFQGPPHGITVERDKLNKYGRPLLGCAIKPKLGLSAKNYGRAVYEVLRGGLDFTKDDENINSQPFMRWRDRFLFVQEAIEKAQAETGEVKGHYLNVTAPTCEEMMERAEFAKEIKTPIIMHDYLTGGFTANTTLAKWCRRNGILLHIHRAMHAVIDRQKNHGIHFRVLAKCLRMSGGDHLHSGTVVGKLEGEKGITMGFVDLMREDHIEEDRSRGIYFTQDWASMPGVMPVASGGIHIWHMPALVEIFGDDS…	S1-T-combined-bin1
k141_361490_length_1580_cov_6.0000_2 # 272 # 1579 # 1 # ID=1327_2;partial=01;start_type=ATG;rbs_motif=None;rbs_spacer=None;gc_cont=0.531	Calothrix sp. (Group 4c)	88.8	436	1	436	1	436	5.1e-229	785	SdhA-FrdA_50	MLEHDVIIVGGGLAGCRAAVEIARTDPSLKVAVVAKTHPIRSHSVAAQGGMASSLQNVDPEDSWKAHAFDTVKGSDYLADQDAVEILTREAPGVVIDLEHMGVLFSRLPDGRIAQRAFGGHSHRRTCYAADKTGHAILHELVNNLRRCGVHIYQEWYVTRLILEEGQAKGVVMYRLLDGQIEVVRAKAVMFATGGYGRVYNTTSNDYASTGDGLAMTALAGLPLEDMEFVQFHPTGLYPVGVLISEAVRGEGAYLINSEGDRFMANYAPSRMELAPRDITSRSISIEIRAGRGINVDGSAGGPFIYLDLRHMGREKIMSKIPFAWEEAHRLLGIDAVNQPMPVRPTVHYSMGGIPTNVSGQVRSSPEGLVDGFFAAGEAACVSVHGANRLGSNSLLECV…	S1-T-combined-bin1
k141_876179_length_5700_cov_9.0000_5 # 4563 # 4790 # 1 # ID=117_5;partial=00;start_type=ATG;rbs_motif=None;rbs_spacer=None;gc_cont=0.447	Cytochrome bd oxidase(cydA) k141_1892594_length_1002001_cov_21.9995_85_1	83.3	72	1	72	1	72	4.5e-31	124.4	Cytochrome_bd_oxidase_cydA_50	MDDLFAARLQMVISLGFHIFFTYIGITMPILITFSGWKWLRTKKQEYVDIAKAWSKGVAVFFAVGAVSGTVLEQP*	S1-T-combined-bin2
k141_7291_length_3580_cov_7.0000_3 # 1313 # 2578 # -1 # ID=403_3;partial=00;start_type=ATG;rbs_motif=None;rbs_spacer=None;gc_cont=0.434	NADH oxidation(NqrF) k141_1158037_length_107952_cov_11.0000_54_1	69.5	406	36	422	28	432	2.4e-174	597.8	NADH_oxidation_NqrF_50	MILLAFDIITIITSVIVFLVFSILLISLILYAKAKLTASGPVKILINGQNIVEAEGGSSLLTTLANQKIFLPSACGGGGTCAMCKCQVLNGGGEILPTEKIYFTRKQQQEQWRLGCQVKVKQDMEIKIPEEIFGIKKWECEVVSNDNVATYIKEFVVQLPKGEFLEFEPGSYIQLDVPICEIDFKTDLYKIDEHFKDDYDKFKIWDLKMVNPEPIFRAYSMANHPAEGNIMMLNIRLATPPWDKKAGRFMNVNPGICSSYIFSRKPGDRVTISGPFGEFHIKKTDREMVYIGGGAGMAPLRSHLFHLFHTEKERNRKISYWYGGRSLREIFYTDDFRNIEKEFSNFQYNIALSEPLPEDNWNGYTGFIHQVLYDNYLKFHPEPEEIEYYLCGPPMMNAA…	S1-T-combined-bin2
k141_1548791_length_1654_cov_6.0000_1 # 1 # 1443 # 1 # ID=1155_1;partial=10;start_type=Edge;rbs_motif=None;rbs_spacer=None;gc_cont=0.468	WP_039138551.1 - Flavihumibacter solisilvae - Atypical	85.6	464	1	464	197	660	2.7e-248	849.4	NosZ_50	NFKGSVSFISVNPQSGLMNIAFQIRTPGVNFDLSRAGKGKSHGWFFFSCYNSEKANTLLEVNASARDKDFIMAVNWKKAEEYVHAGKGKMEPVKYAHNVYDDRTHTATSTMMNQVLVLDPKDCPDMLYFIPAPKSPHGADTDPTGEYIVASGKLAATIPVFSFTKLQQAIANKQFDGDYDGIPVIRYEAALHGEVQKPGLGPLHTEFDANGNAYTSFFVSSEIVKWRLSDLKVLDRVPTYYSIGHLSVPGGPTTKPYGKYVIAYNKITKDRYLPTGPELTQSAQLYDISGDKMKLILDFPTTGEPHYAEAIPASVLEKKQRKIFKIEENAHPYAAKGEGQAKVERKGNQVHVWMTAIRSHLTPDNIEGVKMGDEVYFHVTNLEQDWDVPHGFAIKGAIN…	S1-T-combined-bin2
k141_1633011_length_4145_cov_10.0000_6 # 3569 # 4144 # 1 # ID=305_6;partial=01;start_type=ATG;rbs_motif=TAAA;rbs_spacer=8bp;gc_cont=0.505	Oxidative phosphorylation (AtpA) k141_2322932_length_3353_cov_6.0000_2_1	90.6	192	1	192	1	192	8.9e-97	344.4	Oxidative_phosphorylation_AtpA_50	MPEINPDEISAILRQQLSNFNASADLEEVGTVLQMGDGIARVYGLGNVGAGELVEFENGVRGIALNLEEDNVGAVLMGEMGDLQEGSKVRRTGQIASIKVGEGMVGRVVNTLGEPIDGKGPIAGERYEMPLERKAPGVIYREPVKEPLQTGIKAIDAMIPIGRGQRELVIGDRQTGKSAIVLDTIINQKEFY	S1-T-combined-bin2
k141_1007344_length_2541_cov_6.9450_2 # 882 # 2540 # 1 # ID=784_2;partial=01;start_type=ATG;rbs_motif=TAAAA;rbs_spacer=8bp;gc_cont=0.417	Cytochrome aa3 oxidase (coxA) k141_3368467_length_6427_cov_6.0032_3_1	53.8	513	37	548	18	515	2.6e-157	547	Cytochrome_aa3_oxidase_coxA_50	MNNETNQPIHSEVVTTHEGYHVAHDGDGNGHHHHHKETFITKYIFSQDHKTIARQFLITGMIWAIIGGLFSVLFRLQLGYPDEQFGILETVFGKWGQGGTIHPEFYYALVTMHGTVLVFFVLTGGLSGTFANLLIPLQIGARDMASPFLNMLSYWFFFLASVVMISSLFVQTGPASGGWTMYPPLSALGQANLGSKLGTDLWITSMALFVVSSLLGGLNYIATILNMRTKGMSMTRLPLTIWALFFTAILGVLSFPVLLSGFILLLFDRNLGTSFYLSDIVVNGQILPNEGGSAILYQHLFWFLGHPEVYIIILPAMGLVSEVMSVNARKPIFGYMAMVGSLFAITILAFLVWAHHMFVSGLNPFLGAFFVLLTLLIAIPSAIKVFNWLTTLWRGNLHF…	S3-C-combined-bin1
k141_49064_length_1823_cov_5.0000_3 # 1061 # 1495 # -1 # ID=1117_3;partial=00;start_type=TTG;rbs_motif=None;rbs_spacer=None;gc_cont=0.425	Cytochrome aa3 oxidase (coxA) k141_941686_length_15292_cov_19.9858_9_1	61.2	139	1	139	417	554	5e-52	195.3	Cytochrome_aa3_oxidase_coxA_50	MFAGLFYWFPKITGKTLNEKSGKWFFWLFVIGFNLTFFLQHFLGLMGMPRKVYTYQEIPWYTVLNLLSSAGAYLMAAAVMLFLYNIYKTLKSSEAVENKDPWNAFTLEWYAGAPPEEKNFVDVPVVGSRRPFWDLKIPHNRDYD*	S3-C-combined-bin1
k141_2402589_length_4140_cov_9.5926_3 # 1246 # 2823 # -1 # ID=366_3;partial=00;start_type=ATG;rbs_motif=TAAA;rbs_spacer=8bp;gc_cont=0.495	Oxidative phosphorylation (AtpA) k141_2322932_length_3353_cov_6.0000_2_1	93.2	526	1	526	1	526	9.4e-282	960.3	Oxidative_phosphorylation_AtpA_50	MPEINPDEISAILRQQLSNFNASADLEEVGTVLQMGDGIARVYGLGNVGAGELVEFENGVRGIALNLEEDNVGAVLMGEMGDLQEGSKVRRTGQIASIKVGEGMVGRVVNTLGEPIDGKGPIAGERYEMPLERKAPGVIYREPVKEPLQTGIKAIDAMIPIGRGQRELVIGDRQTGKSAIVLDTIINQKEFYQAGKPVYCIYVAIGQKASTIAGVMKTLQDAGAMDYTIIVAASASDPAPLQFYAPFAGAAIGEFFRDTGRPALIIYDDLSKQAVAYREVSLLLRRPPGREAYPGDVFYLHSRLLERAAKVISNDAVARQMNDLPESIRHLAKGGGSLTALPIIETQAGDVSAYIPTNVISITDGQIFLESNLFNAGIRPAINVGISVSRVGGNAQIKS…	S3-C-combined-bin1
k141_1799422_length_2594_cov_6.0000_1 # 1 # 1932 # -1 # ID=757_1;partial=10;start_type=ATG;rbs_motif=TAA;rbs_spacer=6bp;gc_cont=0.502	Leadbetterella byssophila (Group 1c)	80	644	2	644	6	649	0	1076.6	SdhA-FrdA_50	MLDGKIPAGPIEKKWEDYKGHVRLVNPANKRRLEIIVIGTGLAGASAAASLGELGYKVKAFCFQDSPRRAHSIAAQGGINAAKNYQNDGDSVFRLFYDTIKGGDYRAREANVHRLAEVSVNIIDQCVAQGVPFAREYGGLLSNRSFGGTQVQRTFYAAGQTGQQLLIGAYQALERQVALGNVAQYTRHEMLELVIIDGKARGIIARNLVTGELERHFGHAVLLCSGGYGNVFYLSTNAMGSNTTAIWKAHKKGAFFGNPCFTQIHPTCIPVTGEHQSKLTLMSESLRNDGRIWVPKKQGDNRRPNEIPEDERDYYLERRYPAFGNLVPRDVASRAAKERCDAGYGVGTSRQAVYLDYASAIQRYGKAEANKRGMANAGADAITAMGKEVVKEKYGNLFD…	S3-C-combined-bin1
k141_310826_length_6138_cov_8.9391_1 # 1 # 582 # 1 # ID=231_1;partial=10;start_type=Edge;rbs_motif=None;rbs_spacer=None;gc_cont=0.486	Cytochrome aa3 oxidase (coxA) k141_3524644_length_7365_cov_9.0000_3_1	79.7	192	1	192	361	552	3.9e-92	328.9	Cytochrome_aa3_oxidase_coxA_50	MLFALGGISNWLFAGITGIFLASVPIDIHVNNTYFVVGHFHYVLYGAIVMGIYAGIYHWFPKMTGRMYSESWGKIHFWLAFIGTNLNFLPMHPLGLQGMLRRVASYAPEYTSWNIIASLGGFLLGMSTLPFIFNMVISWMQGEKAPANPWRAIGLEWLVSSPPPVENFEEIPIIISEPYGYGKSEPLTSNLPE*	S3-C-combined-bin3
k141_1925972_length_4135_cov_7.0000_1 # 2 # 991 # -1 # ID=539_1;partial=10;start_type=ATG;rbs_motif=GGA/GAG/AGG;rbs_spacer=5-10bp;gc_cont=0.462	Cytochrome aa3 oxidase (coxA) k141_540888_length_39829_cov_10.0000_28_1	62.4	330	1	330	1	322	1.6e-125	440.7	Cytochrome_aa3_oxidase_coxA_50	MTQVEFPRNTPPEGKKPEMVAGHTSHPKAWKWQDYFTFNVDHKVIGIQYLVTAFVFYLIGGLMAVALRVELATPESDVLDPNLYNAFMTNHGTIMIFLWIVPSAIGGFGNYLVPLMVGARDMAFPKLNAIAFWLNPPAGLLILGSFIFGGSQSGWTAYPPLSLVTAPIAQTMWILAIVLVGTSSILGSLNFVITILMMKVPSMKWDQVPLFCWAILATSLLALLSTPVLAAGLVLLLFDLNFGTSFFKPDAGGNVVIYQHLFWFYSHPAVYLMILPIFGIMSEVIPVHARKPIFGYKAIAYSSLAICVVGLFVWVHHMFTSGTPGWMRMF	S3-C-combined-bin3
k141_125979_length_2913_cov_6.9524_1 # 2 # 1225 # 1 # ID=902_1;partial=10;start_type=Edge;rbs_motif=None;rbs_spacer=None;gc_cont=0.462	Cytochrome aa3 oxidase (coxA) k141_540888_length_39829_cov_10.0000_28_1	67.8	398	1	397	148	545	7e-168	581.6	Cytochrome_aa3_oxidase_coxA_50	TAYPPLSLVTAPIAQTMWILAIVLVGTSSILGSLNFVITILMMKVPSMKWDQVPLFCWAILATSLLALLSTPVLAAGLVLLLFDLNFGTSFFKPDAGGNVVIYQHLFWFYSHPAVYLMILPIFGIMSEVIPVHARKPIFGYKAIAYSSVAICVVGLFVWVHHMFTSGTPGWMRMFFTISTLIVAVPTGVKIFAWVATLWGGKIRFTGAMLFAIGLLSMFVMGGLSGVTMGTAPFDVHVHDTYYVVGHFHYVLFGGSVFGIYAGIYHWFPKMTGRMLNESLGRIHFALTFIGTNLTFLPMHELGLKGMPRRVAMYDPQFIDLNQICTFGSIVLGISVIPFAINMIYSWLKGPLAGDNPWQALTLEWTTSSPPAIENWEVLPVVTHGPYDYGHDHSTEIQP…	S3-C-combined-bin3
k141_820600_length_2635_cov_6.0000_1 # 2 # 1441 # -1 # ID=1004_1;partial=10;start_type=ATG;rbs_motif=None;rbs_spacer=None;gc_cont=0.478	Cytochrome aa3 oxidase (coxA) k141_3524644_length_7365_cov_9.0000_3_1	72.5	480	1	480	1	480	3.3e-217	745.7	Cytochrome_aa3_oxidase_coxA_50	MTNVPIEGILLPDEKHNHESPSNWKEYFSFSTDHKVIGIQYLVTSFFFFLVGGIFAMVMRGELMTPESDLVDRTVYNGMFTMHGTVMLFLWTFPSLVGFANYLVPLMIGARDMAFPRLNAVAFWMVPVVGIIMMGSFFVPGGPAQAGWWSYPPVSLQNPTGNLINGQVLWLLAVAISGVSSIMGAVNFVTTIVKMRAPGMGFFKMPLFVWAVFSAQIIQLFGLPALTAGAVMLLLDLTAGTAFFDPAKGGNPVMFEHYFWFYSHPAVYVIILPIFGIFSEIFPVYSRKPLFGYKVVAVSSILIAIVSGIVWVHHMYVSGTPGWMRLIFMLTTMFVSVPTGIKVFAWVATIWGGKLRLTTPMLFALGALIMFVFAGITGIMLSSVPVDVHVNNTYFVVGH…	S3-C-combined-bin3
k141_6728_length_4916_cov_8.0000_1 # 106 # 1020 # -1 # ID=401_1;partial=00;start_type=ATG;rbs_motif=None;rbs_spacer=None;gc_cont=0.472	AWT53225.1 hydrogenase-2, small subunit [Mycolicibacterium smegmatis MKD8] - 2a	68.4	307	1	304	17	323	4.6e-132	455.7	hyd_short_40	MSFLNAEEPTVCDLIADFGIKVLWHPSLGLELGDNLQTLLRDCISGAIPLDILVFEGSVVNAPNGTGEWNRFADRAMKDWLADLAKVAQFIVAVGDCATWGGIPAMSPNPSESEGLQFLKRQEGGFLGKDFLSQAGLPVINIPGCPAHPDWITQILVAIATGRIADIAFDELNRPQTFFNTYTQTGCTRNVHFAYKASTAEFGQRKGCLFYDLGCRGPMTHSSCNRILWNRVSSKTRAGMPCLGCTEPEFPFFDLKPGTVFKTQTVMGVPKELPPGVNKKDYALLTMVAKDAAPPWAEEDFFTV*	S3-C-combined-bin3
k141_1684665_length_9090_cov_6.9852_10 # 7229 # 8122 # -1 # ID=78_10;partial=00;start_type=ATG;rbs_motif=AGGA;rbs_spacer=5-10bp;gc_cont=0.457	WP_012407784.1 - Nostoc punctiforme	99.7	297	1	297	1	297	1.4e-168	584.3	NifH_50	MTDEKIRQIAFYGKGGIGKSTTSQNTLAAMAEMGQRILIVGCDPKADSTRLMLHSKAQTSVLQLAAERGAVEDIELEEVMLTGFRDVRCVESGGPEPGVGCAGRGIITAINFLEENGAYKDVDFVSYDVLGDVVCGGFAMPIREGKAQEIYIVTSGEMMAMYAANNIARGVLKYAHTGGVRLGGLICNSRNVDREIDLIETLAKRLNTQMIHYVPRDNIVQHAELRRMTVNEYAPDSNQSNEYRILAKKIIDNDKLAVPTPIEMEELEELLIEFGILESDENTAMLVGKSATEAPVK*	S3-C-combined-bin3
k141_2248311_length_7256_cov_8.0000_8 # 4868 # 6388 # 1 # ID=147_8;partial=00;start_type=ATG;rbs_motif=None;rbs_spacer=None;gc_cont=0.473	Oxidative phosphorylation (AtpA) k141_2981653_length_5708_cov_134.4491_1_1	82	471	37	507	1	471	9.8e-220	754.2	Oxidative_phosphorylation_AtpA_50	MSISIRPDEISSIIQQQIEQYDQEVKVANVGTVLQVGDGIARIYGLEKAMAGELLEFEDGTIGIAQNLEEDNVGAVLMGEGLEIQEGSSVTATGRIAQIPVGEALIGRVVDALGRPIDGKGDIKSSDSRLIESPAPGIIARRSVHEPMQTGITAIDSMIPIGRGQRELIIGDRQTGKTAIAIDTIINQKEEDVICVYVAIGQKASTVANVVQTLQEKGAMDYTIVVAASASEPATLQYLAPYTGATIAEYFMYKGKATLVIYDDLSKQAQAYRQMSLLLRRPPGREAYPGDVFYIHSRLLERAAKLSDELGKGSMTALPIIETQAGDVSAYIPTNVISITDGQIFLSSDLFNAGIRPAVNPGISVSRVGSAAQTKAMKKVAGKIKLELAQFDDLQAFAQ…	S3-C-combined-bin3
k141_123402_length_14089_cov_8.0000_11 # 11026 # 13284 # -1 # ID=15_11;partial=00;start_type=ATG;rbs_motif=AGGAG;rbs_spacer=5-10bp;gc_cont=0.492	WP_012410173.1 - Nostoc punctiforme (Cyanobacteria-type)	95.2	752	1	752	1	752	0	1523.1	PsaA_80	MTISPPEREEKKARVIVDNDPVPTSFERWAQPGHFDRSLARGPKTTTWIWNLHALAHDFDTHTSDLEDISRKIFSAHFGHLAVVMVWFSGMIFHGAKFSNYEAWLSDPLNVRPSAQVVWPIVGQDILNGDVGGGFHGIQITSGLFQVWRGWGITNSFQLYVTAIGGLVLAGLFLFAGWFHYHKRAPKLEWFQNTESMLNHHLSVLLGCGSLGWAGHIIHVSAPTNKLLDAGVALKDVPLPHEFILNKDLLTELYPSFAAGLAPFFTLNWGQYADFLTFKGGLNPVTGGLWMTDIAHHHLAIAVVFIIAGHQYRTNWGIGHSIKEILENHKGPFTGEGHKGLYENMTSSWHAQLGTNLALLGSLTIIVAHHMYAMPPYPYLATDYATQLCIFTHHMWIGA…	S3-C-combined-bin3
k141_2335773_length_13527_cov_7.2704_5 # 4278 # 5360 # -1 # ID=21_5;partial=00;start_type=ATG;rbs_motif=None;rbs_spacer=None;gc_cont=0.470	WP_006196269.1 - Nodularia spumigena (Cyanobacteria-type)	91.4	360	1	360	1	360	7.7e-200	685.3	PsbA_70	MTTTLQRRSSANIWEQFCEWITSTDNRLYVGWFGVLMIPTLLTATTCFIIAFIAAPPVDIDGIREPVAGSLIYGNNIISGAVVPSSNAIGLHFYPIWEAASLDEWLYNGGPYQLVIFHFLIGCACYMGRQWELSYRLGMRPWICVAYSAPLASATAVFLIYPIGQGSFSDGMPLGISGTFNFMLVFQAEHNILMHPFHQLGVVGVFGGALISAMHGSLVTSSLVRETTENESANYGYKFGQEQETYNIVAAHGYLGRLFWQYVSFQNSRSLHFVLAALPVIGIWFTALGISTMAFNLNGFNFNQSVIDSQGRVINTWADVINRANLGMEVMHERNAHNFPLDLAAGEAAPVALTAPAIHG*	S3-C-combined-bin3
k141_1402583_length_5671_cov_7.0000_4 # 3754 # 4830 # -1 # ID=288_4;partial=00;start_type=ATG;rbs_motif=None;rbs_spacer=None;gc_cont=0.458	WP_026720944.1 - Fischerella sp. PCC 9431 (Cyanobacteria-type)	92.6	352	1	352	1	352	1.7e-199	684.1	PsbA_70	MTTTLGRSESGNLWDRFCQWITSTDNRLYIGWFGVLMIPTLLTATICFIIAFIAAPPVDIDGIREPVSGSLLYGNNIITGAVVPTSNAIGLHFYPIWEAASMDEWLYNGGPYQLIVLHFLIGIFCWLGRQWELSYRLGMRPWICVAYSAPVAAATSVFLIYPIGQGSFSDGMPLGISGTFNFMFVFQAEHNILMHPFHQLGVAAVFGGAFFCAMHGSLVTSSLVRETTESESQNYGYKFGQEQETYSIVAAHGYFGRLIWQYASFNNSRSLHFFLAAWPVVGIWLTALGISTMAFNLNGFNFNQSVLDSKGHVINTWADVLNRANLGIEVMHERNAHNFPLDLAAGEAVPVATMSTTG*	S3-C-combined-bin3
k141_1565125_length_4290_cov_9.0000_5 # 4172 # 4288 # -1 # ID=513_5;partial=01;start_type=Edge;rbs_motif=None;rbs_spacer=None;gc_cont=0.521	WP_096642454.1 - Calothrix brevissima (Cyanobacteria-type)	92.1	38	1	38	323	360	1e-17	77	PsbA_70	RANLGMEVMHERNAHNFPLDLAAGDVAPVAMSAPAING*	S3-C-combined-bin3
k141_1502522_length_3771_cov_7.9576_4 # 3694 # 3771 # -1 # ID=627_4;partial=01;start_type=Edge;rbs_motif=None;rbs_spacer=None;gc_cont=0.500	WP_096642454.1 - Calothrix brevissima (Cyanobacteria-type)	88	25	1	25	336	360	9e-10	50.1	PsbA_70	AHNFPLDLAAGDVAPVAMSAPAING*	S3-C-combined-bin3
k141_2097158_length_2929_cov_8.3142_1 # 1 # 219 # 1 # ID=891_1;partial=10;start_type=Edge;rbs_motif=None;rbs_spacer=None;gc_cont=0.479	WP_006277566.1 - Cylindrospermopsis raciborskii (Cyanobacteria-type)	93.1	72	1	72	289	360	1.4e-36	140.6	PsbA_70	GVSTMAFNLNGFNFNQSIIDSSGRVISTWADVINRANLGMEVMHERNAHNFPLDLAAGDVAPVAMSAPAING*	S3-C-combined-bin3
k141_493894_length_4360_cov_8.0000_3 # 1099 # 2529 # -1 # ID=497_3;partial=00;start_type=ATG;rbs_motif=AGGA;rbs_spacer=5-10bp;gc_cont=0.491	WP_069072882.1 Nostoc sp. KVJ20 (Type IB)	99.8	476	1	476	1	476	1.1e-286	977.2	RbcL_60	MSYAQTKTQSKSGYQAGVKDYRLTYYTPDYTPKDTDLLAAFRMTPQPGVPPEEAGAAVAAESSTGTWTTVWTDLLTDLDRYKGRCYDIEPVPGEDNQYICYVAYPLDLFEEGSVTNVLTSIVGNVFGFKALRALRLEDIRFPVAYIKTFQGPPHGIQVERDKLNKYGRPLLGCTIKPKLGLSAKNYGRAVYECLRGGLDFTKDDENINSAPFQRWRDRFLFVAEAINKSQAETGEIKGHYLNVTAPTCEEMLKRAEYAKELKMPIIMHDYLTAGFTANTTLARWCRDNGILLHIHRAMHAVIDRQKNHGIHFRVLAKALRLSGGDHIHTGTVVGKLEGERGITMGFVDLLRENYIEQDKSRGIYFTQDWASLPGVMAVASGGIHVWHMPALVEIFGDDS…	S3-C-combined-bin3
k141_963620_length_4749_cov_9.0000_1 # 1026 # 1856 # 1 # ID=430_1;partial=00;start_type=ATG;rbs_motif=AGGAG;rbs_spacer=3-4bp;gc_cont=0.416	WP_092676678.1 - Siccationidurans arizonensis (Pantorhodopsin)	52.6	232	1	230	1	227	3.8e-68	247.7	RHO_50	MDWHNLFHWLYIAGMATGAIHFISLSRNPRGVPKYEYLIATFIPIWSGLAYLSMVLPHGDLQQGKVLVAGQIAHYARYLDWIVTTPLLLLALSLTAMHYLAKKDWTLIASLMGTQVIVVVCGLIADLSTVPWVRYLWYINGVVAFLIVLWGIWNPLRAKTRSQGRELSELFDKITTYFTVFWIGYPIVWIIGPSGFGWINQTMDTFLFCLLPFFSKVGFSFLDLHGLRSLHDSREETSADEAFGSTFRFLASIVIPRMSQRKSSHRKVRYLPGDFR*	S3-C-combined-bin3
k141_1803588_length_2923_cov_6.0000_1 # 87 # 1814 # 1 # ID=896_1;partial=00;start_type=ATG;rbs_motif=GGA/GAG/AGG;rbs_spacer=5-10bp;gc_cont=0.468	Nostoc sp. (Group 4c)	91.8	575	1	575	1	575	0	1082.4	SdhA-FrdA_50	MLEHDVIIVGGGLAGCRAAVEIARTDPNLNIAVVAKTHPIRSHSVAAQGGMAASLKNVDAEDSWKAHAFDTVKGSDYLADQDAVAILTQEAPDVVIDLEHMGVLFSRLPDGRIAQRAFGGHSHNRTCYAADKTGHAILHELVNNLRRYGVQVYEEWYVMRLILEENEAKGVVMFHLLDGHIEVVRAKAVMFATGGYGRVYNTTSNDYASSGDGLAMTAIAGLPLEDMEFVQFHPTGLYPVGVLISEAVRGEGAYLINSEGDRFMANYAPSRMELAPRDITSRAIAYEIRAGRGIHLNGSAGGPFVYLDLRHMGKEKIMSRVPFCWEEAHRLVGVDAVTQPMPVRPTIHYCMGGIPVNTDGQVRSSGDGLVDAFFAAGETSCVSVHGANRLGSNSLLECV…	S3-C-combined-bin3
k141_1556104_length_3687_cov_7.0000_3 # 1817 # 3583 # 1 # ID=324_3;partial=00;start_type=ATG;rbs_motif=GGA/GAG/AGG;rbs_spacer=5-10bp;gc_cont=0.503	Cytochrome aa3 oxidase (coxA) k141_540888_length_39829_cov_10.0000_28_1	74.5	589	1	589	1	589	1.7e-268	916.4	Cytochrome_aa3_oxidase_coxA_50	MTQAELQEKANKPAQAHGHGARKWQDYFTFNTDHKVIGIQYLVAAFFFFFVGGILATIIRVELATPASDFVSPETYNRMFTMHGTIMIFLWVVPAGTGAFANYLIPLMIGAKDMAFPKLNAVAFWMNAVGGVLLLTSFFVGPAEAGWTSYPPLSTIASKAGEAIWIFSILVAGTSSILGGLNIGVTILKMRVPGMGLNQMPLFCWSMLATTALQLLATPVLAAALILLAFDLIAGTTFFNPTGGGDPVVYQHMFWFYSHPAVYIMILPFFGVISEVIPVHARKPIFGYRAIAYSSIAISFLGLLVWAHHMFTSGTPGWMRMFFMIASMIIAVPTGIKIFSWLATLWRGKISLESPMLFAMGFISVFVIGGITGVMVASVPFDIHVHDTYFVVGHLHYVL…	S3-C-combined-bin4
k141_176502_length_8366_cov_8.0785_2 # 1385 # 3640 # -1 # ID=14_2;partial=00;start_type=ATG;rbs_motif=AGGAG;rbs_spacer=5-10bp;gc_cont=0.520	WP_073595566.1 - Phormidium ambiguum (Cyanobacteria-type)	90.1	751	1	751	1	751	0	1441.4	PsaA_80	MTISPPGREAKAKVVVDKDPVPTSFEKWAKPGHFDRTLARGPKTTTWIWNLHANAHDFDSHTSDLEDVSRKIFSAHFGHLAVVFVWLSGMYFHGARFSNYEAWLSDPTKIKPSAQVVWPIVGQGILNGDVGGGFHGIQITSGFFQLWRASGITNEFQLYCTAIGGLVMAALMLFAGWFHYHKRAPKLEWFQNVESMMNHHLAGLLGLGSLGWAGHQIHVSLPINKLLDAGVAAKDIPLPHEFILNSSLMAELYPSFNQGLKPFFTLNWGQYADFLTFKGGLNPVTGGLWLSDTAHHHLAIAVLFIIAGQMYRTNWGIGHSMKEILENHKGPFTGEGHKGLYETLTTSWHAQLAINLAMLGSLTIIVAHHMYAMPPYPYLATDYPAQLSLFTHHMWIGAF…	S3-C-combined-bin4
k141_863672_length_6622_cov_8.0000_7 # 6312 # 6620 # -1 # ID=49_7;partial=01;start_type=Edge;rbs_motif=None;rbs_spacer=None;gc_cont=0.521	WP_015229407.1 - Dactylococcopsis salina (Cyanobacteria-type)	93.1	102	1	102	259	360	5.6e-55	202.2	PsbA_70	IFQYASFNNSRSLHFFLAAWPVVGIWFTALGISTMAFNLNGFNFNQSIIDSQGRTIGTWADVLNRANLGFEVMHERNAHNFPLDLAAGEATPVAMIAPVING*	S3-C-combined-bin4
k141_21550_length_2328_cov_5.0000_2 # 1972 # 2328 # 1 # ID=739_2;partial=01;start_type=ATG;rbs_motif=None;rbs_spacer=None;gc_cont=0.535	WP_006101755.1 - Coleofasciculus chthonoplastes (Cyanobacteria-type)	95	119	1	119	1	119	2.2e-66	240.4	PsbA_70	MTTTLQRRESASVWERFCNWVTSTDNRLYVGWFGVLMIPTLLTATTCFIIAFIAAPPVDIDGIREPVAGSLMYGNNIISGAVVPSSNAIGLHFYPIWEAASLDEWLYNGGPYQLVIFHF	S3-C-combined-bin4
k141_1330733_length_3180_cov_7.0000_2 # 365 # 2038 # -1 # ID=448_2;partial=00;start_type=ATG;rbs_motif=None;rbs_spacer=None;gc_cont=0.532	Calothrix sp. (Group 4c)	83.7	557	1	557	1	557	1.5e-281	959.9	SdhA-FrdA_50	MREHDVIIVGGGLAGCRAALEIKRTDPSLDVALVAKTHPIRSHSVAAQGGMAATLNNVDAEDTWEAHAFDTVKGSDYLADQDAVEILTREAPDVVIDLEHMGVLFSRLPDGRIAQRAFGGHSHRRTCYAADKTGHAILHELVNNLRRNGVRIYDEWYVTQLILEEGQAKGVVMFHILDTELLVVRAKAVMFATGGYGRVFNTTSNDYASTGDGLAMSAVAGVPLEDMEFVQFHPTGLYPVGVLISEAVRGEGAYLINSQGDRFMANYAPSKMELAPRDITSRAITREIRAGRGIHPDGSAGGPFVYLDLRHMGKEKIMSRVPFCWEEAHRLVGIDAVHQPMPVRPTVHYSMGGIPVNTDGQVRSGADGVVEGFFAAGEAACVSVHGANRLGSNSLLECV…	S3-C-combined-bin4
k141_1265321_length_2904_cov_4.0000_2 # 499 # 2610 # -1 # ID=78_2;partial=00;start_type=TTG;rbs_motif=None;rbs_spacer=None;gc_cont=0.359	WP_144734303.1 - Candidatus Nitrosocosmicus arcticus	83.2	703	1	703	1	703	0	1166	HbsT_75	MSTDNIKNIFLSPSSIAIIGASEKPGVGKAIFLNILNGYRGKIYPITPSSSSVFGIKAYKSVLDIPEDVDLAVVATPSKIVPSVMEEIGKKKIKASIIVSAGFKEVDESGAKLEQQIQEIGRHHGIRIIGPNCLGIMSLTEQNLMNLTFLKITPKYGEIALVSQSGAICAATVEDAMAQGIGFSKVISMGNKVDMDENDILELLEEDPSTKVILMYLEDIHDGRRFMNIAKRITLEKRKPIIVLKSGRTPEGAKAAMSHTGALMGSDEIYESVFKQSGVIRVDTMQELFELSTAFSKQPLPVNDKGVVIVSNAGGPAIISTDSCSKYGIQMADISNSKDIISKVIPPHGSSKNPVDIVGDADFNRFEKVLQEVLSNPNVGSVVTMCTPSATLDYNELAK…	S3-C-combined-bin5
k141_956219_length_3236_cov_7.0000_3 # 1724 # 3235 # -1 # ID=990_3;partial=01;start_type=Edge;rbs_motif=None;rbs_spacer=None;gc_cont=0.586	Cytochrome aa3 oxidase (coxA) k141_3368467_length_6427_cov_6.0032_3_1	54.5	448	3	449	128	570	5.1e-144	502.7	Cytochrome_aa3_oxidase_coxA_50	SSMVMLSSLFIETGPAAGGWVVYPPLSALPQALNGSGLGMTMWLVSMALFIVSSLLGSINYITTVINLRTRGMSFSRLPLTIWAFFLTAIIGVLSFPVLFSAALLLIFDRSFGTSFYLSEIYIGGEALHNVGGSPLLYQHLFWFLGHPEVYIVLLPALGITSEIIATNSRKPIFGYRAMIGSMMAITVLSFVVWAHHMFVSGLNPFLGSIFMFLTLIIAVPSAVKAFNYITTLWRGNIVFTPAMLFSIGLVSVFISGGLTGIALGNSAIDIQLHDTYFVVAHFHLVMGSASFFGLMAGVYHWFPKMFGRMMDDKLGAIHFWCTFIGVYLVFFPMHYMGIAGFPRRYYSFTGFEVWKNLYLDLTGFITIAAGFTAASQFIFLWNFLYSIFRGRRAPQNPW…	S3-T-combined-bin2
k141_2027901_length_6268_cov_7.0000_2 # 320 # 1642 # 1 # ID=267_2;partial=00;start_type=ATG;rbs_motif=None;rbs_spacer=None;gc_cont=0.636	Cytochrome bd oxidase(cydA) k141_40074_length_51433_cov_10.0000_19_1	76	438	1	438	1	437	4.7e-197	678.3	Cytochrome_bd_oxidase_cydA_50	MEDLLSARLQMAVSLGFHIIFACIGMVMPFLMAFAHWKWLRTGQPVYLDLTKTWSKGVAIFFATGAVSGTVLSFELGLLWPEFMRHAGPVIGMPFSWEGTAFFLEAIALGLFLYGWNRLNKWVHWGTGVVVGLSGVASGIFVVAANAWMNSPAGFDWVDGQAVNIDPVAAMFNRAWFSQSLHMTLAAFVSTCFAVAGIHALLLLRHPGHPLHRRAFRIALTFGAVAAFLQPISGDISAKDVAVRQPAKLAAMEALFETSKPASLLIGGIPNEKEKRVDYAIHLPNLLSFLAHGDLNAEVKGLDQFPVEEWPPVLVTHVAFQVMVGCGMLLMAVGLAFLLVQWKWKHLLEHRVLLTAVALATPLGFIAVEAGWTVTEVGRQPWIVYGIMKTKDALTPMPG…	S3-T-combined-bin2
k141_2601103_length_3379_cov_4.7347_3 # 1117 # 3243 # -1 # ID=931_3;partial=00;start_type=ATG;rbs_motif=None;rbs_spacer=None;gc_cont=0.612	Cytochrome cbb3 oxidase (ccoN) k141_12319191_length_5396_cov_6.0000_1_1	74.5	706	8	709	1	705	0	1124.8	Cytochrome_cbb3_oxidase_ccoN_50	MQIEKFNYDNKIVKFFAIATMFWGVVGMAVGLTVALQLVFPALNFELPYTTFGRIRPLHTNAVIFAFVGNAIFAGVYYSLQRLLKARMFSDALSWVNFWGWQLIIVAAAITLPLGITTSKEYAELEWPIDIAITLIWVVFGWNMIGTILKRRERHLYVAIWFYLATLVTVAVLHIVNSFSLPISFLKSYSFYAGVQDALVQWWYGHNAVAFFLTTPYLGLMYYFLPKAANRPVYSYRLSIVHFWSLIFIYIWAGPHHLLYTSLPDWAQALGTAFSVMLIAPSWGGMVNGLLTLRGAWDKVREEPVLKFLVVAVTAYGMATFEGPMLSLKNVNAIAHFTDWIVAHVHVGALGWNGFLTFGMIYWLVPQMWKTQLYSKKLANVHFWLGTLGIICYALPLYW…	S3-T-combined-bin2
k141_2029863_length_2932_cov_6.0000_1 # 3 # 1295 # -1 # ID=1119_1;partial=10;start_type=ATG;rbs_motif=None;rbs_spacer=None;gc_cont=0.617	NADH oxidation(NuoF) k141_5229699_length_121003_cov_12.0041_10_1	81	431	1	431	1	431	7.4e-216	740.3	NADH_oxidation_NuoF_50	MGLKILTEHIAKPGIETFEVYRQNGGYAAVEKALKTMTPDEVTEEVKKSGLRGRGGAGFPAGMKWGFLAKPEGKPRYLLCNADESERGTFKDRYLMATSPHTLIEGMIVSSYALGAKTSYIYVRGEMLYVIRILEKAIEEARAKGFLGQNILGTDYSLELYVHPGGGAYICGEETALLESLEGKRGNPRNKPPFPAVSGLYACPTVVNNVETISAVSWIINNGGEAYSKIGVGRSTGTKLISACGNINKPGVYEIELGVPVEEFIYSDQYCGGIANGKKLKAVVAGGSSVPILPANLILKTANGENRLMTYESLADGGFATGTMLGSGGFIVFDEDQCIVRNTWNFSRFYHHESCGQCSPCREGTGWMEKVLHRIENGHGHLRDIDLLVDVAKKIEGNT…	S3-T-combined-bin2
k141_963348_length_6883_cov_6.0000_7 # 4830 # 5231 # 1 # ID=200_7;partial=00;start_type=ATG;rbs_motif=None;rbs_spacer=None;gc_cont=0.614	WP_083536735.1 - Steroidobacter denitrificans	53.4	118	16	133	17	134	5.7e-34	134	NirS_50	MTKVFLLFPVLLLFIAAFSPADDLAGSVKRGEAVYTATCVSCHQVTGTGVPGVFPPLAKSDYLMGDAKRAIRTVLHGLEGEITVNGEPYNQQMPSQSHLSDGQVADVLNYVRNTWGNQGPAITPAQVKAERQQ*	S3-T-combined-bin2
k141_637637_length_7126_cov_6.5337_1 # 1 # 285 # -1 # ID=183_1;partial=10;start_type=ATG;rbs_motif=None;rbs_spacer=None;gc_cont=0.565	Oxidative phosphorylation (AtpA) k141_919668_length_84578_cov_9.8750_43_1	83	94	2	95	3	96	3.2e-39	152.1	Oxidative_phosphorylation_AtpA_50	MVSVRPDEVSAILRAQLSNAKTEAELEEVGTVLQVGDGVARIYGLSKAQSGELVEFANGLNGLVLNLEEDNVGVVCLGDYSGIREGDTVRRTNRI	S3-T-combined-bin2
k141_220651_length_3208_cov_6.0000_1 # 2 # 1567 # 1 # ID=1001_1;partial=10;start_type=Edge;rbs_motif=None;rbs_spacer=None;gc_cont=0.614	Oxidative phosphorylation (AtpA) k141_919668_length_84578_cov_9.8750_43_1	82.6	522	1	522	7	528	2.3e-248	849.4	Oxidative_phosphorylation_AtpA_50	PVEVSAILIAQLSNAKTEAELDEVGTVLQVGDGVALIYGLSKAQSGELVEFANGLNGLVLNLEEDNVGVVCLGDYSGIREGDTVRRTNRIAAIKVGDSLLGRVVNTLAEPIDGGPALTGELFEMPLERKAPGVIYRQPVNEPLQTGIKAIDAMIPIGRGQRELIIGDRQTGKTAVAIDTIINQKEFYERGEPVICIYVACGQKGSTIAQVKDALTRAGAMPYTIVVAAPAADPAPMQFYAPFTGAAIGEYFRDTGRPALVIYDDLSKQAVAYREVSLLLRRPPGREAYPGDVFYLHSRLLERAAKISTSDVIARQMNDLPESLRGRVKGGGSLTALPIIETQAGDVSAYIPTNVISITDGQIFLETNLFNAGVRPAINVGISVSRVGGNAQIKSMKKVA…	S3-T-combined-bin2
k141_490945_length_2928_cov_15.0000_1 # 87 # 2000 # 1 # ID=1123_1;partial=00;start_type=ATG;rbs_motif=None;rbs_spacer=None;gc_cont=0.624	Cyclobacteriaceae bacterium (Group 1c)	78.4	644	1	637	1	644	1.39999999999884e-312	1063.1	SdhA-FrdA_50	MKLDAKIPEGPLAEKWSKHKFSVKLVNPANKRKYDIIIVGTGLAGASAAASLAELGYNVKLFTYHDSPRRAHSIAAQGGINAAKNYQNDGDSVYRLFYDTIKGGDYRAREGNVYRLAEVSVNIIDQCVAQGVPFAREYGGMLANRSFGGAQVSRTFYARGQTGQQLLLGAYSALSRQVANGKVKLHTRTEVMDIVLVDGKARGVVTRNLITGKIESHAGHAVLLCTGGYGNVFYLSTNALNCNASAAWRAHKKGALFANPCFTQIHPTCIPVSGEYQSKLTLMSESLRNDGRVWVPKKANDARKPEDIPEGERDYFLERRYPSFGNLVPRDVASRNAKYVCDEGRGVGETKLAVYLDFADAIKRDGMNVISAKYGNLFEMYEKITGEDPYKTPMRIFPA…	S3-T-combined-bin2
k141_1219694_length_2938_cov_8.4308_2 # 794 # 2629 # -1 # ID=784_2;partial=00;start_type=ATG;rbs_motif=TAAAAA;rbs_spacer=7bp;gc_cont=0.429	Cytochrome aa3 oxidase (coxA) k141_3368467_length_6427_cov_6.0032_3_1	53.4	567	37	600	18	568	2.6e-174	603.6	Cytochrome_aa3_oxidase_coxA_50	MNNETNQPIHSEVVTTHEGYHVAHDGDGNGHHHHHKETFITKYIFSQDHKTIARQFLITGMIWAIIGGLFSVLFRLQLGYPDEQFGILETVFGKWGQGGTIHPEFYYALVTMHGTVLVFFVLTGGLSGTFANLLIPLQIGARDMASPFLNMLSYWFFFLASVVMISSLFVQTGPASGGWTMYPPLSALGQANLGSKLGTDLWITSMALFVVSSLLGGLNYIATILNMRTKGMSMTRLPLTIWALFFTAILGVLSFPVLLSGFILLLFDRNLGTSFYLSDIVVNGQILPNEGGSAILYQHLFWFLGHPEVYIIILPAMGLVSEVMSVNARKPIFGYMAMVGSLFAITILAFLVWAHHMFVSGLNPFLGAFFVLLTLLIAIPSAIKVFNWLTTLWRGNLHF…	S3-T-combined-bin3
k141_557872_length_2831_cov_8.7216_5 # 2234 # 2830 # -1 # ID=1369_5;partial=01;start_type=Edge;rbs_motif=None;rbs_spacer=None;gc_cont=0.464	NADH oxidation(NqrF) k141_1158037_length_107952_cov_11.0000_54_1	70.5	210	1	199	224	432	8.8e-95	332.4	NADH_oxidation_NqrF_50	HPAEGNIIMLNIRLATPPWDKKAGKFMNVNPGICSSYVFSSKPGDRVTISGPFGEFHIKYTDKEMVYIGGGAGMAPLRSHLFHLFHTMKERNRKISYWYGGRSLREIFYTDDFRNIEKEFSNFQYNIALSEPLPEDNWNGYTGFIHQVLYDNYLKYHPEPEEIEYYLCGPPMMNAAVFKMLDELGVPPGNVAFDDFGG*	S3-T-combined-bin3
k141_2244129_length_1895_cov_3.7811_1 # 3 # 554 # 1 # ID=141_1;partial=10;start_type=Edge;rbs_motif=None;rbs_spacer=None;gc_cont=0.516	NADH oxidation(NuoF) k141_5874141_length_7696_cov_7.6214_2_1	91	177	1	177	268	444	6.4e-100	354	NADH_oxidation_NuoF_50	EYCGGIANDKRLKACIPGGSSVPILPANLLLKTAIGEKRMMTYESLADGGFLTGSIMGSGGFIVFDEDQCVVRHTLKLARFYRHESCGQCSPCREGTGWMEKILHNIEYGKGKMSDIDLLWDIQSKIEGNTICPLGDAAAWPVAAAIRHFRDEFEWHVNNPNAAQRRNFGLAHYADPVEVSVA*	S3-T-combined-bin3
k141_848573_length_2990_cov_6.0000_1 # 3 # 1205 # -1 # ID=1372_1;partial=10;start_type=ATG;rbs_motif=None;rbs_spacer=None;gc_cont=0.475	NADH oxidation(NuoF) k141_278463_length_806604_cov_21.3277_156_1	90.8	401	1	401	1	401	2.8e-225	771.5	NADH_oxidation_NuoF_50	MSRKLLLENDGIEGIRYFDTYRKQGGYAAVEKAFKMAPADIVDEVKKSGLRGRGGAGFPTGMKWSFLAKPEGVSRYLVCNADESEPGTFKDRYLMEFLPHLLIEGLIISSFALGSNRTYIYIRGEYAWIVDILEQAIAEANNAGFLGKNILGTGFDCQIYVQRGAGAYICGEETALLESLEGKRGNPRIKPPFPAVKGLWDSPTVVNNVETLAAVVPIINMGGEEYAKIGIGKSTGTKLISACGNINKPGVYEIDMTISVEEFIYSDEYCGGIAKGKRLKACIPGGSSVPILPANLLLTTAKGEKRMMTYESLADGGFATGSMMGSGGFIVLDEDQCVVRHTLTLARFYRHESCGQCSPCREGTGWMEKILYNIEYGKGKMSDIDLLWDIQSKIEGNTI…	S3-T-combined-bin3
k141_71954_length_7157_cov_6.8786_6 # 4549 # 6579 # 1 # ID=1095_6;partial=00;start_type=ATG;rbs_motif=TAAA;rbs_spacer=5bp;gc_cont=0.484	WP_039138551.1 - Flavihumibacter solisilvae - Atypical	84.5	660	1	660	1	660	0	1186.4	NosZ_50	MSHSSTKLFFAAATLAVMAGSIQSCKPKSAQAAASGDAQKAYVAPGKHDEFYNIVSGGFNGQIGVYGIPSGRLFRIVPVFSLSPESGYGYTEETKPMFNTSHGFVPWDDLHHIALSQTNGEHDGRWAFANGNNTPRIARVDLTTFRTAEILEIPNSAGNHASPFITQNSEYVVAATRFSVPLDDQNGDVPINTYKQNFKGSVSFISVNPQSGLMNIAFQIRTPGVNFDLSRAGKGKSHGWFFFSCYNSEKANTLLEVNASARDKDFIMAVNWKKAEEYVRAGKGKMEPVKYAHNVYDDRTHTATSTMMNQVLVLDPKDCPDMLYFIPAPKSPHGADTDPTGEYIVASGKLAATIPVFSFTKLQQAIANKQFDGDYDGIPVIRYEAALHGEVQKPGLGPL…	S3-T-combined-bin3
k141_434805_length_4082_cov_7.0000_1 # 3 # 152 # -1 # ID=443_1;partial=10;start_type=ATG;rbs_motif=TAAA;rbs_spacer=8bp;gc_cont=0.487	Oxidative phosphorylation (AtpA) k141_2703515_length_341175_cov_13.0665_9_1	91.7	48	1	48	1	48	1.3e-20	89.4	Oxidative_phosphorylation_AtpA_50	MPEINPDEISAILRQQLSNFNASADLEEVGTVLQMGDGIARVYGLGNVGA	S3-T-combined-bin3
k141_78389_length_2591_cov_6.9710_1 # 169 # 1746 # 1 # ID=526_1;partial=00;start_type=ATG;rbs_motif=TAAA;rbs_spacer=8bp;gc_cont=0.495	Oxidative phosphorylation (AtpA) k141_2322932_length_3353_cov_6.0000_2_1	93.2	526	1	526	1	526	9.4e-282	960.3	Oxidative_phosphorylation_AtpA_50	MPEINPDEISAILRQQLSNFNASADLEEVGTVLQMGDGIARVYGLGNVGAGELVEFENGVRGIALNLEEDNVGAVLMGEMGDLQEGSKVRRTGQIASIKVGEGMVGRVVNTLGEPIDGKGPIAGERYEMPLERKAPGVIYREPVKEPLQTGIKAIDAMIPIGRGQRELVIGDRQTGKSAIVLDTIINQKEFYQAGKPVYCIYVAIGQKASTIAGVMKTLQDAGAMDYTIIVAASASDPAPLQFYAPFAGAAIGEFFRDTGRPALIIYDDLSKQAVAYREVSLLLRRPPGREAYPGDVFYLHSRLLERAAKVISNDAVARQMNDLPESIRHLAKGGGSLTALPIIETQAGDVSAYIPTNVISITDGQIFLESNLFNAGIRPAINVGISVSRVGGNAQIKS…	S3-T-combined-bin3
k141_229112_length_1982_cov_4.9549_1 # 1 # 249 # 1 # ID=823_1;partial=10;start_type=Edge;rbs_motif=None;rbs_spacer=None;gc_cont=0.478	Oxidative phosphorylation (AtpA) k141_2322932_length_3353_cov_6.0000_2_1	86.7	83	1	83	444	526	2.6e-37	145.6	Oxidative_phosphorylation_AtpA_50	ILKQPQYSPMPVEKQVAIIYLGTQGLLRDVPVRRVKEFEEHFLLEMENKLPEVLGEFKRGNLPDEDVKKMVDLANSIIPQFK*	S3-T-combined-bin3
k141_584174_length_3417_cov_5.0000_5 # 2438 # 3415 # -1 # ID=564_5;partial=01;start_type=Edge;rbs_motif=None;rbs_spacer=None;gc_cont=0.467	Cytochrome aa3 oxidase (coxA) k141_540888_length_39829_cov_10.0000_28_1	79.7	315	1	312	256	570	1.4e-150	523.9	Cytochrome_aa3_oxidase_coxA_50	FYSHPAVYIMILPFFGAISELIPVNSRKPIFGYKAIAYSSLAISFLGLIVWAHHMFTSGIPGWLRMFFMITTMIIAVPTGIKIFSWLATMWGGKIRFTTAMLFAMGFVGTFVIGGISGVMLAAVPFDIHVHDTYFVVAHLHYVLFGGSVLGIYSAIYHWFPKMTGRMINEFWGKVHFTLTIVGLNMAFLPMHKLGMMGMNRRVAQYDPKFTFLNEICTYGAYILAVSTFPFIINAIWSWMYGPKAPNNPWNALTLEWMTTSPPAIENFDQLPVLATGPYDYGLEKAKEGVPLDDPNPVLSGGPNSVLRAKPDEPYPTIESGTEKR*	S3-T-combined-bin4
k141_1052565_length_3481_cov_6.0000_1 # 2 # 883 # -1 # ID=711_1;partial=10;start_type=ATG;rbs_motif=None;rbs_spacer=None;gc_cont=0.469	AWT53225.1 hydrogenase-2, small subunit [Mycolicibacterium smegmatis MKD8] - 2a	69.4	297	1	294	17	313	1.2e-129	447.6	hyd_short_40	MSFLNAEEPTACDLIADFGINILWHPSLGLELGINLQNMLWDCISGKITLDILVFEGSVINAPNGTGEWNRFADRPMKDWLNDLSKVANFVVAVGDCATWGGIPAMSPNPTESQGLQFLKREKGGFLGKDFHSLSGLPVINIPGCPAHPDWITQILVAIATGRISDISLDELHRPETFFKSFTQTGCTRNVHFAYKASTAEFGQRKGCLFYDLGCRGPMTHSSCNRILWNRVSSKTRAGMPCIGCTEPEFPFHDLKPGTVFKTQTVMGVPKELPTGVNKKDYALLTMVAKDSIP	S3-T-combined-bin4
k141_1058697_length_3968_cov_5.0000_4 # 3492 # 3968 # 1 # ID=579_4;partial=01;start_type=ATG;rbs_motif=GGAG/GAGG;rbs_spacer=5-10bp;gc_cont=0.470	WP_029637402.1 - Scytonema hofmanni UTEX B 1581	98.7	159	1	159	1	159	4.8e-88	315.8	NifH_50	MSVDEKIRQIAFYGKGGIGKSTTSQNTLAAMAEMGQRILIVGCDPKADSTRLMLHSKAQTSVLQLAAERGAVEDIELHEVMLTGFRNVRCVESGGPEPGVGCAGRGIITAINFLEENGAYSNVDFVSYDVLGDVVCGGFAMPIREGKAQEIYIVTSGEM	S3-T-combined-bin4
k141_303875_length_2860_cov_6.0000_2 # 1490 # 2860 # 1 # ID=655_2;partial=01;start_type=ATG;rbs_motif=AGGAG;rbs_spacer=5-10bp;gc_cont=0.441	WP_054492073.1 - Ardenticatena maritima	57.4	451	12	457	6	453	7.2e-147	511.5	NirK_50	MNKLKRSQTVILLMIAFVLFLMMPCLGDPQLEFPWISGLALASELTPHPTQNSADAEHLTQINFASPTSANTTSTSSFETQKSPASYRPDVTFKLETSIGEGKFIFSGVGNKINGIANPDLKVKIGEIVQLILVNGEGAEHDIALPDFNTNSDTVVTKGASSVIVFRADKQGVFPYFCTIPGHRQAGMEGRLIVMGKDEIQKATSLITSIVRNPTDLPKPISDRSPKLVRVNFEVVELQGQLAPDTTYNYWTFNGKVPGPFIRVRQNDTVELHLKNSADNRMIHSIDLHAVTGPGGGAIFSQVSPGQEKVFTFKALNPGLFVYHCATPMVSHHITNGLYGLILVEPPGGLVPIDREFYVMQGEIYTVKPSNQPGQKEFSVDKLLVEQPEYFVFNGAVGA…	S3-T-combined-bin4
k141_156777_length_2580_cov_4.0000_1 # 2 # 904 # -1 # ID=257_1;partial=10;start_type=ATG;rbs_motif=AGGAGG;rbs_spacer=3-4bp;gc_cont=0.482	WP_012410173.1 - Nostoc punctiforme (Cyanobacteria-type)	97.3	301	1	301	1	301	1.7e-184	634	PsaA_80	MTISPPEREEKKARVIVDNDPVPTSFEKWAQPGHFDRSLARGPKTTTWIWNLHALAHDFDTHTSDLEDISRKIFSAHFGHLAVIMVWLSGMIFHGAKFSNYEAWLSDPLNVRPSAQVVWPIVGQDILNGDVGGGFHGIQITSGLFQVWRGWGITNSFQLYVTAIGGLVLAALLLFAGWFHYHKRAPKLEWFQNVESMLNHHLQILLGCGSLGWAGHIIHVSAPTNKLLDAGVALKDIPLPHEFILNKDLLTELYPSFAAGLAPFFTLNWGQYADFLTFKGGLNPVTGGLWMTDIAHHHLAI	S3-T-combined-bin4
k141_1066306_length_3778_cov_6.0000_1 # 3 # 581 # -1 # ID=1158_1;partial=10;start_type=ATG;rbs_motif=AGGAGG;rbs_spacer=5-10bp;gc_cont=0.489	WP_012410173.1 - Nostoc punctiforme (Cyanobacteria-type)	93.3	193	1	193	1	193	4.9e-113	396	PsaA_80	MTISPPEREEKKARVIVDKDPVPTSFEKWATPGHFDRTLARGPKTTTWIWNLHALAHDFDTHTSDLEDISRKIFAAHFGHLSVVFIWLSGMIFHGAKFSNYEAWLSDPLNIKPSAQVVWPIVGQDILNGDVGGGFHGIQITSGLFQIWRGWGITNSFQLYVTAIGGLVMAALMLFAGWFHYHKRAPKLEWFQN	S3-T-combined-bin4
k141_381417_length_2690_cov_5.0000_1 # 3 # 362 # -1 # ID=774_1;partial=10;start_type=ATG;rbs_motif=None;rbs_spacer=None;gc_cont=0.481	WP_006196269.1 - Nodularia spumigena (Cyanobacteria-type)	93.3	120	1	120	1	120	3.7e-66	239.6	PsbA_70	MTTTLQRRESANVWERFCTWITSTENRLYIGWFGVLMIPTLLAATTCFIIAFIAAPPVDIDGIREPVAGSLIYGNNIISGAVVPSSNAIGLHFYPIWEAASLDEWLYNGGPYQLVVFHFL	S3-T-combined-bin4
k141_1057977_length_2649_cov_8.7289_2 # 1978 # 2649 # 1 # ID=869_2;partial=01;start_type=ATG;rbs_motif=None;rbs_spacer=None;gc_cont=0.533	WP_006101755.1 - Coleofasciculus chthonoplastes (Cyanobacteria-type)	93.8	224	1	224	1	224	3.3e-124	433.3	PsbA_70	MTTTLQRREAASVWERFCNWVTSTDNRLYVGWFGVLMIPTLLTATTCFIIAFIAAPPVDIDGIREPVAGSLMYGNNIISGAVVPSSNAIGLHFYPIWEAASLDEWLYNGGPYQLVIFHFLIGVFCYMGREWELSYRLAMRPWIAVAYSAPVAAATAVFLIYPIGQGSFSDGMPLGISGTFNFMFVFQAEHNILMHPIHQLGVAGVYGGALFSAMHASLVTSSLV	S3-T-combined-bin4
k141_666617_length_2258_cov_5.0000_1 # 1 # 1191 # -1 # ID=388_1;partial=10;start_type=ATG;rbs_motif=None;rbs_spacer=None;gc_cont=0.480	Cytochrome aa3 oxidase (coxA) k141_6025970_length_4376_cov_22.3542_1_1	79.4	399	1	397	1	399	3.7e-182	629	Cytochrome_aa3_oxidase_coxA_50	MTQAQFQESANTEARGTAPADRHWRDYFTFNTDHKVIGIQYLVTTFIFYLIGGVMATLVRTELATPDADFVTPELYNSLFTVHATVMIFLWIVPAGAGFANFLIPLMIGAKDMAFPRLNAVAFWLIPVGGVLLLSSFLVGAPQAGWTSYPPLSLVTAQAGEEIWILSVLILGTSSILGAVNFAVTIFTMRVPSMSLNEMPLFCWAMIATSALTLIATPVLAAALILLSFDLLAGTAFFNPTGNGDPIVYQHLFWFYSHPAVYIMIMPFFGVISEVLPVHSRKPIFGYLAIAYSSLAISFLGLIVWAHHMFTSGTPGWLRMFFMITTMIIAVPTGIKIFSWLATIWGGKLRLVSAMLFGMGFISTFVLVGITGIMVASLTFDIHFHDCFFLLYNLHYL	S3-T-combined-bin5
k141_2399843_length_2139_cov_6.5225_2 # 1959 # 2138 # 1 # ID=464_2;partial=01;start_type=ATG;rbs_motif=None;rbs_spacer=None;gc_cont=0.511	WP_011610071.1 - Trichodesmium erythraeum (Cyanobacteria-type)	93.3	60	1	60	1	60	3.7e-30	119	PsbA_70	MTTTLQQRESANLWEQFCNWVTSTDNRIYVGWFGVLMIPTLLTATICYIIAFIAAPPVDI	S3-T-combined-bin5
k141_532536_length_1244_cov_3.9402_2 # 1092 # 1244 # 1 # ID=1544_2;partial=01;start_type=ATG;rbs_motif=None;rbs_spacer=None;gc_cont=0.497	WP_011610071.1 - Trichodesmium erythraeum (Cyanobacteria-type)	94.1	51	1	51	1	51	1.8e-25	103.2	PsbA_70	MTTTLQQRESANLWEQFCNWVTSTDNRIYVGWFGVLMIPTLLTATICYIIA	S3-T-combined-bin5
k141_2691510_length_1164_cov_5.7947_3 # 1072 # 1164 # 1 # ID=1711_3;partial=01;start_type=ATG;rbs_motif=None;rbs_spacer=None;gc_cont=0.495	WP_008232154.1 - Richelia intracellularis (Cyanobacteria-type)	87.1	31	1	31	1	31	1.5e-14	66.2	PsbA_70	MTTTLQQRESANLWEQFCNWVTSTDNRIYVG	S3-T-combined-bin5
k141_604451_length_2579_cov_6.0000_2 # 853 # 2577 # 1 # ID=262_2;partial=01;start_type=ATG;rbs_motif=None;rbs_spacer=None;gc_cont=0.472	Nostoc sp. (Group 4c)	91.5	575	1	575	1	575	1.99999999997717e-313	1065.8	SdhA-FrdA_50	MLEHDVIIIGGGLAGCRAAVEIARTDPSLNVAVVAKTHPIRSHSVAAQGGMAASLKNVDTEDSWEAHAFDTVKGSDYLADQDAVEILTREAPDVVIDLEHMGVLFSRLNDGRIAQRAFGGHSHNRTCYAADKTGHAILHELVNNLRRYGVQIYQEWYVMRLILEEGQAKGVVMYHLLDGQIVVVRAKAVMFATGGYGRVYNTTSNDYASTGDGLAMTAIAGLPLQDMEFVQFHPTGLYPVGVLISEAVRGEGAYLINSEGDRFMANYAPSRMELAPRDITSRAIAYEIRAGRGVNLDGSAGGPFVYLDLRHMGKEKIMSRVPFCWEEAHRLVGVDAVTQPMPVRPTIHYCMGGIPVNTDGQVRSSHEGLVEGFFAAGETSCVSVHGANRLGSNSLLECV…	S3-T-combined-bin5
k141_1311584_length_1985_cov_4.0000_2 # 886 # 1983 # 1 # ID=574_2;partial=01;start_type=ATG;rbs_motif=None;rbs_spacer=None;gc_cont=0.536	Nostoc sp. (Group 4c)	88.8	365	1	365	1	365	1e-193	667.5	SdhA-FrdA_50	MLEHDVIIVGGGLAGCRAAVEIARTDPSLKVAVVAKTHPIRSHSVAAQGGMASSLQNVDPEDSWKAHAFDTVKGSDYLADQDAVEILTREAPGVVIDLEHMGVLFSRLPDGRIAQRAFGGHSHRRTCYAADKTGHAILHELVNNLRRCGVHIYQEWYVTRLILEEGQAKGVVMYRLLHGQIEVVRAKAVMFATGGYGRVYNTTSNDYASTGDGLAMTALAGLPLEDMEFVQFHPTGLYPVGVLISEAVRGEGAYLINSEGDRFMANYAPSRMELAPRDITSRSISIEIRAGRGINVDGSAGGPFIYLDLRHMGREKIMSKIPFAWEEAHRLLGIDAVNQPMPVRPTVHYSMGGIPTNVSGQVRSSP	S3-T-combined-bin5
k141_551473_length_1185_cov_5.0000_1 # 2 # 268 # -1 # ID=1668_1;partial=10;start_type=ATG;rbs_motif=GGA/GAG/AGG;rbs_spacer=5-10bp;gc_cont=0.648	Methylobacterium nodulans (Group 2b)	80.9	89	1	89	179	267	1.2e-39	153.7	SdhA-FrdA_50	MMDVRTGEFAFVHARAVLLATGGGPTMYKYHTPSGDKTCDGMAMALRAGLTLRDMEMVQFHPTGLIAGPHTRITGTIIEEGLRGAGGQL	S3-T-combined-bin5
k141_1431651_length_2502_cov_7.0000_1 # 2 # 193 # -1 # ID=338_1;partial=10;start_type=GTG;rbs_motif=None;rbs_spacer=None;gc_cont=0.734	PYO05232.1 - Candidatus Rokubacteria bacterium (Methylomirabilota | Rokubacteriales)	61.9	63	1	63	1	63	7.3e-18	82	CoxL_60	MKPAAFAYHRPGTVDEALALLAEHGYDAKLLAGGQSLVPAMNFRLAAPAVLIDLNRIPGLDGLA	S3-T-combined-bin8
k141_1741373_length_2144_cov_3.7424_2 # 145 # 786 # -1 # ID=489_2;partial=00;start_type=GTG;rbs_motif=None;rbs_spacer=None;gc_cont=0.667	Cytochrome aa3 oxidase (coxA) k141_991978_length_17490_cov_18.3222_10_1	63.2	209	6	212	609	806	1.4e-66	244.2	Cytochrome_aa3_oxidase_coxA_50	MSIVNAADHAASPAHLDTSTGLDNRKMAFWTFIGSECLLFGSLIATYMAYKGRSLAGPLPHAGRTLTGQASEGILDIPLTSLSTFVLLMSSLGMVLALAAVQRADRKGAMLWLFTTAGLGLIFLGFQAYEFNHFYHAGLTLQTNLFGSTFFLLTGFHGAHVLVGVIYLSTLGILAARHQLGPERSMSVEIAGLYWHFVDVIWIVIFALVYLIK*	S3-T-combined-bin8
k141_1741373_length_2144_cov_3.7424_3 # 820 # 2142 # -1 # ID=489_3;partial=01;start_type=Edge;rbs_motif=None;rbs_spacer=None;gc_cont=0.658	Cytochrome aa3 oxidase (coxA) k141_3115800_length_58608_cov_21.6334_40_1	54.6	438	1	438	204	614	3.8e-143	499.6	Cytochrome_aa3_oxidase_coxA_50	MVLITQVLIVTAMAVFTIAVTQLMFDRMFGTTFFDTAKGGDPLVWQHLFWMFGHPEVYILIIPIFGMISEVIPTFSRKPLFGYNVMVFASVLIGWLGWGVWSHHMFATGLGPIADAFFALSTMLIAIPTGIKIFNWIGTMWGGSLRFTTSMLFAVAFIAMFTLGGISGVMHSVAPSDLQQTDTYFVVAHIHYVFFGGTVLGLFAGIYFWFPKLFGRLLDEKLGKAHWAGTLLGMNLAFFPMHFLGMYGQPRRTFTYPGDLGWNWMNFLSTMGAYLLGAATLVFVWNVIRSARKGAIAGDNPWGAATLEWSIPSPPPVYNFRDIPIVHSRMPLWEADASKEPGIPHGKVAEDVNSVTVGGTKLGEVEYPDSESKMSAHDLGIHLPPPSYWPIILAFGILM…	S3-T-combined-bin8
k141_497620_length_2891_cov_3.8015_1 # 2 # 427 # -1 # ID=208_1;partial=10;start_type=ATG;rbs_motif=None;rbs_spacer=None;gc_cont=0.650	NADH oxidation(NuoF) k141_5343345_length_12101_cov_19.3249_7_1	65.9	135	1	134	1	135	4.2e-51	191.4	NADH_oxidation_NuoF_50	MAYPYRHPSEVQVLSKYFGDPEARTLKGWEARGGYTALRKALGMSPAEIVNEVKASVLRGRGGAGFPTGVKWSFMPQKSDKPHYLLCNADESEPGTFKDRPLMEKDPHMMLEGMLIAAYALRSKTIYVYIRGEYWYIKEIVD	S3-T-combined-bin8
k141_1639395_length_2459_cov_5.0000_2 # 1282 # 2457 # -1 # ID=355_2;partial=01;start_type=Edge;rbs_motif=None;rbs_spacer=None;gc_cont=0.688	NADH oxidation(NuoF) k141_2864145_length_10193_cov_9.2754_8_1	70	380	1	380	44	417	4.9e-158	548.1	NADH_oxidation_NuoF_50	MTPAEIVNEVKASGLRGRGGAGFPTGVKWSFMPQKSDKPHYLLCNADESEPGTFKDRELIRWTPHALVEGCLIGAYAIRAEHAYIYIRGEFFEPAQILARAIEEAYAAGYAGKNVMGSGIDLDITLHIGAGAYICGEETGLMNSLEGRRGEPRIKPPFPAISGAFGKPSAINNVETLIAAAHIVQNGADWYKQWGTEKSTGTKLFCVSGHVKRPGNYEVPLGFNFREFIYDMCGGTASGRPIKSVIPGGSSVPMLTADELDIGMDYEAMAAAGTMLGCGSVIVMDDTTNIVKAVRRMVDFYAHESCGQCTPCREGTAWAAKILRRIENGRGTEEDLATLLSISDNMSGKTICVLSDAAAAPIVSSIEKFRGDYLEMMHAGAGVPVASAIAL*	S3-T-combined-bin8
k141_2641302_length_1983_cov_5.7068_3 # 1291 # 1983 # 1 # ID=590_3;partial=01;start_type=ATG;rbs_motif=None;rbs_spacer=None;gc_cont=0.696	Oxidative phosphorylation (AtpA) k141_1335408_length_3090_cov_6.7253_4_1	64.5	231	1	230	1	231	6.1e-84	302	Oxidative_phosphorylation_AtpA_50	MAVDTQLRASEIKNVLLGEIERYEDSFTAEEVGEVLEVKDGIARIYGLGGAMSSELLEITATESGQVVSALALNLEEDNIGAVVMGDWTVVQEGDRVRRTGRVFDIPVGPAYLGRVVNPLGEPVDGRGPIPSVGRRAVDVVAPGIVLRQPVKEPMQTGIKAIDALIPIGRGQRELIIGDRGTGKTAVALDAIINQRGGDVHCFYIAIGQKLSNVRGIVDILEREGAMEYTT	S3-T-combined-bin8
k141_1572540_length_1782_cov_4.0000_2 # 671 # 1780 # -1 # ID=756_2;partial=01;start_type=Edge;rbs_motif=None;rbs_spacer=None;gc_cont=0.689	Thermomicrobium roseum (Group 5a)	64.8	369	1	369	209	576	3.1e-134	469.9	SdhA-FrdA_50	TSNAHANTGDGVAIAYRRGIALEDMEFYQFHPTGIYRLGILITEGVRGEGGILRNDLGERFMEKYAPTMKDLASRDVVSRAISKEIREGRGINGKKMVYLDATHLGAEVIEGKLPDIADFCRTYLGIDPVKEPMPIQPTAHYAMGGIPTDVECRVVGDANGTVIPGLYAAGECACVSVHGANRLGTNSLLDLVVFGRRGGIAMASFCKTADLPPLPANPTARIEAEFSRILATEKGEPAARLREEMQEVMQDAVGIFREGPGMEAALGKIRELQRRFKGVLVMDKGKNFNTDLLEAWELGNLLDLAEVTALSAAQRTESRGAHLREDYLDRNDQEWLKHTFVTRSEDGQLSLSYKPVVITQFQPKERVY*	S3-T-combined-bin8
NODE_118_length_5253_cov_3.979030_4 # 1271 # 3160 # -1 # ID=41_4;partial=00;start_type=GTG;rbs_motif=AGGAGG;rbs_spacer=5-10bp;gc_cont=0.650	WP_119066980.1 - Rubrobacter indioceani - [NiFe] Group 1l	84.3	629	1	629	1	628	0	1157.5	hyd_G4_FeFe_filtered	MCFKNLPVEFDSEGRAYLREDVRDPYAMERSPDLNGSAVQTLSRDQIEDLLARNGHIHKKDFDPVTRVAGALAFHSVVDLEERKVLESRSVATLFRGYEIIMMGRDPRDAIYITSRACGVCGGTHSGTSALATEMALGVKPPPLGIVLRNMLSVLEYLLDLPLHLFMLTGPDYSENVIRKTNPELWSQAERTEAPHANVHGYATIGEIMRDMNALSGSLYLEALHMTRVAKEAYAVIGAKFPHPQTMVPGGVSATVSISTFNEVYLRLQQFFDYSKKCAAIYDDLCDFFYDANPRYREVGRTPANLIDLGVWDDPEAYDASYENCNEWGERRWATPGVIVNGELVTTKLQNINLGLEEFVEHSFYEGWDGHRFETDPLGAPLSPYHPWNKETKPRPQAP…	S4-C-bin1
Gene_23150	WP_053378516.1 - Nitrospira moscoviensis	92.2	397	1	397	1	397	3.2e-217	742.7	AclB_50	MAKVLEGPGMGLMKKWGIAVPNFVVVTSADELSKLGQANEWMKQSKLVVKAHEALGSRFKLGLVKVGLDLNAAVAATKEMIGREVGSITVAQIIVSEMVPHKEEYYCAVKSTREGTEVLVANCGGIEVESNWDRVKRLALDVGQQPTQEALENLAKDSGFTGPLTKKVADFAAKMFTCFDNEDAQYLEVNPVVMRERDGELVALDAVTLLDGDAKFRHPDWNFQFAAEFGRAYSKAEMEVMAVDSKIKGSVKFIEIPGGDTAMLPAGGGASVYYSDAVVARGGKLANYAEYSGDPPDWAVEVLTEKVCSLPGIKNIIVGGAIANFTDVKKTFGGIINGFRKAKSEGKLKNVKIWVRRGGPREKEGLDAMRALKDEGFDINVFDRNTPLTDIVDKALQLN*	Unbinned
Gene_147573	WP_053378516.1 - Nitrospira moscoviensis	87.6	396	1	396	1	396	1.5e-206	707.2	AclB_50	MAKVLEGPGMGLMKKWGIPVPNYVVVSSVEELTKLGEANDWLKKAKLVVKAHEALGSRFKLGLVKVGLDFNGALAAAKEMLGRQIGSITVSQVIVSEMVPHKDEYYVAVKSTREGAEVLVANCGGIEVESNWDRVKKLPVEVGSAPSAEALEQLAKDAGFSGPLVKKVADFAGKMFGCFDNEDAQYLEVNPVVARESDGELVALDAVTLLDADAKFRHPDWNFPFAAEFGRAYTKNETEVMAVDSKIKGSVKFIEIPGGDTAMLPAGGGASVYYSDAVVARGGKLANYAEYSGDPPDWAVEVLTDKVCSLPGIKNIIVGGAIANFTDVKKTFGGIIAGFRKAKSEGKMKGVKIWVRRGGPREKEGLEAMRELQNEGFDIQVFDRYTPLTDIVDKALGTS…	Unbinned
Gene_5472554	WP_053378516.1 - Nitrospira moscoviensis	92.9	312	13	324	86	397	4.3e-172	592.4	AclB_50	SAVPTAAKTAVAGSITVAQVIVSEMVPHKEEYYCAVKSTREGTEVLVANCGGIEVESNWDRVKRLALDVGQQPTQEAWENLAKDSGFTGPLTKKVADFAAKMFTCFDNEDAQYLEVNPVVMRERDGELVALDAVTLLDGDAKFRHPDWNFQFAAEFGRAYSKAEMEVMAVDSKIKGSVKFIEIPGGDTAMLPAGGGASVYYSDAVVARGGKLANYAEYSGDPPDWAVEVLTEKVCSLPGIKNIIVGGAIANFTDVKKTFGGIINGFRKAKSEGKLKNVKIWVRRGGPREKEGLDAMRALKDEGFDINVFDRNTPLTDIVDKALQLN*	Unbinned
Gene_3178635	WP_008868933.1 - Desulfonatronospira thiodismutans	59.6	366	1	366	358	723	1.3e-132	464.5	AcsB_50	EVVDGKVEVVGGDFSAVPAQGSLSVGVVVKVAGRQMQADFEPVLERQIHYFVNGASGVQHVGQRDIAWIRISNTAAEKGFKLEDLGKILHARFHTEFGAIVDKVQVTIYTDTEQFEQWLATARQAYDQRNKRLADLTDDKVDEFYSCTLCQSFAPNHVCVVSPERLGLCGAYNWLDCKASYNINPTGPNQPIKLGAMVDGCKGYWEGTNEYARIGSHGAIEQVSMYSIMENPMTACGCFECIVMLIPEANGVMVVSREDSSMTPAGMTFSTLAGIAGGGLQTPGVMGVGKFYLVSPKFIYAEGGFKRVVWMSSVLKESMRDELQAVAEREGDPDLIEKIADDRSVTSVDELLPWLEAHNHPAMMMEAIF*	Unbinned
Gene_3633820	WP_008868933.1 - Desulfonatronospira thiodismutans	51.2	340	9	347	122	449	3.6e-97	346.7	AcsB_50	NGPCNHLNGPIDDARLRSWGIQLVDGRISGVAAVIGAAKSNEVAVKIVREFQKRNILTLLCGSVDGRSIIDQLIEEGVELGYDTYTVPFGTDTLGAIYAIGFATRAAMTFGGMKAGMGKEILQYNKDRVPAFVLALGGVDDFKVAAAAGALNYGFPIILDSGVPDIRSEDVTISDPIVPTPWDEIDGKDDLEKAALLVQRCIDVRGLKIKVTEVPIPVPYGSAYEGEVVRKADLRVEFGGKHSRCFEYLYTARMEDVVDGKVELVGKGFEDVPAQGSMNVGVVVKVAGRKMQSDFEPVLERQIHYFVNGASGVQHVGQRDIAWVRVSKAAAEKGFSLEDIGKILHAR	Unbinned
Gene_31609	WP_075055648.1 Nitrososphaera viennensis (AOA)	95.7	115	1	115	1	115	1.2e-63	229.9	AmoA_60	MVWLRRTTHYLFIVVVAVNSTLLTINAGDYIFYTDWMWTSFVVFSISQSTMLAVGAIYYMLFTGVPGTATYYATIMTIYTWVAKGAWFALGYPYDFITVPIWIPSAMLLDLTYWA	Unbinned
Gene_116824	WP_075055648.1 Nitrososphaera viennensis (AOA)	94	216	1	216	1	216	3e-121	422.2	AmoA_60	MVWLRRTTHYLFIVVVAVNSTLLTINAGDYIFYTDWAWTSFVVFSISQSTMLVVGAIYYMLFTGVPGTATYYATIMTIYTWVAKGAWFALGYPYDFIVVPIWIPSAMLLDLTYWATRRNKHAAIIIGGTLVGLSMPLFNMVNLLLIRDPLEVAFKYPRPTLPAYMTPIEPQVGKFYNSPVALGSGAGAVLSVPIAALGAKLNTWTYRWMAAWSKWD*	Unbinned
Gene_162158	ASZ84488.1 Candidatus Nitrosocosmicus sp. Kfb (AOA)	98.6	216	1	216	1	216	3.4e-125	435.3	AmoA_60	MVWLRRTTHYLFIVVVAVNSTLLTINAGDYIFYTDWAWTSFIVFSISQSTMLVVGAIYYMLFTGVPGTATYYATIMTIYTWVAKGAWFALGYPYDFVAVPVWIPSAMLLDLAYWATRRNKHAAILIGGVLVGMSLPLFNMINLLLVADPLEMAFKYPRPTLPPYMTPIEPQVGKFYNSPVALGAGAGAVLCVPIAALGAKLNTWTYRWMAAWSKWD*	Unbinned
Gene_289054	WP_075055648.1 Nitrososphaera viennensis (AOA)	93.1	216	1	216	1	216	1.1e-120	420.2	AmoA_60	MVWLRRTTHYLFIVVVAVNSTLLTINAGDYIFYTDWMWTSFVVFSISQSTMLVVGAIYYMLFTGVPGTATYYATIMTIYTWVAKGAWFALGYPYDFIAVPIWIPSAMLLDLTYWATRRNKHAAIIIGGTLVGLSMPLFNMVNLLLIRDPLEVAFKYPRPTLPSYMTPIEPQVGKFYNSPVALGAGAGAVLSVPIAALGAKLNTWTYRWMAAWSKWD*	Unbinned
Gene_334880	ASZ84488.1 Candidatus Nitrosocosmicus sp. Kfb (AOA)	97	169	1	169	1	169	2.4e-94	332.4	AmoA_60	MVWLRRTTHYLFIVVVAVNSTLLTINAGDYIFYTDWAWTSFVVFSISQSTMLVVGAIYYMLFTGVPGTATYYATIMTIYTWVAKGAWFALGYPYDFIVVPVWIPSAMLLDLSYWATRRNKHAAILIGGTLVGMSLPVFNMINLLLIKDPLEMAFKYPRPTLPPYMTPIE	Unbinned
Gene_374960	WP_075055648.1 Nitrososphaera viennensis (AOA)	94.5	146	1	146	71	216	6.4e-83	294.3	AmoA_60	YYATIMTIYTWVAKGAWFALGYPYDFIVVPIWIPSAMLLDLTYWATRRNKHAAIIIGGTLVGLSLPLFNMVNLLLIRDPLEVAFKYPRPTLPAYMTPIEPQVGKFYNSPVALGAGAGAVLTVPIAALGAKLNTWTYRWMAAWSKWD*	Unbinned
Gene_740647	ASZ84488.1 Candidatus Nitrosocosmicus sp. Kfb (AOA)	95.4	216	1	216	1	216	4.6e-122	424.9	AmoA_60	MVWLRRTTHYLFIVVVAVNSTLLTINAGDYIFYTDWAWTSFVVFSISQSTMLVVGAIYYMLFTGVPGTATYYATIMTIYTWVAKGAWFALGYPYDFIAVPVWIPSAMLLDLTYWATRRNKHAAIIIGGTLVGLSLPLFNMINLLLVRDPLEMAFKYPRPTLPPYMTPIEPQVGKFYNSPVALGSGAGAVLSVPIAALGAKLNTWTYRWMAAWSKWD*	Unbinned
Gene_816638	ASZ84488.1 Candidatus Nitrosocosmicus sp. Kfb (AOA)	98.1	216	1	216	1	216	1e-124	433.7	AmoA_60	MVWLRRTTHYLFIVVVAVNSTLLTINAGDYIFYTDWAWTSFVVFSISQSTMLVVGAIYYMLFTGVPGTATYYATIMTIYTWVAKGAWFALGYPYDFVTVPVWIPSAMLLDLAYWATRRNKHAAIIIGGVLVGMSLPLFNMINLLLVADPLETAFKYPRPTLPPYMTPIEPQVGKFYNSPVALGAGAGAVLCVPIAALGAKLNTWTYRWMAAWSKWD*	Unbinned
Gene_1103347	ASZ84488.1 Candidatus Nitrosocosmicus sp. Kfb (AOA)	95.8	216	1	216	1	216	3.5e-122	425.2	AmoA_60	MVWLRRTTHYLFIVVVAVNSTLLTINAGDYIFYTDWAWTSFVVFSISQSTMLVVGAIYYMLFTGVPGTATYYATIMTIYTWVAKGAWFALGYPYDFIAVPVWIPSAMLLDLTYWATRRNKHAAIIIGGTLVGLSLPLFNMINLLLIRDPLEMAFKYPRPTLPPYMTPIEPQVGKFYNSPVALGSGAGAVLSVPIAALGAKLNTWTYRWMAAWSKWD*	Unbinned
Gene_1114037	WP_075055648.1 Nitrososphaera viennensis (AOA)	92.9	196	1	196	21	216	4.8e-110	384.8	AmoA_60	TLLTINAGDYIFYTDWMWTSFVVFSISQSTMLVVGAIYYMLFTGVPGTATYYATIMTIYTWVAKGAWFALGYPYDFITVPIWIPSAMLLDLTYWATRRNKHAAIIIGGTLVGLSLPLFNMINLLLIRDPLEVAFKYPRPTLPAYMTPIEPQVGKFYNSPVALGAGAGAVLSVPIAALGAKLNTWTYRWMAAWSKWD*	Unbinned
Gene_1272776	ASZ84488.1 Candidatus Nitrosocosmicus sp. Kfb (AOA)	96.4	56	1	56	161	216	3.2e-30	117.9	AmoA_60	LPAYMTPIEPQVGKFYNSPVALGAGAGAVLSVPIAALGAKLNTWTYRWMAAWSKWD*	Unbinned
Gene_1369457	WP_075055648.1 Nitrososphaera viennensis (AOA)	94	216	1	216	1	216	2.3e-121	422.5	AmoA_60	MVWLRRTTHYLFIVVVAVNSTLLTINAGDYIFYTDWMWTSFVVFSISQSTMLVVGAIYYMLFTGVPGTATYYATIMTIYTWVAKGAWFALGYPYDFIVVPIWIPSAMLLDLTYWATRRNKHAAIIIGGTLVGLSMPLFNMVNLLLIRDPLEVAFKYPRPTLPAYMTPIEPQVGKFYNSPVALGAGAGAVLSVPIAALGAKLNTWTYRWMAAWSKWD*	Unbinned
Gene_1445766	ASZ84488.1 Candidatus Nitrosocosmicus sp. Kfb (AOA)	94.9	214	1	214	3	216	3.9e-121	421.8	AmoA_60	WLRRTTHYLFIVVVAVNSTLLTINAGDYIFYTDWAWTSFVVFSVSQSTMLVVGAIYYMLFTGVPGTATYYATIMTIYTWVAKGAWFALGYPYDFIAVPVWIPSAMLLDLTYWATRRNKHAAIIIGGTLVGLSLPLFNMINLLLVRDPLEMAFKYPRPTLPPYMTPIEPQVGKFYNSPVALGSGAGAVLSVPIAALGAKLNTWTYRWMAAWSKWD*	Unbinned
Gene_1796172	ASZ84488.1 Candidatus Nitrosocosmicus sp. Kfb (AOA)	98.3	116	1	116	1	116	2.4e-64	232.3	AmoA_60	MVWLRRTTHYLFIVVVAVNSTLLTINAGDYIFYTDWAWTSFVVFSISQSTMLVVGAIYYMLFTGVPGTATYYATIMTIYTWIAKGAWFALGYPYDFVAVPVWIPSAMLLDLAYWAT	Unbinned
Gene_1876044	WP_075055648.1 Nitrososphaera viennensis (AOA)	93.5	93	2	94	124	216	3e-49	181.8	AmoA_60	AIIIGGTLVGLSLPLFNMVNLLLIRDPLEVAFKYPRPTLPAYMTPIEPQVGKFYNSPVALGAGAGAVLTVPIAALGAKLNTWTYRWMAAWSKWD*	Unbinned
Gene_1981313	WP_075055648.1 Nitrososphaera viennensis (AOA)	94	216	1	216	1	216	1.8e-121	422.9	AmoA_60	MVWLRRTTHYLFIVVVAVNSTLLTINAGDYIFYTDWMWTSFVVFSISQSTMLVVGAIYYMLFTGVPGTATYYATIMTIYTWVAKGAWFALGYPYDFIAVPIWIPSAMLLDLTYWATRRNKHAAIIIGGTLVGLSMPLFNMVNLLLIRDPLEVAFKYPRPTLPAYMTPIEPQVGKFYNSPVALGSGAGAVLSVPIAALGAKLNTWTYRWMAAWSKWD*	Unbinned
Gene_2112360	ASZ84488.1 Candidatus Nitrosocosmicus sp. Kfb (AOA)	94.9	216	6	221	1	216	8.1e-122	424.1	AmoA_60	MPKLVMVWLRRTTHYLFIVVVAVNSTLLTINAGDYIFYTDWAWTSFVIFSVSQSTMLVVGAIYYMLFTGVPGTATYYATIMTIYTWVAKGAWFALGYPYDFITVPVWIPSAMLLDLTYWATRRNKHAAIIIGGTLVGLSLPLFNMINLLLIRDPLEMAFKYPRPTLPPYMTPIEPQVGKFYNSPVALGSGAGAVLSVPIAALGAKLNTWTYRWMAAWSKWD*	Unbinned
Gene_2650449	ASZ84488.1 Candidatus Nitrosocosmicus sp. Kfb (AOA)	98.6	216	13	228	1	216	2.8e-125	435.6	AmoA_60	KILYITYKNSIIMVWLRRTTHYLFIVVVAVNSTLLTINAGDYIFYTDWAWTSFVVFSISQSTMLVVGAIYYMLFTGVPGTATYYATIMTIYTWIAKGAWFALGYPYDFVAVPVWIPSAMLLDLAYWATRRNKHAAILIGGVLVGMSLPLFNMINLLLVADPLEMAFKYPRPTLPPYMTPIEPQVGKFYNSPVALGAGAGAVLCVPIAALGAKLNTWTYRWMAAWSKWD*	Unbinned
Gene_3295665	WP_075055648.1 Nitrososphaera viennensis (AOA)	96.1	51	1	51	1	51	1.6e-25	102.1	AmoA_60	MVWLRRTTHYLFIVVVAVNSTLLTINAGDYIFYTDWMWTSFVVFSISQSTM	Unbinned
Gene_3709887	WP_075055648.1 Nitrososphaera viennensis (AOA)	93.9	147	1	147	70	216	4.9e-83	294.7	AmoA_60	TYYATIMTIYTWVAKGAWFALGYPYDFITVPIWIPSAMLLDLTYWATRRNKHAAIIIGGTLVGLSLPLFNMVNLLLIRDPLEVAFKYPRPTLPAYMTPIEPQVGKFYNSPVALGAGAGAVLTVPIAALGAKLNTWTYRWMAAWSKWD*	Unbinned
Gene_3970002	ASZ84488.1 Candidatus Nitrosocosmicus sp. Kfb (AOA)	92.6	136	1	136	81	216	1.1e-76	273.5	AmoA_60	WVAKGAWFALGYPYDFIAVPVWIPSAMLLDLTYWATRRNKHAAIIIGGTLVGLSLPLFNMINLLLVRDPLEMAFKYPRPTLPPYMTPIEPQVGKFYNSPVALGSGAGAVLSVPIAALGAKLNTWTYRWMAAWSKWD*	Unbinned
Gene_4212007	WP_075055648.1 Nitrososphaera viennensis (AOA)	91.7	156	1	156	1	156	1.7e-82	293.1	AmoA_60	MVWLRRTTHYLFIVVVAVNSTLLTINAGDYIFYTDWAWTSFVVFSISQSTMLVVGAIYYMLFTGVPGTATYYATIMTIYTWVAKGAWFALGYPYDFIVVPIWIPSAMLLDLTYWATRRNKHAAIIIGGTLVGLSMPLFNMVNLLLIRDPLFFSLKYQWNRLLEFISRIVDEFFILLFIK*	Unbinned
Gene_4474379	WP_075055648.1 Nitrososphaera viennensis (AOA)	96.2	106	1	106	1	106	2.3e-58	212.2	AmoA_60	MVWLRRTTHYLFIVVVAVNSTLLTINAGDYIFYTDWMWTSFVVFSISQSTMLAVGAIYYMLFTGVPGTATYYATIMTIYTWVAKGAWFALGYPYDFIVVPIWIPSA	Unbinned
Gene_4513766	ASZ84488.1 Candidatus Nitrosocosmicus sp. Kfb (AOA)	95.8	216	1	216	1	216	4.6e-122	424.9	AmoA_60	MVWLRRTTHYLFIVVVAVNSTLLTINAGDYIFYTDWAWTSFVVFSISQSTMLVVGAIYYMLFTGVPGTATYYATIMTIYTWVAKGAWFALGYPYDFVAVPVWIPSAMLLDLTYWATRRNKHAAIIIGGTLVGLSLPLFNMINLLLVRDPLEMAFKYPRPTLPPYMTPIEPQVGKFYNSPVALGSGAGAVLSVPIAALGAKLNTWTYRWMAAWSKWD*	Unbinned
Gene_4961210	ASZ84488.1 Candidatus Nitrosocosmicus sp. Kfb (AOA)	98.5	200	1	200	17	216	2.1e-116	406	AmoA_60	AVNSTLLTINAGDYIFYTDWAWTSFVVFSISQSTMLVVGAIYYMLFTGVPGTATYYATIMTIYTWIAKGAWFALGYPYDFVAVPVWIPSAMLLDLAYWATRRNKHAAILIGGVLVGMSLPLFNMINLLLVADPLEMAFKYPRPTLPPYMTPIEPQVGKFYNSPVALGAGAGAVLCVPIAALGAKLNTWTYRWMAAWSKWD*	Unbinned
Gene_5016243	WP_075055648.1 Nitrososphaera viennensis (AOA)	94.9	216	1	216	1	216	7.9e-122	424.1	AmoA_60	MVWLRRTTHYLFIVVVAVNSTLLTINAGDYIFYTDWAWTSFVVFSISQSTMLAVGAIYYMLFTGVPGTATYYATIMTIYTWVAKGAWFALGYPYDFIVVPVWIPSAMLLDLTYWATRRNKHAAIIIGGTLVGLSLPLFNMVNLLLIRDPLEVAFKYPRPTLPAYMTPIEPQVGKFYNSPVALGAGAGAVLTVPIAALGAKLNTWTYRWMAAWSKWD*	Unbinned
Gene_5123281	WP_075055648.1 Nitrososphaera viennensis (AOA)	95	160	1	160	57	216	7e-91	320.9	AmoA_60	IYYMLFTGVPGTATYYATIMTIYTWVAKGAWFALGYPYDFIVVPVWIPSAMLLDLTYWATRRNKHAAIIIGGTLVGLSLPLFNMVNLLLIRDPLEVAFKYPRPTLPAYMTPIEPQVGKFYNSPVALGAGAGAVLTVPIAALGAKLNTWTYRWMAAWSKWD*	Unbinned
Gene_5156309	WP_075055648.1 Nitrososphaera viennensis (AOA)	94.4	216	1	216	1	216	4.6e-122	424.9	AmoA_60	MVWLRRTTHYLFIVVVAVNSTLLTINAGDYIFYTDWMWTSFVVFSISQSTMLAVGAIYYMLFTGVPGTATYYATIMTIYTWVAKGAWFALGYPYDFITVPIWIPSAMLLDLTYWATRRNKHAAIIIGGTLVGLSIPLFNMVNLLLIRDPLEVAFKYPRPTLPAYMTPIEPQVGKFYNSPVALGAGAGAVLTVPIAALGAKLNTWTYRWMAAWSKWD*	Unbinned
Gene_5294621	ASZ84488.1 Candidatus Nitrosocosmicus sp. Kfb (AOA)	100	48	1	48	1	48	2.2e-24	98.2	AmoA_60	MVWLRRTTHYLFIVVVAVNSTLLTINAGDYIFYTDWAWTSFVVFSISQ	Unbinned
Gene_5332910	ASZ84488.1 Candidatus Nitrosocosmicus sp. Kfb (AOA)	97.1	70	1	70	1	70	3.1e-35	134.8	AmoA_60	MVWLRRTTHYLFIVVVAVNSTLLTINAGDYIFYTDWMWSSFVVFSISQSTMLVVGAIYYMLFTGVPGTAT	Unbinned
Gene_5340638	ASZ84488.1 Candidatus Nitrosocosmicus sp. Kfb (AOA)	98	102	1	102	115	216	1.4e-57	209.5	AmoA_60	ATRRNKHAAILIGGVLVGMSLPLFNMINLLLVSDPLEMAFKYPRPTLPPYMTPIEPQVGKFYNSPVALGAGAGAVLCVPIAALGAKLNTWTYRWMAAWSKWD*	Unbinned
Gene_7659	PZR70279.1 - Candidatus Dormibacterota bacterium (Dormibacterota | Dormibacteriales)	80.6	778	3	778	4	781	0	1301.2	CoxL_60	MAVEEKQTSWIGRSIKRKEDDRFVRGRGNYVDDVRLPRMLHMAILRSPLAHARIGSIDTSKAEALPGVVAVVTGELLAQHKLAWMPTLSGDTQAVLATDKVRFQGQEVACVVAEDPYVAHDALELIDVDYEPLTVVTDPKRSLAEDAPLIRDDKEHQDDNRCYHWEAGDGAATQRAFDRADVVVTVDTHYPRSHPAPLECCGCVADVNPATGKATIYMTSQAPHAIRTVFALVAGLPEQNIQIISPDIGGGFGNKVPVYPGYVVATAASLLIGRPVKWMEDRTGNLVSTGFARDFHMHGELALRRDGKMLGLRVGMLSDQGYAYADAQPTKLKAGLFHIVTGSYDLEAAQVTTDGVYTNKAPGGIAYRCSFRVTEASYLIERLVQNAAYELGIDPAELR…	Unbinned
Gene_35906	WP_016430575.1 - Streptomyces sp. HGB0020 (Actinobacteriota | Streptomycetales)	96.3	81	1	81	719	799	3.4e-44	169.9	CoxL_60	DYLIPTSLEVPDWETGFTVTPSPHHPIGAKGIGESATVGSPPAVVNAVVDALAPFGVRHADMPLTPSRVWEAMQGRPTPPI*	Unbinned
Gene_58606	WP_067068110.1 - Streptomyces thermoautotrophicus (Actinobacteriota | Streptomycetales)	83.8	794	1	794	7	800	0	1412.5	CoxL_60	MAQALDEIKIGGLGSSRKRVEDDRFLRGRGNYIDDFKLPGMVHMEILRSPLAHARIKSIDTSKAWQLPGVHMVLTGEMAAQHNLAWMPTLSYDTQPVLATDKVRFQGQEIACVVADDPYIAKDGCDAIVVEYEPLPVIVNPYQAVAEDAPIIRDDKEGQTDNICYRWEVGDREGTERAFAQADVVSKLELHYPRSHPSPIECCGSIADYNSATAKLTVYMTTQAPHIIRAAVAIVAELPEHMIRIISPDIGGGFGNKVPVYPGYVCSILCSILLTRPVKWIEDKTGNLISTHYARDIYYKGELALRKDGKILAVRFHADSDNGSSFSDAQPTKFKIGLIHSAFAAYDIPFGYMTAQGHYTNKAPGGVAYRCSFRVTEAMFFQERAIQAAADDIGMDQAE…	Unbinned
Gene_97592	PZR70279.1 - Candidatus Dormibacterota bacterium (Dormibacterota | Dormibacteriales)	82.2	779	10	786	6	784	0	1335.5	CoxL_60	MAVETADTAERGTAWLGRSVKRKEDDRFIQGRGNYVEDVRLPGMLHMAVLRSPFAHARIRGIDTSRAEAAPGVVAVVTGELLAAHNLAWMPTLSGDTQAVLATDKVRMQGQEVACVVAEDPYLAHDALELIEVDYDPLPVVTSPQAALAEGAPLIRDDKEGQTDNRVYHWEAGDSEATERAFADADRVVRLATHYPRSHPAPLECCGCVADVNPASGKATIWMTSQAPHAIRTVFALVAGLPEHQIQIISPDLGGGFGNKVPIYPGYVVATAASLLLGRPVKWMDDRTGNLISTGFARDFHMEGELALREDGKMLGIRVRMLSDQGYSYADAQPSKLKAGLFHIVTGSYDIPAAFVVTDGAYTNKAPGGVAYRCSFRVTEASFFVERLVQTAAYELGVD…	Unbinned
Gene_122990	WP_073952778.1 - Streptomyces kebangsaanensis (Actinobacteriota | Streptomycetales)	66.6	629	14	640	13	640	7.6e-248	849.4	CoxL_60	MAVETREGHTFGDRMPRKEDGRFVRGRGKYVDDLQLPGMLHSAILRSPFAHARINGIDVSAALEHPKVRAVITGKDLEEQGLAWMPTIAGDTQAVLATDKVRFQGQEVAFVVADDRYSAQDALELIEVDYEPLPVIVETPKALDDDAPVIRDDKAEQTNNVIFEWDHGDKEATERAFQEADVTVKQAMIYPRVHPAPMETCGAVADYDVGTGKMTLWVTSQAPHAHRTLAAIVTGLPEHQIRVISPDIGGGFGNKVPIYPGYVCAAVASLVLSRPVKWMESRAENLMSTSFARDYHMVGEIAANRDGNILGVRVDVLSDHGAFNAHAQPGDIWPMGFFAIFPSCYDAPAAYAEATGVYSNKAPGGIAYRCSFRVTEAIYLMERTMDVLADELGMDPVEL…	Unbinned
Gene_156258	WP_012827153.1 - Haliangium ochraceum (Myxococcota | Kofleriales)	78.8	118	1	118	663	780	6.2e-53	199.5	CoxL_60	DCGVRINPMIVEGQIMGGLTEGFAMAAMELITFDELGNCIGSNFSDYLIPTSWETPRFELGETVTPSPHHPIGAKGVGESATVGSPAAFVNAVVDALAHAGVREIQMPMGPDKVWQALAETGLAE*	Unbinned
Gene_189808	PZR70279.1 - Candidatus Dormibacterota bacterium (Dormibacterota | Dormibacteriales)	83.8	784	1	782	1	784	0	1365.1	CoxL_60	MAVQEAPTTGWVGRSVKRKEDDRFIRGRGNYIDDIKLPGMLHMAVLRSPFAHARIRSIDASRGQELPGVVAVVTGELLAQHNLAWMPTLSGDTQAVLATDKVRMQGQEVACVVAEDVYTAHDALELIDVDYDPLPAVTTPHAALAEGAPLIRDDKEGQSDNRVYHWEAGDAEATERAFAEADRVVSLATHYPRSHPAPLECCGCVADVNPATGKATIYMTSQAPHAHRTVFALVAGLPEQNIQIISPDIGGGFGNKVPVYSGYVVATAASLLIGRPVKWIEDRTGNLISTGFARDFHMEGELALRSDGKMLGIRVRMLSDQGYAYADAQPSKLKAGLFHILTGSYDIPAAHVVTDGAYTNKAPGGVAYRCSFRVTEASFFVERLVQNAAYELGIDPAEL…	Unbinned
Gene_218217	PZR70279.1 - Candidatus Dormibacterota bacterium (Dormibacterota | Dormibacteriales)	83.9	409	3	411	4	412	9.9e-209	718.8	CoxL_60	MTVEAERPTWLGRSVKRKEDDRFVQGRGTYVDDVNLPGMLHMAVLRSPFAHARIRSIDTSRAAELPGVVAVITGEALAAHNLAWMPTLSGDTQAVLATDKVRMQGQEVAAVVAEDVYVAHDALELIDVDYEPLPVVTTPHRALEEGAPLIRDDKEGKEDNRVYHWEAGDKEATDRAFAEADRVVGFATHYPRCHPAPLECCGCVADVNPATGKATIYMTSQAPHAHRTVFALVSGLPEQNIQIISPDIGGGFGNKVPIYPAYVVATAASLLLGRPVKWIEDRTGNLISTGFARDFHMEGELALRNDGKMLGIQVRMLSDQGYAYADAQPSKLRAGLFHIVTGSYDIPAAHVVTDGAYTNKAPGGVAYRCSFRVTEASFFVERLVQTAAYELGMDPAELR…	Unbinned
Gene_221678	PZR70279.1 - Candidatus Dormibacterota bacterium (Dormibacterota | Dormibacteriales)	79.5	258	1	258	528	785	1.2e-122	432.2	CoxL_60	DVTVQEGDTDNTAYGLGTYASRSTPTGGAATAVVARKIREKGKRIAAHLLEAAEEDLDWADGRFFVKGAPERAKTIQEVAFAAYTDLPDGLEPGLEGVHYYDPPNMTFPFGTYVVAVEVDRGTGEWKVRRVVAVDDCGVRINPMIVEGQIMGGLTEGFAMAAMQQITFDEEGNCIGSNFMDYLLPTSWETPPFELHETVTPSPHHPLGCKGVGESATVGSPAAYVNAIVDALAHAGVRDLEMPASSDRVWEALVEAGLAE*	Unbinned
Gene_261198	SBO95072.1 - Nonomuraea gerenzanensis (Actinobacteriota | Streptosporangiales)	67.6	780	3	780	2	775	8.79999999948452e-315	1072	CoxL_60	GHTFGDRMPRKEDGRFIRGRGKYVDDLQLPGMLHSAILRSPFAHARINSIDVSAALDHPKVRAVITGKDLEEQGLAWMPTIAGDTQAVLATDKVRFQGQEVAFVVADDRYSAQDALELIEVDYDPLPVIVETPKALDPDAPVIRDDKAEQTSNVIFEWEHGDKEATERAFQEADVTVKQEMLYPRVHPAPMETCGAVADYDVGTGKMTIWMTSQAPHAHRTLAAIVTGLPEQQIRIISPDIGGGFGNKVPIYPGYVCVAVASLVLGRPVKWMESRAENLMSTSFARDYHMVGEIAANKDGNILGVRVDVLSDHGAFNAHAQPGDIWPMGFFAIFPSCYDAPSAYAEATGVYSNKAPGGIAYRCSFRVTEAIYLMERTMDVLADELGMDPVELRRKNLIP…	Unbinned
Gene_263727	WP_112433588.1 - Thermogemmatispora tikiterensis (Chloroflexota | Ktedonobacterales)	66.5	263	1	263	527	788	1.5e-104	372.1	CoxL_60	IPAEDVDVHHGDTDHTPYGLGTYGSRSTPVGGAAAAVVSRKIRAKAKKIAAHLLEAAEDDLEWVVGGFQVKGSPGQRKEMGEIAFAAYTNTPPDEEAGLEGVAYYDPPEMTYPFGAYVCVVEIDKGTGQVEVKRFIAVDDCGVRINPMIVEGQIHGGLAQGIGTALMEVIQFDEEGNHLNSNFMDYLIPTSMEVPKEWETGETVTPSTHHPLGARGVAESPTVGSPAAVVNAVVDALSPHGVRHVDMPLSPARIWGLLRENGVEPF*	Unbinned
Gene_292463	PZR70279.1 - Candidatus Dormibacterota bacterium (Dormibacterota | Dormibacteriales)	77.9	307	1	307	479	785	3.8e-144	503.8	CoxL_60	LGIKMFDSAELRVHPTGKAILKLGVQSQGQGHETTFAQIVAEELGIPVEDVTVQHGDTDNTPYGLGTYASRSTPTGGAATAVAARKVRDKAKQIAAHLLEASPEDLEWERGSFHVKGSPEKAKSIQDIAFAAYTDHPEGMEAGLEAVNYYDPPNLTFPFGTYLVVVEVDRGTGEWHVRKLVAVDDCGVRINPMIVEGQIMGGLTEGFGMAAMELITFDEDGNCIGSNFMDYLLPTSWETPAFEIHQTVTPSPHHPLGAKGVGESATVGSPAAFVNAVVDALAHAGVRNIEMPLTSARVWDALNEVGLAE*	Unbinned
Gene_293929	PZR70279.1 - Candidatus Dormibacterota bacterium (Dormibacterota | Dormibacteriales)	84.3	528	3	528	4	531	5.3e-271	926	CoxL_60	MAVEHKETGWLGQSVKRKEDERFVVGRGTYVDDVTLPGMLFMAVLRSPFAHARIRSIDTSRALELPGVVAVITGKDLAEHNLAWMPTLSGDTQAVLATDKVRMQGQEVACVVAEDVYVAHDALELIEVDYEPLPVVTTPHAALEEGAPLIRDDKEGQTDNRIYHWEAGDNEATERAFAEADRVVRLATHYPRCHPAPLECCGCVADVNPATGKATIYMTSQAPHAHCTVFALVAGLPEQNIQIISPDIGGGFGNKVPVYPGYVVATAASLLIGRPVKWIEDRTGNLISTGFARDFHMEGELALRSDGKMLGLRVRMLSDQGYAYADAQPSKFKAGLFHIVTGSYDMPAAHVVTDGAYTNKAPGGVAYRCSFRVTEASFFIERLVQTAAYELGIDPAELR…	Unbinned
Gene_310458	WP_091942519.1 - Blastococcus endophyticus (Actinobacteriota | Corynebacteriales)	87.5	255	1	255	1	255	1.1e-133	468.8	CoxL_60	MTTVQERSPMPQEREPNPAMSSPDRPIGFGRVQRKEDPRFVRGKGRYLDDVVLPGMLHGAILRSPMAHARIVSIDTTEALAHPRVRAVITGRDLEGLNLAWAPTLSADVMAILATDKVRFQGQEVAFVVAEDRYSARDALELIDVEYEDLPPVVDARRALDPGAPVIRDDIDGRTDNHIFDWEAGDAAETDAVFARADVVVRQEVVYPRVHPAPMETCGAIADYDAIDGKLTLYETTQAPHAHRTLYAMVAGIPE	Unbinned
Gene_315095	PZR70279.1 - Candidatus Dormibacterota bacterium (Dormibacterota | Dormibacteriales)	82.7	784	3	784	4	787	0	1353.6	CoxL_60	MTVEAERPTWLGRSLKRKEDDRFVQGRGTYVDDVNLPGMLHMAVLRSPFAHARIRSIDTSRATELPGVVAVITGEDLAAHNLAWMPTLSGDTQAVLATDKVRMQGQEVACVIAEDVYVAHDALELIDVDYDPLPVVTTPHRALEEGAPLIRDDKEGKEDNRVYHWEAGDKEATDRAFAQADRVVGFATHYPRCHPAPLECCGCVADVNPATGKATIYMTSQAPHAHRTVFALVSGLPEQNIQIISPDIGGGFGNKVPIYPGYVVATAASLLLGRPVKWIEDRTGNLISTGFARDFHMEGELALRNDGKMLGIRVRMLSDQGYAYADAQPSKLRAGLFHIVTGSYDIPAAHVATDGAYTNKAPGGVAYRCSFRVTEASFFVERLVQTAAYELGMDAAELR…	Unbinned
Gene_335791	WP_103426113.1 - Salinigranum rubrum (Halobacterota | Halobacteriales)	67.6	34	1	34	773	806	2.2e-09	53.1	CoxL_60	ALINAVVDALAGAGVRHIDMPATPETVWKALHRAKAA*	Unbinned
Gene_346351	PZR70279.1 - Candidatus Dormibacterota bacterium (Dormibacterota | Dormibacteriales)	77.1	218	1	218	1	218	3.5e-96	344	CoxL_60	MAVQEAPTTGWLGRSVKRKEDDRFIRGRGNYIDDITLPRMLHMAILRSPFAHARIRSIDTSRAQALPGVVAVVTGELLAQHNLAWMPTMSGDTQAVLATDKVRMQGQEVACVVAEDAYTAHDALELIDVDYEPLPAVTTPHAALAEGAPLIRDDKEGQTDNRVYHWEAGDAAATDQAFAQAHRVVTLTTHYPLSHPSPLECFCCVADFNPASGMATIY	Unbinned
Gene_381746	PZR70279.1 - Candidatus Dormibacterota bacterium (Dormibacterota | Dormibacteriales)	79.6	781	4	784	5	785	0	1296.6	CoxL_60	MATQEAPTGWVGRSVKRKEDDRFVQGRGNYIDDIKLPRMLHMAVLRSPFAHARIRSIDTARAEALPGVVAVVTGELLAQHELAWMPTLSGDTQAVLATDKVRMQGQEVACVIAEDVYTAHDALELIEVDYEPLPPVTTPQAALAEGAPLIRDDKEGQTDNRVYHWEAGDPEATERAFAQAERVVSLKTHYPRSHPSPLECCGCVADVNPATGQATIYMTSQAPHAHRTVFALVAGLAEHQIRVVSPDIGGGFGNKVPVYPGYVVATAASLLLGRPVKWIEDRTGNLISTGFARDFHMEGELALSSEGKMLGLRVRMLSDQGYAYADAQPTKLKAGLFHVVTGSYDVPAAHVIADGAYTNKAPGGVAYRCSFRVTEASFFIERLVQAAAYEFGIEPAELR…	Unbinned
Gene_387576	WP_116707813.1 - Actinomycetospora cinnamomea (Actinobacteriota | Corynebacteriales)	88.3	651	1	651	139	788	0	1180.2	CoxL_60	DKEGQTDNHIFDWESGDRARTDAVFAEAEAADDQVVVVEDMLYPRVHPAPLETCGAIADMDPVSGKLTIYTTTQAPHAHRTLYALVAGLPEHKLRVVSPDIGGGFGNKVGIYPGYVCSIVGSIVTGRPVKWMEDRSENLMSTSFARDYHMRGEVAVTRDGRIRAVRVHVLADHGAFNGTAQPTAFPAGFFGVFTGSYDLEAAHCGVTGVYTNKASGGVAYACSFRITEAVYLIERMVDVVAHDLGLDPAELRRRNLLRPEQFPYETATGWVYDSGDYPQTLQVALDKAGYDELRSEQADLRRRHEAGEPVKLMGIGLSFFTEAVGAGPRRTMDIMGLGMADGAELRVHPTGKAVLRISVQSQGQGHETTFAQIAAKELGISPDDVEVVHGDSDQTPFGL…	Unbinned
Gene_408255	PZR70279.1 - Candidatus Dormibacterota bacterium (Dormibacterota | Dormibacteriales)	83.7	479	1	477	303	781	5.6e-243	832.8	CoxL_60	ALRNDGKMLGIRVRMLSDQGYAYADAQPSKLRAGLFHIVTGSYDIPAAHVVTDGAYTNKAPGGVAYRCSFRVTEASFFVERLVQTAAYELGIDPAELRRMNFIKPEQFPYTSATGFVYDSGNYHRSLDLALEKAGYRELREEQRRLREEGKLLGIGLATFTEVVGAGPSRHYDILGIKMFDSAELRVHPTGKAILKLGVQTQGQGHETTFAQIVAHELGIPPEDVTVQHGDTDNTPYGLGTYASRSTPTGGAATSVVGRRVRDKARKIAAHLLEASEEDIEFDAGQFFVRGSPDRATTIQDVAFAAYTNLPEGMEPGLEGVNYYDPPNMTYPFGAYVVAVEIDRGTGEWKVRRVVAVDDCGVRINPMIVEGQIMGGLTEGYAKAAMQLITFDEEGNCIG…	Unbinned
Gene_408403	SBO95072.1 - Nonomuraea gerenzanensis (Actinobacteriota | Streptosporangiales)	67.1	691	1	689	90	775	2.9e-277	947.2	CoxL_60	DKVRFQGQEVAFVVADDRYSAQDALELIEVDYEPLPVIVDTPKALDADAPIIRDDKAEQTNNVIFEWEHGDKEATERAFQEADVTVRQEMIYPRVHPAPMETCGAVADYDVGTGKMTLWVTSQAPHAHRTLAAMVTGLSEHQIRVISPDIGGGFGNKVPIYPGYVCVAVASLVLHRPVKWMESRAENLMSTSFARDYHMVGEIAANKDGNILGIRVDVLSDHGAFNAHAQPGDIWPMGFFAIFPSCYDAPAAYAEATGVYSNKAPGGIAYRCSFRVTEAIYLMERTMDVLADELGMDPVELRRKNLIPAEKQPYESVMGWTYDGGDYHAALDEALRIADYQALLEEQKEAREQGRIMGVGISTFTEIVGAGPKEKCHIAGLKMFDSAELRVHPTGKAVL…	Unbinned
Gene_413461	WP_046845200.1 - Deinococcus soli (Deinococcota | Deinococcales)	77.8	27	1	27	740	766	1.8e-09	53.1	CoxL_60	LAPLGVTHIDMPVTPERVWRAIREAKGGER*	Unbinned
Gene_445231	WP_080040654.1 - Nonomuraea sp. ATCC 55076 (Actinobacteriota | Streptosporangiales)	67.2	472	1	470	311	780	3.6e-186	644	CoxL_60	RVDVLSDHGAFNAHAQPGDIWPMGFFAIFPSCYDAPAAYAEATGVYSNKAPGGIAYRCSFRVTEAIYLMERTMDVLADELGMDPVELRRKNLIPAEKQPYESVMGWTYDGGDYHAALDEALRIADYPALLEEQKEAREQGRIMGIGISTFTEIVGAGPKKKCHIAGLEMFDSAELRMHPTGKAVLKIGVQSQGQGHETTFAQIVAGELGIPAEDVEVHHGDTDHTPYGLGTYGSRSTPVGGAATAVVARKVREKAKKIAAHLLEAAEGDLEWVDGGFQVKGSPGQRKEMGEIAFAAYTNTPPDEEAGLEGVAYYDPPEMTYPFGAYICVVDIDPGTGQVTVRRFIAVDDCGVRINPMIVEGQIHGGLAQGIGTALMEVIEFDEEGNHLNSNFMDYLIPT…	Unbinned
Gene_451984	PZR70279.1 - Candidatus Dormibacterota bacterium (Dormibacterota | Dormibacteriales)	75	783	3	783	4	786	0	1221.8	CoxL_60	MAVQEKEIGGIGQSVKRKEDDRFIRGKGNYLDDIQLPNMLHMAILRSPIAHGVITSIDTSKAQELPGVVAVVTADLLAQHNLAWMPTIAGDTQAVLAMDKVRLQGQEVAAVVAEDQYTARDALELIEVDYDPLPAVVDPRKALEEGAPIIRDDKEGKTDNRVYEWEAGDKDATDRAFEQADLIVKLDTHYPRSHPAPIETCGCVADVNPATGKATIYMTSQAPHAHRTVFALVAGLPEHNIQIISPDIGGGFGNKVPVYPGYVVATAASLLLCRPVKWVEDRTENLISTGFARDFHMHGELALKRDGHMLGLKVDMLSDQGAFYADAMPSKLRAGLFHIVTGSYDMPAAHVKTHGAYTNKACGGVAYRCSFRVTEASYLIERLVQNAAYELDMDPAELR…	Unbinned
Gene_466434	KPJ83784.1 - Gemmatimonas sp. SG8_23 (Gemmatimonadota | Gemmatimonadales)	69.2	39	3	41	731	769	1.2e-12	64.3	CoxL_60	GAIGATPAVQNAVVDAVRHLGVTHIDLPLTPERVWRAIRAAVSPGS*	Unbinned
Gene_504973	PYO05232.1 - Candidatus Rokubacteria bacterium (Methylomirabilota | Rokubacteriales)	60	55	1	55	1	55	4.2e-14	69.3	CoxL_60	MKPAAFEYFAPTSTAEAVRLLGEHADDAKILAGGQSLVPLMNMRLAKPTVLVDVN	Unbinned
Gene_509811	PZR70279.1 - Candidatus Dormibacterota bacterium (Dormibacterota | Dormibacteriales)	82	783	5	785	2	784	0	1330.5	CoxL_60	MAVEAETAERGAAWLGRSVKRKEDDRFIQGRGNYVEDVRLPGMLHMAVLRSPFAHARIQAIDTSRAEAAPGVVAVVTGELLATHNLAWMPTLSGDTQAVLATDKVRMQGQEVACVVAEDPYLAHDALELIEVDYEPLPVVTTPQAALAERAPLIRDDKEGQTDNRVYHWEAGDPEATEGAFAEADRVVRLATHYPRSHPAPLECCGCVADVNPASGKATIWMTSQAPHAIRTVFALVAGLPEQNIQIISPDLGGGFGNKVPVYPGYVVATAASLLLGRPVKWMDDRTGNLISTGFARDFHMEGELALRSDGKMLGIRVRMLSDQGYSYADAQPSKLKAGLFHIVTGSYDIPAAFVVTDGAYTNKAPGGVAYRCSFRVTEASFFVERLVHTAAYELGMDP…	Unbinned
Gene_511927	WP_119976808.1 - Cryobacterium sp. Hh39 (Actinobacteriota | Actinomycetales)	65.2	46	1	45	750	795	1.8e-13	67	CoxL_60	EAGATGSPPAVVNAVVDALAEFGVTHLDMPLTREKVWQAIHGPRPA*	Unbinned
Gene_556252	WP_017981208.1 - Amycolatopsis methanolica (Actinobacteriota | Corynebacteriales)	78	223	1	223	560	782	1.8e-106	378.3	CoxL_60	VARKVRDKARLIASAALEVSPEDLEWEKGRWFVKGDPEKGQTIQELALASHGALELPEGVEGHLDAVAVYDPPNLTYPYGAYICVVDVDPGTGEVKLRRFVSVDDCGVRINPTVVEGQVMGGLAEGVGIALMQHVAFDEQGNCLSGSLMDYLVPSSMECPDWELGATVTPSPHHPIGAKGVGESSNVGSPPAVVNAVVDALEPYGVTHVDMPVTPARVWEAIQKGRSEPPQ*	Unbinned
Gene_569440	WP_104018938.1 - Roseovarius nitratireducens (Proteobacteria | Rhodobacterales)	62.3	53	5	57	18	70	5.8e-14	68.9	CoxL_60	MAKFGIGQPVRRVEDQRLVTGGGRYSDDINLDGQAYGYVLRSPHAHARIRGIDASAA*	Unbinned
Gene_571043	PZR70279.1 - Candidatus Dormibacterota bacterium (Dormibacterota | Dormibacteriales)	83.7	526	3	526	4	529	1.3e-269	921.4	CoxL_60	MAVEEREATWLGQSVKRKEDDRFIRGKGSYVDDVVLPGMLHLAILRSPFAHARIRSIDTSRAKAAPGVVAVITGEDLAAHNLAWMPTLSGDTQAVLATDKVRMQGQEVACIVGEDPYAAHDALELIDVDYEPLPAVTTPQAALAEGAPVIRDDKDGKADNRVYHWEAGDEEATERAFAEADRIVTLSTHYPRSHPSPLECCGCVADVNPATGKVTVYMTSQAPHAHRTVFALVTGLPENEIRIVSPDLGGGFGNKVPVYPGYVVATAASLLLGRPVKWMEDRTGNLISTGFARDFHMEGELALRDDGKMLGLRVRMLSDQGYAYADAQPSKLRAGLFHVVTGSYDIPAAHVVTDGAYTNKAPGGVAYRCSFRVTEASFFIERLVQTAAYELGLDPAELR…	Unbinned
Gene_583783	PZR70279.1 - Candidatus Dormibacterota bacterium (Dormibacterota | Dormibacteriales)	74.7	655	1	653	1	655	1.5e-296	1011.1	CoxL_60	MAVTEHDHVAGIGHSLKRREDDRFIRGAGTYVEDITLPGMLHMAILRSPVAHARIVSIDTSQATALPGVVAVVTGNDLAAHNLAWMPTLSGDTQAVLATDKVRFQGQEVAAVIAESPYIARDGLELIQVEYDELPVLVDPFKALEPDAPLIRDEKEGQADNRCYSWETGDKAATDRAFDEADLVVKLDTHYPRCHPAPLETCGIVADVNPATGKVTLHMTSQAPHAIRTLFAIVAGLPEQNIQVKTPDIGGGFGNKVPIYPGYVVATAASLLIGRPVKWIEDRSENLISTGFARDYHMHGELALTRDGRMTAIRVNLVSDNGAFFADAQPSKCKVGLFHIVTGSYDMPAAHVVAEGAYTNKAPGGVAYRCSFRVTEASYLIERLVQNAAHELAMDPAEL…	Unbinned
Gene_589657	WP_097258652.1 - Streptomyces sp. Ag109_G2-15 (Actinobacteriota | Streptomycetales)	84.3	344	1	344	447	790	2.2e-177	614.4	CoxL_60	RERGELMGIGLSFFTEGVGAGPRKHMDILGLGMADGCELRVHPTGKAVVRLSVQTQGQGHETTFAQIVASQLGIPPEDIEVVHGDTDQTPFGLGTYGSRSTPVSGAAAAVVAQRVRAKARIVAAAALECSPDDLEWEHGRWFVKGDPGQGKTIQEIALLAHSSLELPEGVEGHLDATAVYNPPNLTYPFGAYLCVVDVDPGTGQVKVRDFVAVDDCGPRINPMIVEGQIHGGLAEGIGMALMQVIAFDQDGNCLGGSFMDYLLPTSMECPSWQLGQTVTPSPHHPLGAKGVGESATVGSPVAVVNAVIDALEPYGVRHADMPLTPAQVWLAMQGRPARTDLAVS*	Unbinned
Gene_642204	WP_018332055.1 - Actinomycetospora chiangmaiensis (Actinobacteriota | Corynebacteriales)	72.3	83	7	89	2	84	9.8e-29	118.6	CoxL_60	MTAVHPKGVQDPSDQIRAAEETPQGYGSMKRKEDARFVRGRGQYVDDIVLPRMLYGAVLRSPLAHARIVSIDSSQATALDGVVAVVTGQ	Unbinned
Gene_642714	WP_080040654.1 - Nonomuraea sp. ATCC 55076 (Actinobacteriota | Streptosporangiales)	74.8	163	1	163	619	780	2.8e-72	264.2	CoxL_60	LEGVAYYDPPEMTYPFGAYICVVEIDKGTGQVEVKRFIAVDDCGVRINPMIVEGQIHGGLAQGVGTALMEVIEFDEEGNHLNSNFMDYLIPTSMEVPKEWETGETVTPSTHHPLGARGVAESPTVGSPAAVVNAVVDALSPYGVRHVDMPLTPAKIWGVLRENGVGPF*	Unbinned
Gene_667746	WP_112433588.1 - Thermogemmatispora tikiterensis (Chloroflexota | Ktedonobacterales)	68.9	347	5	351	443	788	5.3e-142	496.9	CoxL_60	RIADYPALLEEQEEARKQGKKMGIGFSTFTEIVGAGPKKQCHIAGLEMFDSAELRVHPTGKAVLKIGVQTQGQGHETTFAQIVAGELGIPAEDVEVHHGDTDHTPYGLGTYGSRSTPVGGAAAAVVSRKVREKAKKIAAHLLEAAEGDLEWVDGGFQVKGSPSQRKEMGEIAFAAYTNTPPDGEAGLEGVAYYDPPEMTYPFGAYICVVDIDPGTGQVNVRRFIAVDDCGVRINPMIVEGQIHGGLAQGIGTALMEVIEFDEEGNHLNSNFMDYLIPTSMEVPREWETGETVTPSTHHPLGARGVAESPTVGSPAAVVNAVVDALSPYGVRHVDMPLTPAKIWQILRENGVEA*	Unbinned
Gene_678331	WP_097258652.1 - Streptomyces sp. Ag109_G2-15 (Actinobacteriota | Streptomycetales)	81.4	156	1	156	1	156	4.3e-72	263.5	CoxL_60	MTRVEERPIGFGRMPRKEDARFIRGRGTYLDDIRRPGMLHGAILRSPLAHARIVSIDKSAAEQHPNVHAVITGQDLEGLKLAWMPTLSADVQAVLATDKVRFQGQEVAFVIADDHYSARDALELIDVEYEPLPAVVNARKALDPDAPVIRDDLDGK	Unbinned
Gene_779886	WP_017981208.1 - Amycolatopsis methanolica (Actinobacteriota | Corynebacteriales)	73.8	107	1	107	678	783	6.2e-44	169.5	CoxL_60	IHGGLAQGIGTALMEVIQFDEEGNHLNSNFMDYLIPTSMEVPRVWETGETVTPSTHHPLGARGVAESPTVGSPAAVVNAVVDALSPYGVRHVDMPLTPDRIWAILRDNGVGA*	Unbinned
Gene_808033	RMD66406.1 - Candidatus Parcubacteria bacterium (Patescibacteria | N/A)	60.2	216	3	218	565	778	4.2e-77	280.8	CoxL_60	VVEKGKKIAAHMLEAAEDDIEFEGGKFSVAGSPDQNVSIQDVAGSAYLGNDLPEGMEPTLNETMTFDPPNFTFPFGAHICVTEVDTETGAVAIRDYIAVDDCGPVINPTIVDGQLHGGLAQGIAQALYEGVIYDEEGNLLTASMVNYMIPGAPELPNYTLDRTVTPSPSNPLGVKGVGEAGTIGAPPAVINSVVDALSPLGIRHIDMPASPMRVWKAIQNAQGQQSGDRQEDASLGASAADIKQGGDA*	Unbinned
Gene_857586	PZR70279.1 - Candidatus Dormibacterota bacterium (Dormibacterota | Dormibacteriales)	78.1	260	3	262	4	263	1.9e-120	424.9	CoxL_60	MAVEEGRHRWLGKSVPRREDERFIRGKGNYVDDITLPGMLHMAVLRSPFAHARILSIDTSRAQALDGVVAVVTGALLAEHNLAWMPTLSGDTQAVLATDKVRMQGQEVACVVAETPYIAHDALELIDVDYEPLPAVVTPQQALSADAPIIRDDKEGQADNRIYHWEAGDPEATERAFAAADRVVALETHYPRCHPSPLECCGCVADVNPATGQATIYMTSQAPHVIRTVFALVAGLPEQNIRIFSPDIGGGFGNKVPIYPGY	Unbinned
Gene_862523	WP_101402299.1 - Streptomyces sp. OK885 (Actinobacteriota | Streptomycetales)	67.5	508	1	507	1	507	2.1e-200	691.4	CoxL_60	MATVQGHTLGDRMPRKEDGRFIRGKGNYVDDVRLPQMLHSAILRSPYAHARINSVDTSVALELSGVHAVITGEDLAEQGLAWMPTLAGDTQAVLATDKVRFQGQEVAFVVADDTYIAQDALELIDVDYEPLDPVIDSRKALDEDAPVIRDDKDDKDDNSIFFWDAGDKEATGKAFEEAEVQVRQEMYYPRIHPAPMETCGAVADYDVSTGEMTVHLTSQAPHAHRTLFAIVSGLPEHQIRIISPDIGGGFGNKVPIYPGFVCAAVASLVLGRPVKWMETRSENLMSTSFARDYHMVGELAATSEGKILGARSTILANHGAFDAHAQPGEQYPTGFFPIFTSCYDVPAAYAEATGVYSNKAPGGIAYRCSFRVTEAIYLMERTMDVLADELGMDPVELRR…	Unbinned
Gene_883453	WP_028059793.1 - Solirubrobacter sp. URHD0082 (Actinobacteriota | Solirubrobacterales)	73	237	1	237	553	787	4e-101	360.5	CoxL_60	AAAVVARKVRDKARLIAAAMLEASPADLEWEKGRWFVKGDPEKGATIQEIAFAAHGSIDLPEGVEGALEAQTMYNPSNLTFPFGAYISVVDIDPGTGKVHMRRLIAVDDCGVRINPLVVEGQIHGGLVEGIGQALMEIISFDEQGNCLNASFMDYLLPTALECPEHGFELGETVTPCPHHPIGAKGVGESPCVGSPPCIANAVIDALNVNFGVKAMDIPCFPSRVWAAMNGNAQPPQ*	Unbinned
Gene_894302	WP_112433588.1 - Thermogemmatispora tikiterensis (Chloroflexota | Ktedonobacterales)	67.1	347	1	347	443	788	2e-141	495	CoxL_60	YPALLEEQKEAREQGRIMGIGVSTFTEIVGAGPKKKCHIAGLEMFDSAELRFHPTGKAVLKIGVQSQGQGHETTFAQIVAGELGIPAEDVEVHHGDTDHTPYGLGTYGSRSTPVGGAAAAVVSRKVREKAKKIAAHLLEAAEGDLEWENGGFQVKGSPSQRKEMAEIAFAAYTNTPPDEEAGLEGVAYYDPPEMTYPFGAYVCVVEIDKGTGQVEVKRFIAVDDCGVRINPMIVEGQIHGGLAQGIGTALMEVIQFDEEGNHLNSNFMDYLIPTSMEVPKEWETGETVTPSTHHPLGARGVAESPTVGSPAAVVNAVVDALSPYGVRHVDMPLTPAKIWQVLRENGVGPF*	Unbinned
Gene_921176	KPJ83784.1 - Gemmatimonas sp. SG8_23 (Gemmatimonadota | Gemmatimonadales)	60.4	53	4	56	718	770	1.2e-14	71.2	CoxL_60	ATSNPLGVKGCGEAGVTGALPAVMNAVIDALAARGVRHLDMPATPERIWRALQAAGAA*	Unbinned
Gene_930124	WP_085222638.1 - Mycobacterium florentinum (Actinobacteriota | Corynebacteriales)	90.5	694	1	694	98	791	0	1295.4	CoxL_60	PTLSNDVQAVLATDKVRFQGQEVAFVVATDRYSARDALELIDVDYDILDPVVDARTALAPDAPVIRTDLEGKANNHCFDWETGDAAATDAAFAKADVVVSQEIVYPRVHPAPMETCGAVADLDRITGKLTLWTTSQAPHAHRTLYALVAGIPEHKIRVIAPDIGGGFGNKVPIYPGYVCAIVGSLLLGKPVKWMEDRSENLLSTGFARDYIMLGEIAATKEGKILAIRSKVLADHGAFNGTAAPVKYPAGFFGVFTGSYDLEAAYCSMTAVYTNKAPGGVAYACSFRITEAVYFVERLVDCLAYDMKIDPAELRLKNLLRPDQFPYKSKTGWVYDSGDYETTMRKAMDMIGYDALRREQAEKRERGELMGIGMAFFTEAVGAGPRKDMDILGLGMADGC…	Unbinned
Gene_941548	SBO95072.1 - Nonomuraea gerenzanensis (Actinobacteriota | Streptosporangiales)	67.6	680	10	687	2	679	4.3e-273	933.3	CoxL_60	MTVETRQGHTFGDRMPRKEDGRFIRGKGKYVDDIQLPGMLHSAILRSPFAHARINGIDVSAALEHPKVRAVITGKDLEEQGLAWMPTIAGDTQAVLATDKVRFQGQEVAFVVADDRYSAQDALELIEVDYEPLPVIVETPKALDPDAPVIRDDKAEQTNNVIFEWEHGDREATERAFQEADVTVKQEMIYPRVHPAPMETCGAVADYDVGTEKMTLWVTSQAPHAHRTLAAIVTGLPEQQIRIISPDIGGGFGNKVPIYPGYVCVAVASLVLGRPVKWMESRAENLMSTSFARDYHMVGEIAANKDGNILGVRVDVLSDHGAFNAHAQPGDIWPMGFFAIFPSCYDAPAAYAEATGVYSNKAPGGIAYRCSFRVTEAIYLMERTMDVLADELGMDPVEL…	Unbinned
Gene_983479	WP_028067433.1 - Solirubrobacter soli (Actinobacteriota | Solirubrobacterales)	78	159	1	159	631	787	4e-73	266.9	CoxL_60	LTYPFGAYISVVDVDPGTGKVHMRRLVAVDDCGVRINPMVVEGQIHGGLVEGIGQALMEVISFDDQGNCLNASFMDYLLPTALECPEHGFELGETVTPCPHHPIGAKGVGESPCVGSPPCVTNAVVDALYRAKGVKHMDMPCFPARVWAAMNGNAQPIQ*	Unbinned
Gene_1017518	WP_073952778.1 - Streptomyces kebangsaanensis (Actinobacteriota | Streptomycetales)	69.7	366	1	366	1	364	1.2e-149	522.3	CoxL_60	MTVETKQGHTFGDRMPRKEDARFVRGRGKYVDDVQLPGMLHSAILRSPFAHARINGVDVSAALEHPKVRAVITGKDLEAQGLAWMPTIAGDTQAVLATDKVRFQGQEVAFVVADDRYSAQDALELIEVDYEPLPVIVETPKALDADAPVIRDDKAEQTDNVIFEWDHGDKEATERAFQEADVTVKQEMIYPRVHPAPMETCGAVADYDVGTGKMTLWVTSQAPHAHRTLAAIVTGLAEHQIRVISPDIGGGFGNKVPIYPGYVCAAVASLVLSRPVKWMESRAENLMSTSFARDYHMVGEIAANKDGNILGIRVDVLSDHGAFNAHAQPGDIWPMGFFAIFPSCYDAPAAYAEATGVYSNKAPGGI	Unbinned
Gene_1034496	WP_012642423.1 - Thermomicrobium roseum (Chloroflexota | Thermomicrobiales)	66.7	30	1	27	1	30	3.6e-06	42	CoxL_60	MTATGIGAPVRRKEDQRFVTGQGRYVD	Unbinned
Gene_1041206	WP_012934497.1 - Conexibacter woesei (Actinobacteriota | Solirubrobacterales)	69.9	229	1	229	1	228	7.2e-92	329.7	CoxL_60	MTVETRQGHTFGDRMPRKEDGRFIRGKGKYVDDVQLPGMLHSAILRSPFAHAKVNGIDVSAALDHPKVRAVITGKDLEEQGLAWMPTIAGDTQAVLATDKVRFQGQEVAFVVADDRYSAQDALELIDVDYESLPVIVETPRALDPDAPVIRDDKAEQTDNVIFRWDHGDREATERAFQEADVTVKQEMLYPRVHPAPMETCGAVADYDVSTGKMTLWVTSQAPHAHRTL	Unbinned
Gene_1063694	WP_059092512.1 - Mycobacterium sp. GA-2829 (Actinobacteriota | Corynebacteriales)	79	105	14	118	20	124	1.7e-44	171.4	CoxL_60	MTVETRQGHTFGDRMPRKEDARFVRGRGKYVDDLQLPGMLHSAILRSPFAHAKINDIDVSAALEHPKVRAVITGKDLEAQGLAWMPTIAGDTQAVLATDKVRFQVQEVAFVVADDRYS	Unbinned
Gene_1102686	WP_067068110.1 - Streptomyces thermoautotrophicus (Actinobacteriota | Streptomycetales)	83.9	732	1	732	69	800	0	1304.7	CoxL_60	KAWQLPGVHMVLTGEMAAQHNLAWMPTLSYDTQPVLATDKVRFQGQEIACVVADDPYIAKDGCEAIVVEYEPLPVIVNPYQAVAEDAPIIRDDKEGQTDNICYRWEVGDRDGTERAFAQADVVSKLELHYPRSHPSPIETCGSIADYNSATAKLTVYMTTQAPHIIRAAVAIVAELPEHMIRIISPDIGGGFGNKVPVYPGYVCSILCSILLTRPVKWIEDKTGNLISTHYARDIYYKGELALRKDGKILGVRFHCDSDNGSSFSDAQPTKFKIGLIHSAFAAYDIPFGYMTAQGHYTNKAPGGVAYRCSFRVTEAMFFQERHIQAAADDLGMDQAEFRRLNLVKDHQFPFRTPYGFLLDSGQYEKCLNVALDAIGYDEFLREKEEARAEGRRLGIGIS…	Unbinned
Gene_1113607	WP_068047403.1 - Mycobacterium sp. E2733 (Actinobacteriota | Corynebacteriales)	75.4	289	14	302	26	314	1.1e-127	449.1	CoxL_60	MAVETRQGHTFGDRMPRKEDGRFVRGRGRYIDDLQLPGMLHSAILRSPYAHARINSIDVSTALEHPKVRAVITGKDLEEQGLAWMPTIAADTQAVLATDKVRFQGQEVAFVVADDRYSAQDALELIEVDYEPLPAIVETPRALDQDAPIIRDDKADQEDNVIFRWSHGDREATERAFQQADVTVRQEMIYPRVHPAPMETCGAVADYDVSTGKMTLWVTSQAPHAHRTLAAIVTGLPEHQIRVISPDIGGGFGNKVPIYPGYVCAAVASLVLGRPVKWVESRAENLMSTSFARDYHMVGEIA	Unbinned
Gene_1123717	WP_045746271.1 - Actinoplanes rectilineatus (Actinobacteriota | Corynebacteriales)	60.8	120	10	129	20	133	6.8e-31	126.3	CoxL_60	MGAIGQSLKRREDPRLITGEGKFLDDLQLPGMLHAAILRSAFAHAQIKSIDTSKAKHAPGVVAVVTGKDFQNLPVMPCAWQAGGVKNYVNTPRVLEIDKVTFTGAGIAVVVAEDRYAAEDALALIDVEY	Unbinned
Gene_1124092	WP_052603923.1 - Acidithrix ferrooxidans (Actinobacteriota | Acidimicrobiales)	65.6	61	1	61	726	786	1.9e-18	84	CoxL_60	VTPTPVNPLGVKGVGEAGAIASPAAVANAVMDALAPLGITHIDMPLTPAKVWQAVQAATRR*	Unbinned
Gene_1172355	PZR70279.1 - Candidatus Dormibacterota bacterium (Dormibacterota | Dormibacteriales)	78.8	642	1	640	1	639	1.5e-307	1047.7	CoxL_60	MAVETHETQTSWLGQSVKRKEDARFVVGRGNYVDDVKLPGMLHMAILRSPFAHARIRSIDSARAEALPGVVAVVTGELLAAHKLAWMPTLSGDTQAVLATDKVRMQGQEVACVVAEDPYVAHDALELVDVDYEPLPVVTTPQAALAEGAPLIRDDKEGQADNRVYHWEAGDAGATERAFAEADRVVSLATHYPRSHPSPIECCGCVADVNPATGKATIYMTSQAPHAHRTVFALVAGLPEQNIQIISPDLGGGFGNKVPVYPGYVVATAASLLLGRPVKWVEDRTGNLISTGFARDFHMEGELALRSDGKMLGLRVRMLSDQGYSYADAQPTKLKAGLFHVVTGSYDIPAAHVVCDGAYTNKAPGGVAYRCSFRVTEASFFVERLVQTAAYELGLDPAE…	Unbinned
Gene_1181421	SBO95072.1 - Nonomuraea gerenzanensis (Actinobacteriota | Streptosporangiales)	68.5	619	1	617	154	770	1.1e-254	872.1	CoxL_60	FRWSHGDREATDQAFEQADVTIKQEMIYPRVHPAPMETCGAVADYDVSTGKMTLWVTSQAPHAHRTLAAIVTGLPEHQIRVISPDIGGGFGNKVPIYPGYVCVAVASLVLGRPVKWVESRAENLMSTSFARDYHMVGEIAANKDGNILGVRVDVLSDHGAFNAHAQPGDEWPMGFFAIFPSCYDVPAAFAEATGVYTNKAPGGIAYRCSFRVTEAIYLMERTMDVLADELGMDPAELRRKNLIPKEKQPYESVMGWTYDGGDYHAALDEALRIADYPALLEEQEEARKQGKIMGIGFSTFTEIVGAGPRKKCHIAGLEMFDSAELRVHPMGKAVLKIGVQSQGQGHETTFAQIVAGELGIPAEDVEVHHGDTDHTPYGLGTYGSRSTPVGGAAAAVVSR…	Unbinned
Gene_1183709	ACL50613.1 - Aeropyrum pernix (Crenarchaeota | Desulfurococcales)	60.2	640	6	640	8	645	9.3e-230	789.3	CoxL_60	MATSLVGSRIKRREDPRLIMGRGIYVDDVQLPRMTYAAILRSPYAHAHIRRINTDKAKALPGVVAVMTGADLQGKNVPCGWTLPDMKVAPHPALAVGKVRYTGDAVAVVVAEERYIARDALDLIEVDFEPLPVVVDAEKAIQPGAPQLHDEVPNNTTFVWKVGGGDVDKAFREAEVVVKERIVNQRLIPNAIEPRGMVAQYTPGSGDLILWTATQIPHLVRLLLSMVMGIPEHKVRVIAPEVGGGFGSKLYLYPEEVIVATLAKTTGRPVKWIEERRENYVATTHGRDQVQYVEVAATRDGTITGLRVKSIANMGAYLSTFAPGIPTILFGLMLAGNYRIPNIACEVIGVHTNTTLVDAYRGAGRPEATYLVERAVDLMARELGLDPAEIRRRNFVPAN…	Unbinned
Gene_1190675	WP_085911866.1 - Pseudonocardia autotrophica (Actinobacteriota | Corynebacteriales)	61.7	60	1	59	1	60	3.2e-15	73.2	CoxL_60	MTDTLDKAEPVLGQPMRRKEDARLITGQTQWTDNVVLPGMLHMAVLRSPMAHARITRVDV	Unbinned
Gene_1197588	WP_080040654.1 - Nonomuraea sp. ATCC 55076 (Actinobacteriota | Streptosporangiales)	75.3	150	1	150	632	780	1.9e-67	248.1	CoxL_60	YPFGAYVCVVEIDKGTGQVEVKRFIAVDDCGVRINPMIVEGQIHGGLAQGIGTALMEVIQFDEEGNHLNSNFMDYLIPTSMEVPKEWETGETVTPSTHHPLGARGVAESPTVGSPAAVVNAVVDALSPYGVRHVDMPLTPAKIWGILRENGVEPF*	Unbinned
Gene_1210263	PYO05232.1 - Candidatus Rokubacteria bacterium (Methylomirabilota | Rokubacteriales)	63.1	65	1	65	1	65	1.5e-18	84.3	CoxL_60	MKPAAFAYHRPGTVDEALALLAEHGYDAKLLAGGQSLVPAMNFRLAAPAVLIDLNRIPGLDGIAEA	Unbinned
Gene_1226422	WP_091942519.1 - Blastococcus endophyticus (Actinobacteriota | Corynebacteriales)	90.3	134	1	134	671	804	9.9e-73	265.4	CoxL_60	VRRFVAVDDCGVRINPMIVEGQIHGGLADGVGMALMEFIGFDEAGNCLGGSFMDYLIPTAMEVPDWETGETVTPSPHHPLGAKGVGESATVGSPPTIVNAVVDALEPFGIRHVDMPCTPARVWAALQGRPEPPI*	Unbinned
Gene_1239481	PZR70279.1 - Candidatus Dormibacterota bacterium (Dormibacterota | Dormibacteriales)	80.5	631	1	631	155	785	1.80000000023142e-315	1074.7	CoxL_60	KEGQTDNRVYHWEAGDAEAAARAFAQADRVVSLATHYPRCHPAPLECCGCVADVNPATGKATIYMTSQAPHAHRTVFALVAGLAEHQIQIISPDIGGGFGNKVPVYPGYVVATAASLLLGRPVKWIEDRTGNLISTGFARDFHMEGELALSSDGKMLGLRVRMLSDQGYSYADAQPTKLKAGLFHVVTGSYDIPAAHVVTDGAYTNKAPGGVAYRCSFRVTEASFFIERLVQAAAYELGMEPAELRRRNFIRPDQFPYRSATGFDYDSGDYERALDIALEKIGYEELRKEQKRRLDDDEEKLLGVGVASFTEVVGAGPSRDYDILGLKMFDSAELRIHPTGKAILKLGVRTQGQGHETTFAQIVAHELGLTPDDVVVQEGDTDNTPYGLGTYASRSTPV…	Unbinned
Gene_1239768	WP_119358543.1 - Meiothermus granaticius (Deinococcota | Deinococcales)	70.5	88	1	88	713	799	8.6e-33	132.1	CoxL_60	LNSNFMDYLIPTSMEIPKEWETGMTVTPSTHHPLGARGVAESPTVGSPAAVVNAVVDALSPYGVRHVDMPLTPAKIWAVLRENGVGPF*	Unbinned
Gene_1246132	WP_067324833.1 - Mycobacterium alsense (Actinobacteriota | Corynebacteriales)	68.9	527	14	540	26	551	2.6e-217	747.7	CoxL_60	MAVETRQGHTFGDRMPRKEDGRFIRGKGKYVDDVQLPGMLHSAILRSPFAHARINGIDVSAALEHPKVRAVITGKDLEEQGLAWMPTIAGDTQAVLATDKVRFQGQEVAFVVADDRYSAQDALELIEVDYEPLPVIVETPKALEPDAPVIRDDKAEQTNNVIFEWDHGDKEATERAFREADVTVKQEMIYPRVHPAPMETCGAVADYDVGTEKMTIWMTSQAPHAHRTLAAIVTGLPEQQIRIISPDIGGGFGNKVPIYPGYVCVAVASLVLGRPVKWMESRAENLMSTSFARDYHMVGEIAANEDGNILGVRVDVLSDHGAFNAHAQPGDIWPMGFFAIFPSCYDAPAAYAEATGIYSNKAPGGIAYRCSFRVTEAIYLMERTMDVLADELGMDPVEL…	Unbinned
Gene_1264931	WP_003926693.1 - Mycobacterium thermoresistibile (Actinobacteriota | Corynebacteriales)	62.5	48	1	48	746	793	3.8e-14	69.3	CoxL_60	LGAKGIGEAGTIASSTTVVSAVMDALAPFGVKHIDMPLKSEKIWRAMQQ*	Unbinned
Gene_1279436	WP_078105190.1 - Arthrobacter sp. SRS-W-1-2016 (Actinobacteriota | Actinomycetales)	84.6	149	7	155	18	166	1.3e-71	261.9	CoxL_60	MTATEERPVGFGRLSRKEDPRLVRGKGRFVDDITLPGMLHGALLRSPVAHARIVSIDTSRALAHPGVKAVITGKDLEPLNLAWAPTLSADVQAVLATDKVRFQGQEVAFVVAEDRYAARDAVELIDVDYDILPPVVDAKRALDPDAPVIRDDLEG	Unbinned
Gene_1289269	WP_101402299.1 - Streptomyces sp. OK885 (Actinobacteriota | Streptomycetales)	83.3	550	1	550	241	790	6.7e-285	972.2	CoxL_60	QVIAPDIGGGFGNKVGIYPGYGCAVVGSIVTGRPVKWVEDRSENLMSTAFARDYIMQGEIAATRDGKILAVRTHVLADHGAFNATAQPTKYPAGFFHIFTGSYDLQAAHCTVSGVYTNKAPGGVAYACSFRITEAVYLVERIVDVLADELGMDPAELRMKNLIRPEQFPYTTQTGWEYDSGDYPRTLQLALDLAGYQELRAEQAEKRARGELMGIGLSFFTEGVGAGPRKHMDILGLGMADGCELRVHPTGKAVVRLSVQTQGQGHETTFAQIVASQLGIPPEDIEVVHGDTDQTPFGLGTYGSRSTPVSGAAAAVVAQRVRDKARVVAAAALECSPDDLEWEHGRWFVKGDPTQGKTIQEIALLAHSSLELPEGVEGHLDATAVYNPPNLTYPFGAYL…	Unbinned
Gene_1292057	WP_045746271.1 - Actinoplanes rectilineatus (Actinobacteriota | Corynebacteriales)	62.3	61	6	65	10	70	5.3e-16	75.9	CoxL_60	MTEAALKYVGGGVPRKEDPALVTGRANWTDNIKLPGMLHATLLRSPHAHAKITSIDTSAAGEQPG	Unbinned
Gene_1305614	PZR70279.1 - Candidatus Dormibacterota bacterium (Dormibacterota | Dormibacteriales)	82.6	616	3	616	4	619	4.7000000000002e-311	1059.3	CoxL_60	MAVEEREAAWLGRSVKRKEDDRLIRGKGSYVDDVVLPGMLHLAILRSPFAHARIRSIDTSRAKAAPGVVAVITGEDLAAHNLAWMPTLSGDTQAVLATDKVRMQGQEVACVVGEDPYAAHDALELIDVDYDPLPAVTTPQAALAEGAPLIRDDKEDKTDNRVYHWEAGDKEATERAFGEADRVVTLSTHYPRSHPSPLECCGCVADVNPATGKVTVYMTSQAPHAHRTVFALVTGLPEHEIRIVSPDLGGGFGNKVPIYPGYVVATAASLLLGRPVKWMEDRTGNLISTGFARDFHMEGELALRDDGKMLGLRVRMLSDQGYAYADAQPSKLRAGLFHVVTGSYDIPAAHVVTDGAYTNKAPGGVAYRCSFRVTEASFFIERLVQTAAYELGIDPAELR…	Unbinned
Gene_1307277	WP_092321909.1 - Cryobacterium psychrotolerans (Actinobacteriota | Actinomycetales)	70.4	54	8	61	24	77	2.4e-18	83.6	CoxL_60	MSTFVGQRLRRKEDPRLITGSATYVDDIVMPGMLHAAIVRSPEAHARIVSIDTEAARAHPG	Unbinned
Gene_1307851	SBO95072.1 - Nonomuraea gerenzanensis (Actinobacteriota | Streptosporangiales)	69	42	2	43	8	49	2.8e-13	66.2	CoxL_60	MRKEDATLLTGQADFTDDIRLPGMLHFALLRSPHAHARIRSID	Unbinned
Gene_1341767	WP_107991462.1 - Breoghania corrubedonensis (Proteobacteria | Rhizobiales)	79.1	489	6	488	5	493	1.7e-231	794.7	CoxL_60	MADPATMTQEEREATLGGVGCARKRKEDIRFVQGKGNYVDDLKLPGMLFGDFVRSPYGHARIKSIDTSRAKALPGVRAVLTAEDLKPLNLHYMPTLAGDVQAVLADGKVLFQNQEIVFVVADDRYIAADAVELIEVEYEELPALNDPTAALAEDAPVLREDLEGKTAGAHGARKHHNHIFSWEVGDQAATERAFAEAGVTVKEKIIYQRVHPCPLETCACVAAMDKVKGELTLWGTFQAPHVIRTVASLISKIPEHKIHVIAPDIGGGFGNKVGAYPGYICAIVASIVLGVPVKWVEDRIENLSATAFARDYHMTGELAATKDGKITGLRVHVLADHGAFDACADPTKYPAGFFSMVTGSYDIPTAHVAVEGVYTNKAPGGVAYRCSFRVTEASYLIER…	Unbinned
Gene_1350925	WP_092196098.1 - Blastococcus sp. DSM 46838 (Actinobacteriota | Corynebacteriales)	78.8	236	7	242	17	252	3.8e-107	380.6	CoxL_60	MTATEETTQERPIGFGRLKRKEDPRFIRGQGNYLDDITLPGMLHLAILRSPVAHARIVSINTDAAAAHPKVRAVITGADLEPLNLAWMPTLSSDTQAVLATDKVRFQGQEVAFVVAEDRYSARDAVELIEVEYDILDAVVDPHHALDADAPVIRDDLEGKDSNHIFDWESGDADECDRVFAEADVVVRQDMVYPRVHPAPLETCGAIADYDAVTGKLTLYETTQAPHAHRTLFALVAGIPEH	Unbinned
Gene_1391177	WP_027931605.1 - Amycolatopsis thermoflava (Actinobacteriota | Corynebacteriales)	83.5	170	26	195	9	178	3.5e-79	287.3	CoxL_60	MTTTESPTTTTAEATATAPVSPAGNPIGFGRMLRKEDARFLRGKGNYIDDVQLPGMLHAAILRSPHAHARISSIDTSAAEAHPKVKAVITGATLEGLKLAWMPTLSNDVQAVLATDKVRFQGQEVAFVVAEDRYAARDALELIDVAYEPLPPVIDARRALDDSAPVIRDDIEGKADNHIFDWEAGDEAEADRVFS	Unbinned
Gene_1431068	BAN90858.1 - Aeropyrum camini (Crenarchaeota | Desulfurococcales)	61.8	55	3	57	6	59	1.2e-14	71.2	CoxL_60	MGKWVGARVKRTEDPRLLTGKGTYVDDLRPLPTMWHAAVLRSPHAHARIVRVDTSKA	Unbinned
Gene_1449615	PZR70279.1 - Candidatus Dormibacterota bacterium (Dormibacterota | Dormibacteriales)	80.3	152	1	152	634	785	1.1e-70	258.8	CoxL_60	TFPFGTYVVAVEVDRGTGEWKVRRVVAVDDCGVRINPMIVEGQIMGGLTEGFAKAAMQLITFDEEGNCIGSNFMDYLLPTAWETPAFELAETVTPSPHHPIGAKGVGESATVGSPAAYVNAVVDALAHAGVRNLEMPVTSDKVWQALVESGLAE*	Unbinned
Gene_1456358	WP_113780855.1 - Geodermatophilus sp. TF02-6 (Actinobacteriota | Actinomycetales)	84.2	374	3	376	431	804	4.9e-194	669.8	CoxL_60	PAKTGWVYDSGDYEKTMRVALELDDYAGLRREQAERRARGELMGIGVSFFTEAVGAGPRKHMDILGLGMADGAELRVHPTGKATVRISVQSQGQGHETTFAQIVAEELGLPPEDVDVLHGDTDLTPFGLGTYGSRSTPVSGAAVAMVTRKVREKARLIASAMLEVSPDDLEWEKGRWHVAGDPEQGRTIQEIALAAHGTQELPEGVDANLEGMVTYDPPNLTFPFGAYICVVDIDPGTGAVKVRRFVAVDDCGVRINPMIVEGQIHGGLADGVGMALMEFIGFDEEGNCLGGSFMDYLIPTAMEVPDWETGETVTPSPHHPLGAKGVGESATVGSPPTIVNAVVDALEPFGIRHVDMPCTPARVWAAMQGRPEPPI*	Unbinned
Gene_1464260	WP_066917567.1 - Mycobacterium interjectum (Actinobacteriota | Corynebacteriales)	73.7	236	14	249	26	261	1.3e-99	355.5	CoxL_60	MAVETRQGHTFGDRMPRKEDGRFIRGKGHYVDDLQLPGMLHSAILRSPFAHAKINGIDVSAALDHPKVRAVITGKDLEEQGLAWMPTIAGDTQAVLATDKVRFQGQEVAFVVADDRYSAQDALELIEVDYEPLPVIVETPKALDPDAPVIRDDKAEQTNNVIFEWDHGDKEATERAFEQADVTVKQEMIYPRVHPAPMETCGAVADYDVGTEKMTLWVTSQAPHAHRTLAAIVTGLPEQQIRIISPDIG	Unbinned
Gene_1504775	WP_042377550.1 - Streptacidiphilus melanogenes (Actinobacteriota | Streptomycetales)	81.4	70	2	71	14	83	2.4e-30	123.6	CoxL_60	MAISDEARPIGFGRLKRKEDPRFIRGQGNYVDDVDLPGMLHGAALRSPLAHARIVSIDTSAAEQHPKVRAV	Unbinned
Gene_1511539	WP_088989146.1 - Micromonospora chokoriensis (Actinobacteriota | Corynebacteriales)	91.1	304	1	304	1	304	1.6e-163	568.2	CoxL_60	MTTVHERPDTFHDNDQKPVGHGRMLRKEDPRFVRGRGRYVDDVQLPGMLHLAILRSPFAHARITGIDTTAAQAAPGVKAVVTGAALAEQGLAWMPTLSGDVQAVLATDKVRFQGQEVAFVVAEDRYTARDALELIDVEYDVLDPVIDVRTALAPDAPLIRDDLDGKTNNHVFDWETGDAEATDRVFRSADVVVSQDIVYPRVHPAPMETCGAVADFDAIEGKLRLWSTTQAPHAHRTLYAIVAGLPEHKIQVISPDIGGGFGNKVPIYPGYVCAIVASIVTGKPVKWMEDRSENLISTGFARDY	Unbinned
Gene_1521270	WP_090956121.1 - Arthrobacter sp. ov118 (Actinobacteriota | Actinomycetales)	70.4	27	1	27	763	789	4.2e-06	42	CoxL_60	AVVDALAHLGVVHVDLPCSPERVRAAIAAAS*	Unbinned
Gene_1553707	WP_035856707.1 - Cryptosporangium arvum (Actinobacteriota | Corynebacteriales)	67.2	64	1	64	724	787	4.3e-22	96.3	CoxL_60	PNYTLDRTVTPSPTNVMGVKGIGEAGTIGSPPAVINAVIDALAPFGVTHIDMPASPMRVWDAIQAAKDRGEA*	Unbinned
Gene_1561234	WP_103426113.1 - Salinigranum rubrum (Halobacterota | Halobacteriales)	80.3	61	2	62	748	808	1.2e-23	101.3	CoxL_60	ETVTPSPHHPIGAKGVGESATVGSPAAFVNAVVDALAHAGVREIQMPMGPDKVWQALVTAGLAE*	Unbinned
Gene_1563418	WP_116453064.1 - Blastococcus litoris (Actinobacteriota | Corynebacteriales)	85.9	447	1	447	1	446	2.4e-232	797.3	CoxL_60	MTAVEERPVGFGRLKRKEDPRFIRGQGTYIDDISLPGMLHGAVLRSPVAHARVVSIDTTEALAHPKVHAVITGQDLVGLNLAWAPTLSADVQAVLATDKVRFQGQEVAFVVADDHYAARDALELIDVQYDALPPVIDARAALDDDAPVIRDDIEGRTDNHIFDWEAGDAEATDAVFARADVVVSEDIVYPRVHPAPMETCGAIADYDKVSGKLTLYETTQAPHAHRTLYALVAGIPEHKIRVISPDIGGGFGNKVGIYPGYVCAVVASIVTGKPVKWVEDRSENLMSTSFARDYLMRGEIAATRDGRILAIRTHVIADHGAFNATAQPTRYPAGFFHIFTGSYDIEAAHCKVTGVYTNKAPGGVAYACSFRVTEAVYLVERMVDVLADELGMDPAQLRL…	Unbinned
Gene_1580183	PZR70279.1 - Candidatus Dormibacterota bacterium (Dormibacterota | Dormibacteriales)	77.9	154	3	156	4	157	3.3e-64	237.3	CoxL_60	MSVEAREHRWLGRSVKRKEDDRFVRGKGNYFDDIVLPGMLHMAILRSPFAHARILSIDASRAQALEGVVAVVTGELLAEHKLAWMPTLSGDTQAVLATDKVRMQGQEVACVIAETPYVAHDALELIDVDYEPLPPVITPQQALEAGAPIIRDDKEG	Unbinned
Gene_1621089	WP_073251611.1 - Cryptosporangium aurantiacum (Actinobacteriota | Corynebacteriales)	60.8	74	1	74	723	796	3.8e-24	103.2	CoxL_60	AEDLPFFTTDQTVTPTPFNPMGAKGIGEAATIGSTPAMANAVIDALEPWGITHLDIPFTPERVWRAIQGAGRVPPAD*	Unbinned
Gene_1659868	WP_006903629.1 - Thermaerobacter subterraneus (Firmicutes | Thermaerobacteriales)	71.1	38	1	38	744	781	1.3e-12	63.9	CoxL_60	AAVVNAVVDALSRYGVRHVDMPLSPDKIWRLLRENGVEPF*	Unbinned
Gene_1715578	WP_103426113.1 - Salinigranum rubrum (Halobacterota | Halobacteriales)	67.9	28	1	28	781	808	9.7e-08	47.4	CoxL_60	ALAHAGVRNIDMPVTSAKVWEALNQAGLAE*	Unbinned
Gene_1717574	WP_005447201.1 - Saccharomonospora azurea (Actinobacteriota | Corynebacteriales)	63.3	60	3	62	12	70	1.8e-16	77.4	CoxL_60	MVNPTGIGAAVRRREDFRFLTGQGTYTDDINRPGQVHGYILRSPHAHARITGIDTSAALAAPG	Unbinned
Gene_1738119	RMD66406.1 - Candidatus Parcubacteria bacterium (Patescibacteria | N/A)	60.4	91	1	91	689	779	4.8e-29	119.8	CoxL_60	EEVVYDEQGQLVTGTLMDYAVPRAKMIPWFELDRTETPTDVNPMGVKGVGEAGTIGATPAIVNAVVDALSPLGVRHLDMPIKPETVWRIINSSDE*	Unbinned
Gene_1741061	WP_028067433.1 - Solirubrobacter soli (Actinobacteriota | Solirubrobacterales)	83.5	547	2	547	114	660	1.4e-274	937.9	CoxL_60	DDRYAARDALELIDVEYEPLPAVVNARKALDADAPVIRDDKEGQTGNHIFDWEAGDRAATDEVFARADVVVKRDMIYPRCHPAPLETCGAVADYDREDGKLTIWLTTLAPHAHRTLYAMVAGLPEHKIRVIAPDIGGGFGNKVPVYPGYVCAIAGSIVAGVPVKWIEDRSENLMSTGFARDYVMRAQMCSKDGRITGLRVDVIADHGAFDSTAQPTKFPAGFFHIVCGSYDLQAAHVKVKAVYTNKAPGGVAYRCSFRITEAVYLVERMVKALSLEMGVDEVELRMRSFIGSDQFPYETTTGWTYDSGNYAETMRVALEMAGYEGLRREQKERRERGELMGIGVSFFTEGVGAGPRKHMDILGLAMNDGADLRVHPSGQAVVSLSAQTQGQGHETTFAQ…	Unbinned
Gene_1762307	OMQ15245.1 - Modestobacter sp. VKM Ac-2676 (Actinobacteriota | Corynebacteriales)	83.1	528	1	528	250	777	1.4e-271	927.9	CoxL_60	YPGYVCAVVASIVTGKPVKWVEDRSENLMSTSFARDYIMTGHIAATRDGRIRAIKVDVLADHGAFNGTAQPTKFPAGFFHVFTGSYDLEAAHCAVTGVYTNKAPGGVAYACSFRVTEAAYVTERMVDLLADELGMDPVELRMRNFLRPEQFPYPAKTGWVYDSGDYEKTMRVALELADYAGLRREQAERRARGELMGIGVSFFTEAVGAGPRKHMDILGLGMADGAELRVHPTGKATVRISVQSQGQGHETTFAQIVSEELGLPPEDVDVLHGDTDLTPFGLGTYGSRSTPVSGAAVAMVTRKVREKARLIASAMLEVSPEDLEWEKGRWRVAGDPEQGKTIQEIALAAHGTQELPDGVDANLEGMVTYDPPNLTFPFGAYICVVDIDRGTGAVKVRRF…	Unbinned
Gene_1800522	WP_116453064.1 - Blastococcus litoris (Actinobacteriota | Corynebacteriales)	94.6	331	1	331	455	785	2.4e-189	654.1	CoxL_60	GVSFFTETVGAGPRKHLDIVGLGMGDGAEVRVHPTGKAVVRLSVQTQGQGHETTFAQIVAEELGIPPEDIEVVHGDTDQTPFGLGTYGSRSTPVSGGAVALASRKVRDKARAIAAAMLETRPEDLDWEKGRFFVKGDPTVGKTIAEVALGAHGTVALPDGVDGNLDAEVTYDPPNLTFPFGAYICVVDVDRGTGKVHVRRFVAVDDCGTRINPMIVEGQIHGGLADGVGMALMEFIGFDEQGNCLGSSFMDYLIPTAREVPDWETGYTVTPSPHHPIGAKGIGESATVGSPPAVVNAVVDALSPFGVRHVDMPCTPARVWEAMQGRPTPPI*	Unbinned
Gene_1804827	PYN73897.1 - Candidatus Rokubacteria bacterium (Methylomirabilota | Rokubacteriales)	91.1	79	1	79	710	788	4.2e-39	152.9	CoxL_60	YLLLTAVETPKWETDKTCTPSPHHPLGAKGVGESATVGAPAAIANAVVDALWHLGVRHVDIPITPAKVWKLLRENGVTD*	Unbinned
Gene_1809695	PZR70279.1 - Candidatus Dormibacterota bacterium (Dormibacterota | Dormibacteriales)	78.6	504	1	504	278	781	1.4e-241	828.2	CoxL_60	KWIEDRTGNLISTGFARDFHMGGELALTKDGRMLGLRVKMLSDQGYAYADAQPSKFKAGLFHIVTGSYDIPAAHIICDGAYTNKAPGGVAYRCSFRITEASYLIERLVQSAAYELRKDPAEFRRVNFIQPDQFPYRSATGFVYDSGDYETAMDLALKKIGYRKLRTEQRARRKEGTGPLLGIGMASMTEALGAGPSRDYDILGLKMFDSAELRVHPTGKAILKLGVRHQGQGHETTFAQIVAHELGIPPTDILVQEGDTDNTPYGLGTYASRSTPTAGAAASVVAQKLREKARKIAAYLLEVAEEDLEWEGDRFSVKGAPEKVKTIQEIAFAAYTNHPLGMEAGLEVVTYYDPPNLTFPFGTYVVAVEVDPDTGQWKPLKVVAVDDCGVRINPMIVEGQ…	Unbinned
Gene_1857755	WP_078304940.1 - Deinococcus sp. LM3 (Deinococcota | Deinococcales)	69.7	33	1	33	738	770	6.2e-11	58.2	CoxL_60	NAIMDALAPLGITHLDMPYTAPKLWEAIRNASAG*	Unbinned
Gene_1873830	PYO05232.1 - Candidatus Rokubacteria bacterium (Methylomirabilota | Rokubacteriales)	66.7	51	1	51	1	51	1.3e-14	70.9	CoxL_60	MYPGRFEYHAPETIEEALATLDRYGDEGKVLAGGQSLIPLMKLRFASPRAL	Unbinned
Gene_1913663	WP_116453064.1 - Blastococcus litoris (Actinobacteriota | Corynebacteriales)	97.5	121	1	121	665	785	7.1e-70	255.8	CoxL_60	INPMIVEGQIHGGLADGVGMALMEFIGFDEQGNCLGGSFMDYLIPTAMEVPDWETGYTVTPSPHHPIGAKGIGESATVGSPPAVVNAVVDALSPFGVTHMDMPCTPARVWEAMQGRPTPPI*	Unbinned
Gene_1956455	WP_116453064.1 - Blastococcus litoris (Actinobacteriota | Corynebacteriales)	98	100	1	100	686	785	3.3e-57	213.4	CoxL_60	LMEFIGFDEQGNCLGGSFMDYLIPTAMEVPDWETGYTVTPSPHHPIGAKGIGESATVGSPPAVVNAVVDALAPFGITHMDMPCTPARVWAAMQGRPTPPI*	Unbinned
Gene_1985027	WP_056426906.1 - Arthrobacter sp. Leaf69 (Actinobacteriota | Actinomycetales)	80	275	1	275	517	791	4e-137	480.3	CoxL_60	HETTFAQIVAEELGIPPEDVEVVHGDTDQTPFGLGTYGSRSTPVSGGAVAMVSRKIRDKAKLIAAAALEVSPDDLEWEKGRWFVKGDPEKGQTIQELALASHGTLELPEGVEGHLDAVAVYDPPNLTYPCGAYICVVDVDPGTGEVKLRRFIAVDDCGVRINPMVVEGQIHGGLAEGVGIALMQEIAFDDQGNCLSGSFMDYLVPSSMEVPDWELGETVTPSPHHPFGAKGVGESSNVGSPPAVVNAVVDALEPFGVRHIDMPVTPARVWAAMQG*	Unbinned
Gene_1992871	WP_026964375.1 - Alicyclobacillus pomorum (Firmicutes | Alicyclobacillales)	73.5	34	2	35	748	781	1.4e-11	60.5	CoxL_60	VVNAVVDALSPYGVRHVDMPLTADKVWAILREHGVGA*	Unbinned
Gene_2021833	WP_116716838.1 - Euzebya tangerina (Actinobacteriota | Nitriliruptorales)	79.2	307	1	307	487	793	1.2e-145	508.8	CoxL_60	LKMFDSAELRVHPTGKAILKLGVRSQGQGHETTFAQIVANELGIPASDVAVQEGDTDNTPYGLGTYASRSTPVGGAATAMVARKLRDKARTIAAHLLEAAEEDLDWEPGRFFVKGTPSSGVTIQDVAFAAYTNFPEGLEPGLEGVTYYDPPNMTYPFGSYLVVVEVDPETGQWAVRRMVAVDDCGVRINPMIVEGQIHGGLAEGYAMANMQFITFDEDGNCIGSNFMDYLVPTAWETPRFELGETVTPSPHHPIGAKGVGESATVGSPAAYVNAVIDALAHLGVRNIDMPVLPDRVWAAIREAQAQGGEVGATAAP*	Unbinned
Gene_2030344	WP_012827153.1 - Haliangium ochraceum (Myxococcota | Kofleriales)	84.6	65	1	65	627	691	5.1e-30	122.5	CoxL_60	YYNPPNMTFPFRSYLVVVEVDADTGQWRVQRMIAVDDCGVRINLMIVEGQIHGGLTEGYAIAAME*	Unbinned
Gene_2046230	WP_055610329.1 - Streptomyces phaeochromogenes (Actinobacteriota | Streptomycetales)	61.5	39	2	40	747	785	8.4e-10	54.7	CoxL_60	AGEAGAVGSPPAVINALVDALGGTVVDMPATPETVWRALHAA*	Unbinned
Gene_2047445	WP_019544874.1 - Streptomyces sulphureus (Actinobacteriota | Streptomycetales)	69.5	82	1	82	722	802	3.4e-31	126.7	CoxL_60	MDYLIPTSMEIPKEWETGMTVTPSTHHPLGARGVAESPTVGSPAAVVNAVVDALSPYGVRHVDMPLTPAKIWGILRENGVGPF*	Unbinned
Gene_2047446	WP_018772817.1 - Arthrobacter sp. 131MFCol6.1 (Actinobacteriota | Actinomycetales)	83.7	49	1	49	657	705	3.8e-22	95.9	CoxL_60	PGTGQVKVRRFIAVDDCGVRINPMIVEGQIHGGLAQGIGTALMEVIEFD*	Unbinned
Gene_2072612	WP_003926693.1 - Mycobacterium thermoresistibile (Actinobacteriota | Corynebacteriales)	72.5	40	1	40	759	797	2.2e-11	60.1	CoxL_60	STPAIVNAVVDALAPLGIRHLDMPLTPERVYNAIQQARAQGQAAAD*	Unbinned
Gene_2080505	WP_042368053.1 - Streptacidiphilus neutrinimicus (Actinobacteriota | Streptomycetales)	67.4	276	3	276	514	786	4e-108	384	CoxL_60	AMSQGQGHETTFAQIVAEELGIPPEDIEVVNGDTDRTPYGLGTYGSRSTPVSGAAAALVARKVRERARLIAGGMLEASPDDLEWEKGRWFVRGDPSQGRTIQEIAMAAHGAGDLPEGVEGLLEDTVVYNPPNLTFPFGAYICVVDIDPGTAMVKVRRFIAVDDCGTKINPMIVEGQIHGGVAQGIAGALYERMAYDHGGQLLNASFMDFLMPYSTELPDTIEIDHLETPSPLNPLGIKGAGEAGVIPGAAVIAAAVEDAERIPIRHMPISPSELFELRRRHEDTP*	Unbinned
Gene_2109240	WP_017981208.1 - Amycolatopsis methanolica (Actinobacteriota | Corynebacteriales)	81.4	306	38	343	4	309	4.8e-148	516.9	CoxL_60	MTTAETRPTPETETTDTTAGEAQAAAADAAAGAAAPLSEAGNPIGFGRMLRKEAARFLRGQGRFLDDIQLPGMLHGAILRSPYAHARIVSIDTSAAEAHPRVQAVITGAVLDTLGLAWMPTLSGDVQAVLATDKVRFQGQEVAFVVADDRYAARDALELIDVEYEPLDPVMDARRALDEGAPLIRDDLEGKADNHCFDWEAGDRARCDEVFAGADVVVAQDMLYPRSHPAPLETCGSLAHMDKVTGKLTAWITSQAPHAHRTVYAMVAGLPEHKIQVISPDIGGGFGNKVLIYPGYVLAVVGSIVTGKPVKWMEDRSENLMSTGFARDYHMHGEIAATRDGRI	Unbinned
Gene_2118712	WP_043833835.1 - Amycolatopsis orientalis (Actinobacteriota | Corynebacteriales)	77.8	99	1	99	677	775	3.1e-45	173.7	CoxL_60	TEGYAMAAMELITFDEEGNCIGSNFMDYLLPTSWETPSFELHETVTPSPHHPLGCKGVGESATVGSPAAYVNALVDALAHLGVRNVEMPMAPDRVWEALVEAGAVE*	Unbinned
Gene_2151897	WP_068056470.1 - Nocardia xishanensis (Actinobacteriota | Corynebacteriales)	85.7	175	13	187	5	177	1.3e-83	302	CoxL_60	MTVVEGRTAHVPETRPDTEEFVDNDQKPCGHGRMLRKEDPRFIRGHGTYVDDVQLPGMLHLAVLRSPVAHANIRSIDVSAAQAHPNVKAVVTGADLAAKGLAWMPTLSNDVQAVLATDKVRFQGQEVAFVVATDRYSARDALELIDVDYDVLDPVVDARTALAPDAPVIRTDLEGKENNHCFDLETG	Unbinned
Gene_2187547	WP_012934497.1 - Conexibacter woesei (Actinobacteriota | Solirubrobacterales)	78.2	326	1	326	1	325	8.9e-152	529.3	CoxL_60	MSATKEPPVGFGRMKRKEDPRFVRGQGNYVDDVQLPGMLHGAILRSPLAHARIKSIDTSAALQHPQVHAVITGKDLEAQGLAWMPTLSADTQAVLATDKVRFQGQEIAFVVADNHYAARDALELIDVDYEPLPALIDPRKALEPDAPVIRDDKEGRTDNHIFDWEAGDEAETDAVFEDADVVVVTQDIPFQRVHPCPLETCGAVADYDAVTGKLKLWCTTQAPHAHRTLYALVAGLPEHKIQVIAPDIGGGFGNKVPIYPGYVCAVVASIVTGKPVKWMEDRTENLTSTGFARDYLMSGKIAADRDGRIRALRVDTIADHGAFNAT	Unbinned
Gene_2188648	WP_089223234.1 - Streptomyces glauciniger (Actinobacteriota | Streptomycetales)	67.1	79	15	93	4	82	1.7e-26	111.3	CoxL_60	MATTETAPGRHPDWVKHATGDAFGQIKDAPIGYGHMKRKEDARFIRGLGNYTDDVRLPGMVHGALLRSPYAHARIVSIDTSAALAHPKVAAVVIAK	Unbinned
Gene_2252724	WP_012873228.1 - Sphaerobacter thermophilus (Chloroflexota | Thermomicrobiales)	85.5	124	3	123	2	125	5e-55	206.5	CoxL_60	MATTTEIRGIGHSVRRKEDDRFIRGKGNYVDDVKLPGMLYLDIVRSPYAHARIVSIDASRALALPGVVAVITGKDLEAAGLAWMPTLMSDRQMVLPTDRVVYQAQEVAAVIAEDRYTAADAVML	Unbinned
Gene_2256807	WP_003936857.1 - Rhodococcus ruber (Actinobacteriota | Corynebacteriales)	62.1	29	1	29	745	773	3.8e-05	38.9	CoxL_60	GVMGWGYVGAFGSPPAVINAVVDALRDWGFEQV*	Unbinned
Gene_2256854	PYM24176.1 - Candidatus Rokubacteria bacterium (Methylomirabilota | Rokubacteriales)	86.2	174	1	174	615	788	2.2e-93	334.3	CoxL_60	HPQGMEAGLEAVTYYDPPNLTFPFGAYICVVDIDKGTGEVKVRRFVAVDDCGNIINPMIVDGQIHGGLTQGLAPALFEEIQYDENGNIQGGSFMDYLLPTAMETPKWEVAKTITPCPHHPLGAKGVGESATVGAPPAIANAVVDALWHLGVRHVDIPITPFKVWQILRERGVTE*	Unbinned
Gene_2265277	SBO95072.1 - Nonomuraea gerenzanensis (Actinobacteriota | Streptosporangiales)	67	452	2	451	258	708	5.3e-179	620.2	CoxL_60	AVASLVLGRPVKWMESRAENLMSTSFARDYHMVGEIAANKDGNILGVRVDVLSDHGAFNAHAQPGDIWPMGFFAIFPSCYDVPAAFAEATGVYSNKAPGGIAYRCSFRVTEAIYLMERTMDVLADELGMDPVELRRKNLIPEEKQPYESVMGWTYDGGDYHAALDEALRIAGYEELLEEQKEAREQGRIMGIGVSTFTEIVGAGPKKKCHIAGLEMFDSAELRVHPTGKAVLKIGVQSQGQGHETTFAQIVAGELGIPAEDVEVHHGDTDHTPYGLGTYGSRSTPVGGAAAAVVSRRVREKAKKIAAHLLEAAEGDLEWVDGGFQVKGSPGQRKEMGEIAFAAYTNTPPDEEAGLEGVAYYDPPEMTYPFGAYICVVDIDPGTGQVKVRRFIAVDDCGV…	Unbinned
Gene_2285752	WP_056154744.1 - Nocardioides sp. Root1257 (Actinobacteriota | Propionibacteriales)	87.3	464	1	464	82	545	9.7e-245	838.6	CoxL_60	GEMMAARNLGWMPTLSYDTQAVLATDKVRFQGQEVACVIADDPYIARDGVEAIVVDYEPLPPVVNPEQALAPDAPLIRDDKPGQQDNVVFDWEVGDAAGTERAFAEADVVSRLRLHYPRSHPSPLETCGSIADYDRATGKLTVYMTTQAPHIVRAAVALIAELPEHMIRIVSPDIGGGFGNKVPVYPGYVASILASILTERPVKWIEDRTGNLISTGFGRDMYLDGELALRKDGKILGVRMTTVSDHGAFFADAQPSKFKIGLLHSAFACYDIPNAYLRDRGVFTNKAPGGVAYRCSFRVTEAMFFQERMMQAAADDLGMDQAEFRRRNFVRDDDFPHRTPFGFLTDSGQYAKCLDLGLKAIGYEDFPREKEEARKRGRLLGIGISTMTEPLGAGNSRE…	Unbinned
Gene_2286498	WP_012934497.1 - Conexibacter woesei (Actinobacteriota | Solirubrobacterales)	70.4	203	1	203	1	202	9.6e-80	289.3	CoxL_60	MAVETRQGHTFGDRMPRKEDGRFIRGRGHYVDDLQLPGMLHSAILRSPFAHAKINSIDVSAALDHPKVRAVITGKDLEAQGLAWMPTIAGDTQAVLATDKVRFQGQEVAFVVADDRYSAQDALELIEVDYEPLPVIVETPKALDPDAPVIRDDKAEQTDNVIFRWDHGDREATERAFEEADVTVKQEMIYPRVHPAPMETCGA	Unbinned
Gene_2289217	WP_078105190.1 - Arthrobacter sp. SRS-W-1-2016 (Actinobacteriota | Actinomycetales)	65.3	49	2	50	746	794	2.3e-14	70.1	CoxL_60	VKGIGEAGTIACSPAIVNAVVDALRPLGVTYLDMPLTPMRVWNAIGEASR*	Unbinned
Gene_2290130	PZR70279.1 - Candidatus Dormibacterota bacterium (Dormibacterota | Dormibacteriales)	84	388	9	396	12	399	4.9e-197	679.9	CoxL_60	MATTEVRGIGHSVKRKEDDRFIRGRGNYVDDVNLPGMLHMAILRSPFAHARINSIDASRAEALPGVVAVVTGELLAQHDLAWMPTLSGDTQAVLATDKVRMQGQEVACVVAEDPYVAHDALELIEVDYEPLPVVTTPQQALEEGAPLIRDDKEEKADNRIYHWEAGDKDATDRLFAEADRVVTLDTHYPRCHPSPLECCGCLADVDPATGKATVYMTSQAPHAHRTVFAMVAGLPEQNIQIISPDIGGGFGNKVPVYPGYVVAIAASLLLGRPVKWVEDRTGNLISTGFARDFHMRGELALRDDGTMLALRVKMLSDQGYAYADAQPSKLKAGLFHVVTGSYDIPAAHVVTDGAYTNKAPGGVAYRCSFRVTEASFFIERLVQTAAYELGMDPAEL	Unbinned
Gene_2299123	PZR70279.1 - Candidatus Dormibacterota bacterium (Dormibacterota | Dormibacteriales)	73.4	214	19	232	12	225	1.2e-89	322.4	CoxL_60	MSTTEQPTPESTSEQIGGVGHSLRRKEDDRFLQGAGRYLDDITLPGMLHAAILRSPVPHARIVSIDSSAALELPGVVAVVTGQDLAAHNLAWMPTLSGDTQAVLATDKVRFQGQEVAAVIAEDPYIAWDALDLIDVDYETLPAVIDPRQALDEGAPVIRDEKEGQEGNRCYRWETGDQDATDRAFAGADVVVSLDTHYPRSHPAPLETCGCVADVNPVTGHATVYLTSQAPH	Unbinned
Gene_2316871	PZR70279.1 - Candidatus Dormibacterota bacterium (Dormibacterota | Dormibacteriales)	79.1	398	3	399	388	785	2.8e-187	647.5	CoxL_60	STAAFELGIDQAELRRRNFIQPEQFPYRSATGFVYDSGDYERALDLALERLGYQELREEQRRAREEDGRLLGIGIASFTEVVGAGPSRDYDILGIKMFDSAELRLHPTGKAILKLGVKSQGQGHETTFAQIVAEELGIPPEDVRVEEGDTDNTPYGLGTYASRSTPTAGAATALVARTLREKARKIAAHLLEAAPEDLDWDGERFAVVGAPDRAKTIQEVIFAAYTDLPEGMEPGLEGTRYYDPPNMTFPFGSYAVVVEIDRGTGQWKPLRVVAVDDCGVRINPMIVEGQIMGGLTEGFAMAAMELITFDEDGNCIGSNFMDYLIPTAWETPKFEIDQTVTPSPHHPIGAKGVGESATVGSPAAFVNAVVDALAHAGVRNVEMPMTSDRVWAALAEAGL…	Unbinned
Gene_2341045	WP_091345239.1 - Micromonospora rhizosphaerae (Actinobacteriota | Corynebacteriales)	95.1	142	1	142	655	796	3.4e-79	287	CoxL_60	DPGTAVVKVRRFIAVDDCGTRINPMIIEGQVHGGLTDGVGMALMEMIAFDDDGNCLGASLMDYLIPTALEVPDWETGFTVTPSPHHPIGAKGVGESATVGSPPAIVNAVVDALKPYGISHADMPLTPSRVWDAMRGNARPPI*	Unbinned
Gene_2358889	WP_011753720.1 - Nocardioides sp. JS614 (Actinobacteriota | Propionibacteriales)	61.9	42	1	42	743	784	1e-11	61.2	CoxL_60	GEAGAVGSPPAVMNALVDSLVDDGVRHLDMPATPEIVWKAIHEAKAA*	Unbinned
Gene_2386916	WP_088989146.1 - Micromonospora chokoriensis (Actinobacteriota | Corynebacteriales)	86.9	452	1	452	73	524	8.6e-238	815.5	CoxL_60	AYPKVKAVITGADLAAQGLAWMPTLSNDVQAVLATDKVRFQGQEVAFVVAEDRYTARDALELIEVDYDVLDPVIDARTALAPDAPVIRDDLDGKTNNHCFDWETGDAAATERVFASADVVVSQDIVYPRVHPAPMETCGAVADFDAVEGKLRLWSTTQAPHAHRTLYAIVAGLPEHKIQVISPDIGGGFGNKVPIYPGYVCAIVGSILTGKPVKWMEDRTENLTSTGFARDYVMRGEIAATNEGKILGVRVNVIADHGAFNATAQPTKYPAGFFHVFTGSYDLEAAHCKVTGVYTNKAPGGVAYACSFRVTEAVYLIERMVDVLADELGMDPAELRLRNFIRPDQFPYPNKTGWEYDSGEYERAMRLALEMAGYDELRREQAEKRKRGELMGIGVAFFT…	Unbinned
Gene_2418147	WP_028465373.1 - Nisaea denitrificans (Proteobacteria | Nisaeales)	71.8	39	2	40	622	660	4.6e-13	65.5	CoxL_60	EMGEIAFAAYTNTPPDEEAGLEGVAYYDPPEMTYPFGEYV*	Unbinned
Gene_2429994	WP_009152492.1 - Saccharomonospora marina (Actinobacteriota | Corynebacteriales)	85.4	164	33	196	11	174	9.3e-80	289.3	CoxL_60	MSTDTGTDRTGVDAPGAAPTEVAPTTVCATTPMGYGSMRRKEDARFIRGRGRYLDDIALPGMLHGAVLRSPFAHAKIISIDTSAAEAHPKVKAVITGETLAGLNLAWMPTLSHDVQAVLATDKVRFQGQEVAFVVAEDRYAARDALGLIEVDYEPLDAVVDARKALDEGAPLIRDDLDGRTDNHIFDWEAGDAAAT	Unbinned
Gene_2454342	WP_028059793.1 - Solirubrobacter sp. URHD0082 (Actinobacteriota | Solirubrobacterales)	79.9	154	1	154	636	787	4e-70	256.9	CoxL_60	GAYISVVDIDPGTGKVHMRRLIAVDDCGVRINPMIVEDQIHGGLAEGVGIALMELISFDEQGNCLNSSFMDYLLPTALECPEFELGETVTPCPHHPIGAKGVGESPCVGSPPCITNAVIDGLRVWTNGKVRHMDMPCNPARTWAAMQGNAAPPQ*	Unbinned
Gene_2454711	WP_067068110.1 - Streptomyces thermoautotrophicus (Actinobacteriota | Streptomycetales)	75.6	442	1	442	344	785	5.3e-208	716.5	CoxL_60	LYHSVTGAYDIPVGYLTAQGHYTNKAPGGVAYRCSFRITEALFFCERLIQNAAYDMGMDPTEFRRLNFVKPEMFPYRTAFGFLMDSGDYEAALDVAMEQIGYWNFLEEKKRGHDEGRLLGIGTSTFTEPVGAGNSREYDIIGLKMFDSAELRVHPSGKAVLKIGSKTQGQGHETTFAQIVAHELGIPAKDILVQHGDTDNTPFGMGTYASRSTPTAGAATAMVSRKVRAKAKKLAAHLLEVSEEDVEWELGRFYVGGDPDRGVTIQQVSFAAYTNMPDGMEPGLENNAYYDPPNMTWPSATYMCTVEIDPETGVWDVLRYIAVDDCGVRINPMIVEGQIMGGLAEAFAKSNMQFITFDKDGNCIGANYMDYLLPTAWETPHWELFEVVTPSPHHPIGCK…	Unbinned
Gene_2456234	WP_042368053.1 - Streptacidiphilus neutrinimicus (Actinobacteriota | Streptomycetales)	84.9	444	1	444	123	566	5.3e-232	796.2	CoxL_60	VVAEDRYAARDALELIEVDYDPLDPVIDARRALDEGAPVIRTDIEGKADNHIFDWESGDEANCDEVFARADVVVSQDMLYPRSHPAPLETCGSLAHMDKVTGKLTAWITSQAPHAHRTVYALVAGLPEHKIQVISPDIGGGFGNKVPIYPGYVLAVVGSIVTGKPVKWMEDRSENLMSTGFARDYHMHGEIAATRDGKILGLRVDVLADHGAFNGTAQPTKYPAGFFHIFTGSYDLEAAHCKVKGVYTNKAPGGVAYACSFRITEAVYLVERIVDVLADELGMDPAELRMKNLIRPEQFPYTTQTGWEYDSGDYPKTLQVALDLAGYPELRAEQAAKRERGELMGIGLSFFTEGVGAGPRKHMDILGLGMADGCELRLHPTGKAVIRLSVQTQGQGHET…	Unbinned
Gene_2485470	PZR70279.1 - Candidatus Dormibacterota bacterium (Dormibacterota | Dormibacteriales)	81.9	441	1	440	38	478	6.2e-217	746.1	CoxL_60	PGMLHMAILRSPFAHARINGIDASAAQALPGVVAVVTGELLAQHNLAWMPTLSGDTQAVLATDKVRMQGQEVACVIAEDAYVAHDALELIEVDYEPLPAVTTPQAALEEGAPIIRDDKDGQTDNRIYHWEAGDAEATDRAFADADRVVTLSTHYPRCHPSPLETCGCIADVDAATGKTTVYMTSQAPHAHRTVFALVTGMPEANIRIVSPDIGGGFGNKVPVYPGYVVATAASLLLGRPVKWIEDRTGNLISTGFARDFHMEGELALRSDGKMLGLRVRMLSDQGYSYADAQPTKLKAGLFHVVTGSYDLPAAHVVTDGAYTNKAPGGVAYRCSFRVTEASYLIERLVSTAAFELGIDQAELRRRNCSQPEQFPYTSATGFVYDSGDYERALDLALEQL…	Unbinned
Gene_2492149	WP_116453064.1 - Blastococcus litoris (Actinobacteriota | Corynebacteriales)	91.6	440	1	440	198	637	1.4e-240	824.7	CoxL_60	TCGAVADFDAVTGKLQLWCTTQAPHAHRTLYAMVAGIPEHKIRVVAPDIGGGFGNKVGIYPGYVCAVVGSIVTGKPVKWVEDRSENLMSTSFARDYIMTGEVAATREGKILAVRTHVLADHGAFNATAQPTKYPAGFFSIFTGSYDLEAAHCSVTGVYTNKAPGGVAYACSFRVTEAVYLVERMVDVLAKELQMDPAELRLKNFIRPEQFPYKNKTGWEYDSGDYEPALRMCMEQIGYDDLRREQAEKRARGELMGIGVSFFTETVGAGPRKHMDIVGLGMADGAEVRVHPTGKAVVRLSVQTQGQGHETTFAQIVAEELGIPPEDIEVVHGDTDQTPFGLGTYGSRSTPVSGGAVALAARKVRDKARAIAAAMLETRPEDLEWEKGRFTVAGDPTAAT…	Unbinned
Gene_2498413	WP_028059793.1 - Solirubrobacter sp. URHD0082 (Actinobacteriota | Solirubrobacterales)	77.9	439	1	439	129	566	8.7e-211	725.7	CoxL_60	YDPLPAVVNARRALDPDAPLIRDDKEDQRDNLASPTWEAGDEEATDRVFAEADTVVTRDIIYPRCHPAPLETCGMIADFNPETGQLDIYNGNQAPHAHRTVYAHVAGLAEHKIRIMCNDIGGGFGNKVPVYPGYVCAIAGSMLSGRPVKWVEDRSENLMSTGFARDYVMKGRIAATRDGRLLALGVDVLADHGAFNATAQPSRYPAGFFSVFTGSYDLEAAHCRVTGAFTNKAPGGVAYSCSFRIAEAVYLVERLVDCLARELEIDPVELRLRNLLRPEQFPYQSRTGWVYDSGDYERALRTALEIAGYDELRREQAGRRARGELMGIGVGCFTEAVGAGPRRHMDMFGLGMNDGAALRVYPTGKAQLSISVQSQGQGHETTFAQIVAEELGIPPEDID…	Unbinned
Gene_2535624	KPJ83784.1 - Gemmatimonas sp. SG8_23 (Gemmatimonadota | Gemmatimonadales)	62.9	35	1	35	735	769	1.7e-09	53.5	CoxL_60	PAVQNAVIDAVAHLGVRHIDMPTTPMRVFRAVQQAQGGN*	Unbinned
Gene_2545266	WP_116716838.1 - Euzebya tangerina (Actinobacteriota | Nitriliruptorales)	79.5	117	1	117	674	790	4.1e-54	203.4	CoxL_60	INPMIVEGQIMGGLTEGYAMAAMQQITFDEDGNCIGSNFMDYLLPTAWETPHFDLYDTCTPSPHHPLGCKGVGESATVGSPAAFVNAVVDAVSHLGVRNVDMPVLSARVWEAIHAAQG*	Unbinned
Gene_2562441	WP_110886176.1 - Deinococcus yavapaiensis (Deinococcota | Deinococcales)	64.1	64	1	63	724	787	1.4e-16	77.8	CoxL_60	SPFTPHGAKGVGEAGTTGAPPTIVNAVLDALRPLGVNAIDMPLTSEKVWRAIQEAQRQPQAAD*	Unbinned
Gene_2587980	WP_073251611.1 - Cryptosporangium aurantiacum (Actinobacteriota | Corynebacteriales)	84.3	261	2	262	530	790	7.3e-136	476.1	CoxL_60	TGIPPEDVEVVHGDTDQTPFGLGTYGSRSTAVSGAAVALVTRKVRDKAKLIAAAMLEVRPEDLEWEKGRWFVTGDPSQGRTIQEVALAAHGTVELPDGVDGNLDGVLTYDPPNLTFPFGAYICVVDIDPGTGVVKVRRFASVDDCGTRINEMIIEGQIHGGLTDGVGMALMEMIDFDEDGNCLGGSFMDYLIPTAMEVPDWETDHTVTPSPHHPIGAKGIGESSTVGSPPAVINAIVDALEPYGVRHVEMPATPSRVWTVIEESRR*	Unbinned
Gene_2625909	PZR70279.1 - Candidatus Dormibacterota bacterium (Dormibacterota | Dormibacteriales)	82.2	427	1	425	230	656	9e-213	732.3	CoxL_60	VFALVAGLPEHQIQIISPDIGGGFGNKVPVYPGYVVATAASLLLGRPVKWIEDRTGNLISTGFARDFYMKGQLALTDDGKMLGLRVNMLSDQGYAYADAQPSKLKAGLFHIVTGSYDIPAAHVVTDGAYTNKAPGGVAYRCSFRVTEASFFIERLVQTAAYELGIDPVELRRRNFIRPEQFPYTSATGFVYDSGNYEAALDKALEMLGYDDLKAEQERARQEGKLIGIGLATFTEVVGAGPSKDYDILGLKMFDSAELRVHPTGKAILKIGVQTQGQGHETTFAQIVANELGIPPSDILVQHGDTDNTPYGLGTYASRSTPTSGAATAMVSRKLRDKARELAAHLLEVAPEDLEWVGDRFQVKGAPDRQSTIQDIAFAAYTNHPQGMEAGLEGVTYYDP…	Unbinned
Gene_2660556	WP_088571377.1 - Thermoflexus hugenholtzii (Chloroflexota | Thermoflexales)	62.7	51	6	56	11	61	3e-15	73.2	CoxL_60	MDQFGIGQPVRRKEDLRFLTGAGRYTDDVDLPGQAHLAVLRSPHAHARILSMDVEA	Unbinned
Gene_2664750	KPJ83784.1 - Gemmatimonas sp. SG8_23 (Gemmatimonadota | Gemmatimonadales)	63	127	5	131	643	769	1.9e-44	171.4	CoxL_60	VVPIRHVAVDDCGRILNPMLVEGQVHGGLGQGIAQALYEEVVYDELGTPVTTNLATYAMPAASEVPPFERGVMETPTPLNPLGAKGIGESATIGSTPAIVNAAVDALSHLGVRHLDPPLAPEKVWRAIRDARGR*	Unbinned
Gene_2675045	WP_112433588.1 - Thermogemmatispora tikiterensis (Chloroflexota | Ktedonobacterales)	66.8	374	1	374	416	788	4.3e-150	523.9	CoxL_60	PYESVMGWTYDGGDYHAALDEALRIADYETLLEEQKAAREEGRIMGIGVSTFTEIVGAGPKKQCHIAGLEMFDSAELRVHPTGKAVLKIGVQSQGQGHETTFAQIVAGELGIPAEDVDVHHGDTDHTPYGLGTYGSRSTPVGGAAAAVVSRKVREKGKKIAAHLLEAAESDLEWVDGGFQVKGSAGQRKEMAEIAFAAYTNTPPDEEAGLEGVAYYDPPEMTYPFGAYVCVTDIDRGTGQVKVRRFIAVDDCGVRINPMIVEGQIHGGLAQGIGTALMEVIQFDEEGNHLNSNFMDYLIPTSMEVPREWETGETVTPSTHHPLGARGVAESPTVGSPAAVVNAVVDALSPYGVRHVDMPLTPDKVWAILREHGVEA*	Unbinned
Gene_2755237	WP_093348330.1 - Pseudonocardia ammonioxydans (Actinobacteriota | Corynebacteriales)	65.1	43	10	51	23	65	2.2e-09	53.5	CoxL_60	MTTKLFGEPVRRREDARLIVGKGRYLDDIGHTALAAAFVRSPHAHARITDI	Unbinned
Gene_2811945	WP_091942519.1 - Blastococcus endophyticus (Actinobacteriota | Corynebacteriales)	88.4	267	1	267	1	267	7e-139	486.1	CoxL_60	MTTVQERSPMPQERESNPALTDPSRPIGYGRVQRKEDPRFVRGKGRYLDDIVLPGMLHGAILRSPMAHARLVSIDTTEALAHPKVLAVITGKDLEGLNLAWAPTLSADTMAVLATDKVRFQGQEVAFVVAEDRYSARDALELIDVEYEELPVVVDARRALDPGAAVIRDDKEGQTDNHIFDWEAGDKAETDAVFARADVVVSEEVIYPRVHPAPMETCGAIADYDQVDGKLTLYETTQAPHAHRTLYAIVAGLPEHKIQVISPDIGG	Unbinned
Gene_2838110	PZR70279.1 - Candidatus Dormibacterota bacterium (Dormibacterota | Dormibacteriales)	74.7	174	16	189	5	178	2.6e-71	261.2	CoxL_60	MAVQDAAGVSVENLGEERQHTWLGRSVKRKEDDRLVRGGGRFIEDISLPGMLWMAILRSPVAHARIRSVDTSAAQALPGVVAVVTGDLLAQHNLAWMPTLSGDTQAVLATDKVRFQGQEVAAVVAEDRYVAHDALELIDVEYEQLPAVVDPFQALEEGAPLIRDDKEGQRDNRVFHWEAGDKEATDRAFD	Unbinned
Gene_2858486	PYO05232.1 - Candidatus Rokubacteria bacterium (Methylomirabilota | Rokubacteriales)	64.4	45	1	45	1	45	3.6e-11	59.3	CoxL_60	MIPAQFEYTRPSSLDEAIGALAEGGEDAKLLAGGHSLLPLMKLRL	Unbinned
Gene_2862734	WP_028059793.1 - Solirubrobacter sp. URHD0082 (Actinobacteriota | Solirubrobacterales)	93.4	183	1	183	605	787	4.6e-105	373.2	CoxL_60	RAYSGEPMPEGMEGGLDAQVIYDPPNLTYPYGAYIAVVDIDPETAHVTVRRFIAVDDCGVRINPMIVDGQIHGGLAEGIGIALMEVLTFDEEGNCLNGSFMDYLIPTALECPDFELGQTVTPCPHHPLGAKGVGESPNVGSPPAIVNAVIDALHETHGVDHVDMPCTPARVWAAMQGRPEPPQ*	Unbinned
Gene_2892878	PYN64991.1 - Candidatus Rokubacteria bacterium (Methylomirabilota | Rokubacteriales)	82.8	401	1	401	273	673	1.7e-200	691.4	CoxL_60	ADSFARDYHIDAVLALKRDGTITGLRVKTLADHGCADAAANPSKFPAGLYSIITGSYDMKAAHVAVDAAYTTKPPGGVAYRCSFRVTEAVHAVERMADIAAHELGIDPADFRLKNFIRPEQFPYKSATGWEYDSGDYPAALQLAMEKIGYRELRKEQAEKRARGELMGIGISSFTEVVGAGPSHTYDILGLKMFDSAEIRIHPTGKAIARFGTKSQGQGHETTYAQIVAEELGIPAAHVQVEEGDTDTAPYGLGTYASRSTPTAGAAGAMAARKIRDKARKIAAHLLEASPDDLEWEPGKFYVRGAPDHAKTIQEIAFAAYTNHPQGMEAGLEAVHYYDPPNLTFPFGSYIAVVDIDRGTGAVTVRRFVAVDDCGNIINPMIVDGQIHGGLTQGLAPAL…	Unbinned
Gene_2900536	PYO05232.1 - Candidatus Rokubacteria bacterium (Methylomirabilota | Rokubacteriales)	87.5	399	1	399	169	567	1.6e-211	728	CoxL_60	GLAEHKIRIIAPDIGGGFGDKVPVYPGYVIAVAASVLTGKPVKWIEDRMENLQADSFARDYHITAELAATKDGTLTALRIKTIADHGYTDAAANPSKFPAGLFHICTGSYDFKAAHVEVDGVYTNKPPGGIAYRCSFRVTEAVHTIERMADLMAHQLGMDPAELRLKNFIKPERFPYTSALGWEYDSGNYAGALHKAMEMIGYAELRQEQAEKRQRDELMGIGISSSTEIVGAGPAKHFDILGLKMFDSSEVRIHPTGKVIARFGTKSQGQGHETTYAQIVAEELGIPVADIQVEEGDTDTAPYGLGTYASRSTPTAGAAGAVAARKIREKAKKIAAYLLEANESDLEWEPGKFFVRGTPAKGRTIQEIAFAAYTNHPPGLEAGLEAVSYYDPPNLTYP	Unbinned
Gene_2904787	WP_012934497.1 - Conexibacter woesei (Actinobacteriota | Solirubrobacterales)	68.8	397	3	399	56	451	1.7e-160	558.5	CoxL_60	NGIDVSEALDHPKVHAVITGKDLEEQGLAWMPTIAGDTQAVLATDKVRFQGQEVAFVVADDRYSAQDALELIEVDYEPLPVIVETPKALEQDAPIIRDDKTDQTDNVIFRWSHGDREATERAFEQADVTVRQGMLYPRVHPAPMETCGAVADYDVSTGKMTLWVTSQAPHAHRTLAAIVTGLPEHQIRVISPDIGGGFGNKVPIYPGYVCAAVASLVLGRPVKWVESRAENLMSTSFARDYHMVGEIAATRDGNILGVRVDVLSDHGAFNAHAQPGDEWPMGFFAIFPSCYDAPAAFAEATGVYTNKAPGGIAYRCSFRVTEAIYLMERTMDVLADELGMDPAELRRKNLIPKEKQPYESVMGWTYDGGDYHAALDEALRIADYPALLEEQEEARKQGK	Unbinned
Gene_2909884	WP_091326237.1 - Geodermatophilus ruber (Actinobacteriota | Actinomycetales)	64.4	87	2	88	704	790	5e-31	126.3	CoxL_60	QYDREGQVLTGTFMDYAVPRAPDVPDFELGHTVTPSPWNPLGAKGHGESGTIAAPPAIVNAVVDALTPLGIRALDPPMTPARVWEAMRSAGSD*	Unbinned
Gene_2979996	PZR70279.1 - Candidatus Dormibacterota bacterium (Dormibacterota | Dormibacteriales)	79.9	184	3	186	602	785	1.3e-86	312	CoxL_60	QKTIQEVAFAAYTDMPEGMEPGLEGVNYYNPPNMTFPFGTYAVAVEIDRGTGEWKVRRFVAVDDCGVRINPMIVEGQIMGGLTEGFAKASMQLITFDEEGNCIGSNFMDYLLPTSWETPPFELHETVTPSPHHPIGAKGVGESATVGSPAAYVNAVIDALAHAGIRDLEMPVSSDKVWEALVQTGLAE*	Unbinned
Gene_3003298	PYO17475.1 - Candidatus Rokubacteria bacterium (Methylomirabilota | Rokubacteriales)	80.4	393	1	391	126	518	3.1e-191	660.6	CoxL_60	AVVDVEYEPLDPVVDPYKAIEPGAPLVRPDRKNSNHIWHWEAGDKATTDRVFAEADLTVAQHMYIPRIHVASIETCGCVASYDRANEKLTVWMTTQAPHAVRTVVALVAGHVGLSEERIRIISPDIGGGFGGKVPVYPGYVIAIAVSFLTGKPVKWIEDRMENLQADSFARDYHIDAELALKRDGTITGLRVKTLADHGCADAAANPSKFPAGLYSIITGSYDMKAAHVAVDAAYTTKPPGGVAYRCSFRVTEAVHAVERMADIAAHELGIDPADFRLKNFIRPEQFPYKSATGWEYDSGNYPAALQLAMEKIGYRELRREQAEKRARGELMGIGISSFTEVVGAGPSHTYDILGLKMFDSAEIRIHPTGKAIARFGTKSQGQGHETTYAQ	Unbinned
Gene_3006695	WP_037410727.1 - Solirubrobacter sp. URHD0082 (Actinobacteriota | Solirubrobacterales)	78.8	160	1	160	612	771	1.4e-79	288.5	CoxL_60	LDAVAVYDPPNLTYPYGAYICVVDVDPGTGEIKLRRFISVDDCGVRINPMVVEGQIHGGLAEGVGIALMQHIAFDESGNCLSGSFMDYLVPSSMEVPDWELGETVTPSPHHPLGAKGVGESSNVGSPPAVVNAVVDALEPFGVRHVDMPVTPARVWEAVQKKWTEPPQ*	Unbinned
Gene_3017693	WP_006551114.1 - Rhodococcus pyridinivorans (Actinobacteriota | Corynebacteriales)	63.6	33	1	33	759	791	1.1e-10	57.4	CoxL_60	AMVNSVVDALRPLGIKHVDMPMTPQRIWNLLQGAQA*	Unbinned
Gene_3022134	WP_006247553.1 - Mycobacterium tusciae (Actinobacteriota | Corynebacteriales)	61.9	63	1	63	727	789	2.5e-19	87	CoxL_60	NFELDRTETPSPVNALGVKGIGEAGTIASSAAIVNAVVDALAPLGVKHLDMPLKPERVWQAIQQAQAGR*	Unbinned
Gene_3038077	WP_067068110.1 - Streptomyces thermoautotrophicus (Actinobacteriota | Streptomycetales)	80	300	3	302	11	310	2.5e-148	517.7	CoxL_60	MAVDEIEIGGLGASRKRVEDARFLVGKGNYLDDFKLSGMLHGELLRSPLAHARIKSVDYTKAWSVPGVHLVITGEFAAQHNLAWMPTLSYDTQAVLATDKVRFQGQEVAFVVAEDPYIAKDACELIEVDYEPLPVIVNPMQAVAPGAPLIRDDKDGQKDNICYTWNVGDKEGTDRAFAQADKISKLDLFYPRSHPCPIECCGALADYNPATEKLTIYMTTQAPHIIRTAVAIVAELPEHKIRIISPDIGGGFGNKVPVYPGYVCATLASVVMGRPVKWIEDKTGNLISTGYARDMYLHGELA	Unbinned
Gene_3040394	RMD66406.1 - Candidatus Parcubacteria bacterium (Patescibacteria | N/A)	61.8	89	1	89	606	692	6.9e-30	122.5	CoxL_60	FEAFTAHDLPEGVEPNLEAQVTWDPPNFTFPFGAHICVVEVDTETGSVALRDYVAVDDCGNQVNPLIVDGQIHGGIAQGLAQALYESAV*	Unbinned
Gene_3043714	WP_110886176.1 - Deinococcus yavapaiensis (Deinococcota | Deinococcales)	82.6	23	1	23	757	779	1.8e-07	46.2	CoxL_60	LGVRHLDMPLTPEKVWRAIQSAQTG*	Unbinned
Gene_3055051	BAN90858.1 - Aeropyrum camini (Crenarchaeota | Desulfurococcales)	64.1	39	5	43	6	44	6e-11	58.5	CoxL_60	MVLSKYAGAQIKRKEDPRLITGSSIYVDDITLPGMVHLAIVRSP	Unbinned
Gene_3058863	WP_093227568.1 - Thermoflavimicrobium dichotomicum (Firmicutes | Thermoactinomycetales)	62.5	64	6	69	26	89	5.5e-19	85.9	CoxL_60	MGEFALGQGVPRFEDPRLLQGGGRYLDDVVLPGMAFGYVLRSPHAHAKILSIDTSRAKAAPGVLLVLTG	Unbinned
Gene_3083381	WP_059092512.1 - Mycobacterium sp. GA-2829 (Actinobacteriota | Corynebacteriales)	81.9	72	14	85	20	91	6.5e-30	122.5	CoxL_60	MAVETRQGHTFGDRMPRKEDGRFIRGRGRYVDDLQLPGMLHSAILRSPFAHARINSIDVSAALDHPKVRAVITGKDLEAQGLAWM	Unbinned
Gene_3086209	BAN90858.1 - Aeropyrum camini (Crenarchaeota | Desulfurococcales)	61	100	1	100	681	780	5.1e-32	129.8	CoxL_60	QGVAQALWEHGVYDENGQLLTASLMEYGVPKAQQLPMFETDRTVTPSPVNPLGVKGAGEAGTIASTPAVANAVIDALAPFGITHLDMPLTPAKVWQAVRDARGRA*	Unbinned
Gene_3124974	KPJ83784.1 - Gemmatimonas sp. SG8_23 (Gemmatimonadota | Gemmatimonadales)	60.5	152	3	154	619	770	2.4e-54	204.5	CoxL_60	QGMTFPFGAYLCVVEVDRDTGAVQLLRFEGVDDCGPVINPLIVAGQVHGGIAQGVGQALLEEVVYDQGGQLVSGTFMDYAIPLAETMPAMRIGHTVTPSPLTPMGLKGVGEAGTIGSVPAIANAVMDALAPLGIRHLDLPLTPLKVWRAIRDAGE*	Unbinned
Gene_3190092	WP_021597372.1 - Actinomadura madurae (Actinobacteriota | Streptomycetales)	66.7	36	3	38	4	39	3.7e-09	52.4	CoxL_60	MAVETRQGHTFGDRMPRKEDGRFIRGKGHYVDDIMLPG	Unbinned
Gene_3198541	WP_097287398.1 - Streptomyces sp. OK228 (Actinobacteriota | Streptomycetales)	80.8	261	1	261	519	779	5.1e-129	453.4	CoxL_60	GIPPEDVQVRHGDTDKSPYGLGTYGSRSTPVSGAAAAVVARRVRDKARIITAAALECAPEDLEWSAGRWSVKGDPTHGKTIQEVALLAHSNLELPEGVEGHLDASAVYNPPNLTYPFGAYICVVDVDPGTGQVKVRRFVAVDDCGPRINPTIVEGQIHGGLADGIGMALMQAIAFDEDGNCLGGSFMDYLLPTAVECPTWELGETVTPSPHHPIGAKGVGESSNVGSPPAVVNAVVDALEPFGVRHVDMPVTPARVWEAIQKGTTEPPQ*	Unbinned
Gene_3200683	WP_028059793.1 - Solirubrobacter sp. URHD0082 (Actinobacteriota | Solirubrobacterales)	89.3	187	9	195	2	188	5e-94	336.7	CoxL_60	MATVENLPSATQERPIGFGRLKRKEDARFIRGKGNYLDDIRLPGMLHGAVLRSPYAHARILSIDTSRALAHPNVAAVITAKDLETLGLAWMPTISYDTQAVLAGDKVRFPGQEVAFVIATDEYSARDALELIDVEYDPLPAVVNARRALDPDAPLIRDDKEGQVDNLASPLWEAGDEDATDRAFAEADTVVTRDI	Unbinned
Gene_3231532	WP_042377550.1 - Streptacidiphilus melanogenes (Actinobacteriota | Streptomycetales)	81.8	374	1	374	393	766	8.2e-186	642.5	CoxL_60	ERMVDLLAAELEIDPAELRMRNLIRPEQFPYRTKTGWEYDSGNYPATLQKALDVAGYDDLRREQAERRARGELMGIGVGFFTEAVGAGPRRHMDILGLGMADGAEVRVHPTGKAVVRLSVQTQGQGHETTFAQIVAEELGIPPEDIDVVHGDTDQTPFGLGTYGSRSTPVSGAAVAITSRKVRDKARQIAAGMLEVSADDLEWEKGRFFVKGDPDSGKTISDIAMAAHGAVELPDGVEGSLEAQTTYNPPELTYPFGAYVCVVDIDPATAVPKVRRFVAVDDCGTRINPMIIEGQVHGGLADGVGMALMEIVDFDEYGNCLGGSFMDYLLPTAVDVPDWETDFTVTPSPHHPIGAKGVGESATVGSPPVIMNAI	Unbinned
Gene_3245611	WP_115834954.1 - Methylovirgula ligni (Proteobacteria | Rhizobiales)	85.8	359	1	359	447	805	1.4e-185	641.7	CoxL_60	KAVDTVGYKKLREEQKARQEAFKRGETRELMGIGVIFFTEIVGAGPSRNCDILGIAMFDSAEIRIHPTGSVIARLGTKSQGQGHETTYAQIIASELGLPANAITVEEGNTDTAPYGLGTYGSRSTPVSGAATAMAARKIKAKAQMIAAHLLEVHDDDLEWDIDRFRVKGNPERFKTMKELAWAAYHGVPPGMEPGLEAVSYYDPPNMTDPFGAYICVMNIDVDTGASKVRRFYALDDCGTRINPMIIEGQVHGGLTEGFAIAMGQEIAYDEMGNVKNASFMDFFIPTAVETPKWETDHTVTPSPHHPIGAKGVGESPNVGSVPAFSNAVNDAFAHLGVGHIQMPHDAWRIWKAAERAGLLG*	Unbinned
Gene_3265885	PYO05232.1 - Candidatus Rokubacteria bacterium (Methylomirabilota | Rokubacteriales)	60	60	1	60	1	60	1.1e-15	74.7	CoxL_60	MYPSRFRYEAPRSIDEAISLLRDGGGEAKVLAGGQSLVPLLKLRFAAPELLVDINNLPGLD	Unbinned
Gene_3267974	PZR70279.1 - Candidatus Dormibacterota bacterium (Dormibacterota | Dormibacteriales)	76.2	193	1	193	593	785	1.6e-87	315.1	CoxL_60	VKGAPDRQTTIQEAAFAAYTNHPQGMEAGLEGVTYYDPPNMTYPFGTYVVAVEVDTDTGQWKVTRMVAVDDCGVRINPMIVEGQIHGGLTEGYAIAAMELITFDDDGNCIGQNFLDYLLPTSWETPRFELHETVTPSPHHPIGAKGVGESATVGSPAAYVNAVVDAMAHAGVRNLEMPATSDKVWQALAEAGLAQ*	Unbinned
Gene_3281802	PZR70279.1 - Candidatus Dormibacterota bacterium (Dormibacterota | Dormibacteriales)	78.4	167	3	169	4	170	2.4e-76	277.7	CoxL_60	MAVEAKETGWVGRSVKRKEDARFLVGRGNYVDDVKLPGMLHMAILRSPFAHARIQSIDTSRALELPGVVAVITGEDLAAHNLAWMPTLSSDTQAVLATDKVRMQGQEVACVVAEDAYVAHDALELVEVDYEPLPAVTTPHQALEEGAPIIRDDKEGQSDNRVYHWEAGD	Unbinned
Gene_3282731	KPJ83784.1 - Gemmatimonas sp. SG8_23 (Gemmatimonadota | Gemmatimonadales)	65.4	52	4	55	718	769	5.6e-17	79	CoxL_60	TTVNPMGAKGAGEAGTIASAPAVANAVVDALSHLGVRHLDMPYTPERVWRAMQQARA*	Unbinned
Gene_3320224	WP_073952778.1 - Streptomyces kebangsaanensis (Actinobacteriota | Streptomycetales)	73.4	169	14	182	13	181	3.1e-69	254.2	CoxL_60	MAVETRQGHTFGDRMPRKEDGRFIRGKGRYIDDVQLPGMLYSAILRSPYPHARINSIDVSGALDHPKVRAVITGKDLEEQGLAWMPTIAGDTQAVLATDKVRFQGQEVAFVVADDRYAAQDALELIEVDYEPLPVIVETPRALDPDAPIIRDDKADQTDNVIFRWSHGDREATDQAFEKADVT	Unbinned
Gene_3321092	WP_012642423.1 - Thermomicrobium roseum (Chloroflexota | Thermomicrobiales)	62	71	5	75	7	77	5.3e-21	92.8	CoxL_60	MVLSRLVGAEVRRKEDPRLITGSSMYVDDLNMPGMAYVAMVRSPHPHARIGAIDASAAKAMPGVITVVTGEELAQYCGPLSG	Unbinned
Gene_3321255	PSR32738.1 - Sulfobacillus benefaciens (Firmicutes | Sulfobacillales)	60.9	46	11	56	6	51	1.8e-12	63.9	CoxL_60	MTTPEVRVHPTERKWVGKSIRRVEDPRLLRGRGGYIDDLVLRGMLHAAVKRSPHAH	Unbinned
Gene_3333016	WP_045532842.1 - Serpentinomonas raichei (Proteobacteria | Betaproteobacteriales)	60	25	1	25	313	337	0.00012	37	CoxL_60	MDGELALTNDGRMTALRVKMLSDQGYAYA	Unbinned
Gene_3360925	PZR70279.1 - Candidatus Dormibacterota bacterium (Dormibacterota | Dormibacteriales)	76.7	287	1	287	499	785	2e-131	461.5	CoxL_60	LKIGVQTQGQGHETTFAQIVANELGIPPSDVLVQHGDTDNTPYGLGTYASRSTPTAGAATAMVSRKLRDKARELAAHLLEVAPEDLEWAGDRFQVKGAPDRQTTIQEAAFAAYTNHPQGMEAGLEGVTYYDPPNMTYPFGTYAVAVEVDRGTGQWKVKRMVAVDDCGVRINPMIVEGQIMGGLTEGFAMAAMELITFDELGNCIGSNFSDYLIPTSWETPRFELGETVTPSPHHPIGAKGVGESATVGSPAAFVNAVVDALAHAGVRELEMPIGPDKVWKALAEAGLAE*	Unbinned
Gene_3420767	WP_035856707.1 - Cryptosporangium arvum (Actinobacteriota | Corynebacteriales)	66.7	36	2	37	755	790	3.7e-10	55.8	CoxL_60	LPSVMNAVVDALHEFGVNHIDMPATPDRVWRAIHEAAARAA*	Unbinned
Gene_3426932	PZR70279.1 - Candidatus Dormibacterota bacterium (Dormibacterota | Dormibacteriales)	84.4	288	3	290	4	291	9.3e-145	505.8	CoxL_60	MAVEEREQGWLGRSVKRKEDARFLVGRGNYVDDVKLPGMLHMAILRSPFAHARIQSIDTSRALEVPGVVAVVTGEDLAAHNLAWMPTLSGDTQAVLATDKVRMQGQEVACVVAEDPYVAHDALELIDVEYEPLPAVTTPQQALEEGAPIIRDDKEGQADNRVYHWEAGDAEATERAFAEADRVVSLATHYPRSHPAPLECCGCVADVNPATGKATIYMTSQAPHAHRTVFALVAGLSEQNIQIISPDIGGGFGNKVPVYPGYVVATAASLLIGRPVKWIEDRTGNLISTG	Unbinned
Gene_3478551	WP_066438243.1 - Arthrobacter sp. EPSL27 (Actinobacteriota | Actinomycetales)	76.2	42	1	42	1	42	2.9e-15	72.8	CoxL_60	MTTVEDREVNHGAGSSDRPIGFGRLQRKEDPRFVRGKGNYLD	Unbinned
Gene_3496242	PSR32738.1 - Sulfobacillus benefaciens (Firmicutes | Sulfobacillales)	65.7	35	5	39	9	43	4.5e-10	55.5	CoxL_60	MVYMRQVGARVKRKEDPRLITGQGRYTDDIQLPGMLHVS	Unbinned
Gene_3540017	WP_103426113.1 - Salinigranum rubrum (Halobacterota | Halobacteriales)	64	356	2	353	304	658	3.2e-131	461.1	CoxL_60	SRAENLMSTSFARDYHMVGEIAANKDGNILGVRVDVLSDHGAFNAHAQPGDIWPMGFFAIFPSCYDVPAAFAQATGVYSNKAPGGIAYRCSFRVTEAIYLMERTMDVLADELDMDPVELRRKNLIPEEKQPYESVMGWTYDGGDYHAALDEALRIAGYEELLEEQKRAREEGRIMGIGVSTFTEIVGAGPKKKCHIAGLEMFDSAELRLHPTGKAVLKIGVQSQGQGHETTFAQIVAGELGIPAEDVEVHHGDTDHTPYGLGTYGSRSTPVGGAAAAVVSRRVREKAKKIAAHLLEAAEGDLEWVDGGFQVKGSPSQRKEMGEIAFAAYTNTPPDGEAGLEGVAYYDPPEMTY	Unbinned
Gene_3564474	WP_028067433.1 - Solirubrobacter soli (Actinobacteriota | Solirubrobacterales)	91.2	351	1	351	136	486	7e-195	672.5	CoxL_60	VNARKALDPDAPLIRDDKEGQLDNLASPTWEAGDEEATERAFAEADTIVSRDIIYPRCHPAPLETCGMIADFNPETGQLDLYNGNQAPHAHRTVYAHVAGLAEHMIRIKCNDIGGGFGNKVPVYPGYVCAIAGSIVAGVPVKWIEDRSENLMSTGFARDYVMRAQMCSKDGKIAGLRVDVIADHGAFDSTAQPTKFPAGFFHIVCGSYDLQASHVKVKAVYTNKAPGGVAYRCSFRITEAVYLVERMVKALAMEMGVDEVELRMRSFIGSDQFPYETTTGWTYDSGNYAQTMKVALEMADYEGLRREQREKRERGELMGIGVSFFTEGVGAGPRKHMDILGLAMNDGADLR	Unbinned
Gene_3582399	WP_116453064.1 - Blastococcus litoris (Actinobacteriota | Corynebacteriales)	91.2	307	4	310	164	470	1.2e-169	588.6	CoxL_60	MLGQAGDKAETDAVFARADVVVKQEVVYPRVHPAPMETCGAIADYDPVDGKLTLYETTQAPHAHRTLYAMVAGIPEHKIRVIAPDIGGGFGNKVGIYPGYVCSIVGSIVTGRPVKWVEDRSENLMSTAFARDYVMQGEIAATRDGKILAVRTKVLADHGAFNATAQPTKYPAGFFSIFTGSYDLEAAHCSVTGVYTNKAPGGVSYACSFRVTEAVYLVERMVDVLAAELDMDPAELRARNFIRPEQFPYANKTGWVYDSGDYEPALRMCMEQIGYADLRREQAEKRARGELMGIGVSFFTETVGAGPRKH	Unbinned
Gene_3595521	WP_012827153.1 - Haliangium ochraceum (Myxococcota | Kofleriales)	78.6	140	2	141	644	783	3.8e-62	230.3	CoxL_60	AVEVDRGTGQWKVTRMVAVDDCGVRINPMIVAGQIMGGLTEGFAMAAMELITFDELGNCIGSNFSDYLIPTAWETPRFELAETVTPSPHHPIGAKGVGESATVGSPAAFVNAVVDALAHAGVRELEMPIGPDKVWKALAEAGLAE*	Unbinned
Gene_3606836	WP_042368053.1 - Streptacidiphilus neutrinimicus (Actinobacteriota | Streptomycetales)	81.7	350	1	350	291	640	3.7e-172	597	CoxL_60	MEDRTENLTSTGFARDYLMKGRIAADRDGRLRALRVDVLADHGAFNATAQPTKYPAGFFHIFTGSYDIEAAYCKVTGVYTNKAPGGVAYACSFRVTEAVYLVERMVDLLADELGMDPVELRMRNFIRPEQFPYTTKTGWTYDSGDYPAAMREALRIAGYDELRREQAEKRARGEYMGIGVSFFTETVGAGPRKTMDIAGLGMADGAELRVHPTGKAVLRISVKTQGQGHETTFAQIVAEELGIPPEDVEVVHGDTDQTPFGLGTYGSRSTPVSGAATAMVSRKIRDKAKLIAAAALEVAPDDLEWEKGRWFVKGDPEKGQTIQELAFASHGSLELPEGVEGHLDAVAVYN	Unbinned
Gene_3666706	WP_119976808.1 - Cryobacterium sp. Hh39 (Actinobacteriota | Actinomycetales)	61.2	67	5	70	17	83	3.4e-16	76.6	CoxL_60	MIGTNRYIGSPVERIEDLRFLRGRGEFVGDLKREGMLHAAILRSPVAHGRLAAIDTTGALALPGVRAVITA	Unbinned
Gene_3678202	WP_069395971.1 - Mycobacterium shimoidei (Actinobacteriota | Corynebacteriales)	64.6	48	3	50	749	796	9e-15	71.6	CoxL_60	MTGIGEAATIGSTPAVANAVIDALEPFGVRHLDIPFIPEKVWRAIQDAEGQSGAAAD*	Unbinned
Gene_3679503	WP_073952778.1 - Streptomyces kebangsaanensis (Actinobacteriota | Streptomycetales)	74.6	287	14	300	13	299	8.2e-128	449.5	CoxL_60	MAVETRQGHTFGDRMPRKEDGRFIRGKGRYIDDVQLPRMLYSAILRSPYAHARINGIDASEALDHPKVRAVITGKDLEEQGLAWMPTIAGDTQAVLATDKVRFQGQEVAFVVADDRYSAQDALELIEVDYEPLPVIVETPRALDPDAPVIRDDKAEQTDNVIFRWSHGDREATDQAFEQADVTVRQDMIYPRVHPAPMETCGAVADYDVSTGKMTLWVTSQAPHAHRTLAAIVTGLPEHQIRIISPDIGGGFGNKVPIYPGYVCAAVASLVLGRPVKWVESRAENLMSTSFARDYHMVGE	Unbinned
Gene_3685577	PZR70279.1 - Candidatus Dormibacterota bacterium (Dormibacterota | Dormibacteriales)	79.9	284	1	284	498	781	1.2e-136	478.8	CoxL_60	ILKIGVQTQGQGHETTFAQIVASELGIPPQDILVQEGDTDNTPYGLGTYASRSTPTAGAATAVVARRIRDKARQIAAHLLEAAPEDLEWETDRFFVRGAPDRRATIQDVAFAAYTNLPDGMEAGLEGVHYYDPPNMTYPFGSYVVVEDLDTETGQWKVRRMVAVDDCGVRINPMIVDGQIHGGLAEGFAMSSMQFITFDEDGNCIGSNFMDYLIPTAWETPRFELDATVTPSPHHPIGAKGVGESATVGSPAAFVNAVIDAVAHLRIRNVDMPVLPSRVWSALQEASRQ*	Unbinned
Gene_3694221	PYO05232.1 - Candidatus Rokubacteria bacterium (Methylomirabilota | Rokubacteriales)	60	60	1	60	1	60	5.5e-15	72.4	CoxL_60	MKPARFEYVRPETVEEALAVLAEHGDEAKVLAGGQSLVPMMHLRLARPDILLDINRLPGL	Unbinned
Gene_3694917	PZR70279.1 - Candidatus Dormibacterota bacterium (Dormibacterota | Dormibacteriales)	82	339	3	341	449	787	4.9e-169	586.6	CoxL_60	QRRARAEGRLLGIGMASFTEVVGAGPGRDYDIVGIKMFDSAELRVHPTGKAILKLGVRHQGQGHETTFAQIVAHELGIPPEDVLVQEGDTDNTPYGLGTYASRSTPTGGAATAVVARKLRDKAKRIAAHVLEVAEEDLDWETGRFFVRGAPDRGITIADVAFAAYTNLPEGMEAGLEGVTYYDPPNMTYPFGTYIVVVEVDPGTGEWHVRRVVAVDDCGVRINPMIVEGQLMGGLTEGFAMSAMQLITFDEDGNCIGSNFMDYLLPTSWETPRYELFSTVTPSPHHPLGCKGVGESATVGSPAAYVNAVIDAIAHLGVRNIDMPVTSAKVWEAIQRADGGSL*	Unbinned
Gene_3695616	WP_089223234.1 - Streptomyces glauciniger (Actinobacteriota | Streptomycetales)	80.8	343	1	343	358	700	2.9e-169	587.4	CoxL_60	AAHCQVTGVYTKKAPGGVAYACSFRVTEAVYLIERMVDVLAAALDMDPAELRLKNLLRPDQFPYQCKTGWTYDSGDYPAAMREALRIAGYDDLRREQAEKRERGEYMGIGVSFFTETVGAGPRKDMDIAGLGMADGAELRVHPTGKATLRISVKTQGQGHETTFAQIVAEELGIPPEDVEVVHGDTDQTPFGLGTNGSRSTPVSGAATAMVARKIRDKARLIASAALEVSPDDLQWEKGRWHVKGDPEKSQTIQELALASHGALELPEGVEGHLDAEAVYNPPNLTYPYGAYICVVDVDPGTGEIKLRRFVSVDDCGVRINPTVVEGQIMGGLAEGVGIALMQH	Unbinned
Gene_3695919	PYN85486.1 - Candidatus Rokubacteria bacterium (Methylomirabilota | Rokubacteriales)	81.1	127	6	132	4	130	4.5e-54	203.4	CoxL_60	MAQLTRTSPEVGGMGHSIKRKEDGRFLRGKGNYVDDVVLPDMLYMDIVRSPYPHAKILNIDASRALATPGVAAVITGRDLEKYNLHMMPTLMSDTQMVLPTDHVVYQAQEVAAVVATSRYAAADGAAAVEVE	Unbinned
Gene_3702645	WP_089228240.1 - Streptomyces glauciniger (Actinobacteriota | Streptomycetales)	80.2	222	33	254	8	229	2.2e-105	374.8	CoxL_60	MSDTTMSDTTTTDPAAADAAAGATAPLSEAGNPIGFGRMLRKEDARFLRGQGNYLDDIQLPGMLYGAILRSPYAHATINGIDTSAAEAHPKVKAVITGATLETLGLAWMPTLSNDVQAVLATDKVRFQGQEVAFVVAEDRYAARDALELIDVDYEPLEPVIDARKALDPGAPVIRTDLEGKADNHIFDWESGDKANCDEVFASADVVVGQDMLYPRSHPAPLETCGSLAHMDKVTGKLTAWITSQAPHAHRTVY	Unbinned
Gene_3703472	WP_042368053.1 - Streptacidiphilus neutrinimicus (Actinobacteriota | Streptomycetales)	79.2	216	2	217	15	229	8.4e-98	349.4	CoxL_60	MATVEDRPVGFGRMKRKEDPRFVRGQGTYVDDVSLPGMLHGAALRSPLAHARIVSIDTSAALQHPKVRAVITGKDLEAQGLAWMPTLSADTQAVLATDKVRFQGQEVAFVIADDRYAARDALELIDVEYEPLEPIVDPRKALEPGAAVIRDDQEGREDNHIFDWEAGDPAETDAVFDDADVVVVTQEIPFQRVHPAPLETCGSVADMDPVTGKLRLW	Unbinned
Gene_3706549	WP_011753720.1 - Nocardioides sp. JS614 (Actinobacteriota | Propionibacteriales)	63.3	79	3	81	707	785	9.7e-27	112.1	CoxL_60	ITGSLNDYAVPTATMLPLYEHERTTTPSPVNPLGVKGAGETGTIASPPAVVNAVMDALAPFGVKHLDMPLTPEKVWKAIHGASHNGGNGHVSG*	Unbinned
Gene_3706751	WP_005453467.1 - Saccharomonospora cyanea (Actinobacteriota | Corynebacteriales)	83.1	344	1	344	67	410	1.3e-172	598.6	CoxL_60	EAHPKVKLVVTGAMLAQRKLAWMPTLSHDVQAVLVTDKVRFQGQEVAFVVAEDRYAARDALELIDVEYEQLPPVIDVRRALDPDAAVVRDELEGRTDNHIFDWEAGDRAANEAVFARADVLVSQEVFYPRVHPAPMETCGAIADMDPISGKLTLYETTQAPHAHRTLYALVAGIPEHKIRVISPDIGGGFGGKVGIYPGYVCAVVGSIVTGKPVKWVEDRSENLMATAFARDYHMTGEVAATRDGTILGVRTQVLADHGAFNGTAQPTKYPAGFFHVFTGSYDLQAAHCKVTGVYTNKAPGGVAYACSFRITEAAYLVERMIDVLACELDMDPAELRMKNLLRP	Unbinned
Gene_3722030	WP_011691885.1 - Arthrobacter sp. FB24 (Actinobacteriota | Actinomycetales)	83.6	140	1	140	650	789	4e-70	256.9	CoxL_60	MCVVEIDPKTGVTRVRRFVAIDDCGTRINPMIIEGQVHGGLTDGVGMALMEIIDFDEFGNCLGGSFMDYLMPTAMEVPDWETDFTVTPSPHHPIGAKGIGESSTVGSPPVIMSAIVDALSPHGVRHIDMPATPSRVWEAIHAHAGNGGTDAAAQ*	Unbinned
Gene_3722031	WP_030443870.1 - Actinocatenispora sera (Actinobacteriota | Corynebacteriales)	72.7	22	1	22	621	642	1.1e-05	40	CoxL_60	ELPNGLECSLEAQTTYNPPNLT*	Unbinned
Gene_3729228	PZR70279.1 - Candidatus Dormibacterota bacterium (Dormibacterota | Dormibacteriales)	80.6	304	3	306	4	307	3.9e-149	520.4	CoxL_60	MTVEAERPTWLGHSLKRKEDDRFVQGRGTYVDDVNLPGMLHMAILRSPFAHARIRSIDSSRATELPGVVAVITGEDLAAHNLAWMPTLSGDTQAVLATDKVRMQGQEVACVIAEDAYVAHDALELIDVDYEPLPVITTPHRALEEGAPLIRDDKEGKEDNRVYHWEAGDKEATDRAFTEADRVVGFATHYPRCHPAPLECCGCVADVNPATGKATIYMTSQAPHAHRTVFALVAGLAEHQIQIISPDIGGGFGNKVPVYPGYVVATAASLLIGRPVKWIEDRTGNLISTGFARDFHMTGELALNNE	Unbinned
Gene_3750065	WP_091942519.1 - Blastococcus endophyticus (Actinobacteriota | Corynebacteriales)	88	166	1	166	639	804	1.1e-89	322	CoxL_60	DATCVYNPPNLTYPCGAYVCVLEVDPGTGQVGLRRLIAVDDCGVRINPMIVEGQIHGGLADGVGMALMEFIGFDEQGNCLGGSFMDYLIPTAMEVPDWKTGYTVTPSPHHPIGAKGIGESATVGSPPAVVNAVVDALAPFGVRHIDMPCTPARVWAAMQGRPTPPI*	Unbinned
Gene_3750579	PZR70279.1 - Candidatus Dormibacterota bacterium (Dormibacterota | Dormibacteriales)	77.6	116	1	116	669	784	7.6e-53	199.1	CoxL_60	NPMIVEGQIMGGLTEGYAMAAMQQIAFDEDGNCIGSNFMDYLIPTAMETPHFDLFDTCTPSPHHPLGCKGVGESATVGSPAAFVNAVVDAVSHLGVRNIDMPVLSSRVWEAIHSAGA*	Unbinned
Gene_3781059	WP_029422410.1 - Alicyclobacillus macrosporangiidus (Firmicutes | Alicyclobacillales)	62.8	78	6	83	11	88	6.7e-23	99.4	CoxL_60	MTKFGIGQPVARMEDPRLITGRGRYTDDIALPNQAHAYVLRSPHAHARLGGIETSAAAAAPGVLLVLTGEDVARDGLGDIPCLVPLKNRDGTTRVD	Unbinned
Gene_3796344	WP_012827153.1 - Haliangium ochraceum (Myxococcota | Kofleriales)	72.5	255	9	263	14	268	1.4e-107	382.1	CoxL_60	MAVHEGVHGIGESIKRVEDARFIRGKGTYVDDITLPGMLHMFLLRSPVAHARLVSINAEAALALPGVVAVVTGKDLEAHNLAWMPTLSGDTQAVLATDKVRFQGQEVAAVVAESPYIAQDALELIEVEYDPLPPLVDPMSSLEDGAPIIRDDKEDQSSNHVYHWEAGDKDATKRAFADADVVVNLGTHYPRSHPAPMETCGIVADVNSATGKATLYMTSQAPHAHRTLFAIVAGLPEQNIRIKTPDIGGGFGNKVPIYPGYVV	Unbinned
Gene_3796727	WP_088994272.1 - Micromonospora echinaurantiaca (Actinobacteriota | Corynebacteriales)	79.8	99	1	99	1	99	2.4e-42	164.1	CoxL_60	MTTVHERPDTFHDNDQKPVGHGRMLRKEDPRFVRGRGRYVDDVQLPGMLHLAILRSPFAHARILGVDTSAAEAAPGVLAVLTGADLGDAGLPCFIPLKNRDGSKRA	Unbinned
Gene_3801684	WP_089228240.1 - Streptomyces glauciniger (Actinobacteriota | Streptomycetales)	81.1	338	1	338	105	441	1.4e-160	558.5	CoxL_60	QEVAFVVADDHYAARDALELIDVEYEPLPVLVDPRRALDADAPVIRDDKEGQTSNHIFDWEAGDAAETDRVFADADVVVVTQDIPFQRVHPAPLETCGAVADYDAVTGKLRLWCTTQAPHAHRTLYAIVAGLPEHKIQVIAPDIGGGFGNKVPIYPGYVCSVVGSIVTGKPVKWMEDRTENLTSTGFARDYLMKGGIAADRDGRIRGLRVDVLADHGAFNATAQPSKYPAGFFHIFTGSYDLEAAYCTVQGVYTNKAPGGVAYACSFRVTEAVYLVERMVDVLAAELGIDAAELRMRNLLRPEQFPYTTKTGWTYDSGNYEAAMREAMRIAGYDDLRR	Unbinned
Gene_3806213	WP_089294597.1 - Actinoplanes regularis (Actinobacteriota | Corynebacteriales)	63.1	65	17	81	17	81	1.8e-16	77.8	CoxL_60	MPTVDMPREMLDRPEYRVEGPLKVTGAARYTADVRLPGMLHLAYARSPVPHARIVSTDTSAARAVPGVHAVLTGADIGFVG	Unbinned
Gene_3810803	PYN85486.1 - Candidatus Rokubacteria bacterium (Methylomirabilota | Rokubacteriales)	88.4	43	3	45	4	46	5.5e-20	88.6	CoxL_60	MPRTSPEVGGMGHSVRRKEDPRFIRGKGTYIDDLQFPGMLYLDIV	Unbinned
Gene_3815341	WP_073310280.1 - Halobaculum gomorrense (Halobacterota | Halobacteriales)	88.9	18	1	18	793	810	5.5e-05	37.7	CoxL_60	VEMPMTPDRVWEALAGAGAAE*	Unbinned
Gene_3816566	WP_088318002.1 - Kineosporia sp. R_H_3 (Actinobacteriota | Actinomycetales)	85.5	214	1	214	1	214	1.1e-105	375.6	CoxL_60	MTALDEVRIGGMGASRLRVEDDRFIRGKGRYVDDIVLPGMLHMEILRSPLAHARIRSIDTSKAYDIPGVRLVLTGEMMAARNLGWMPTLSYDTQAVLATDKVRFQGQEVACVIADDPYIARDGVEAIVVDYEPLPPVVNPEQALAPDAPLIRDDKPGQQDNVVFDWEVGDAAGTERAFAEADVVSRLRLHYPRSHPSPLETCGSIADYDRSTGK	Unbinned
Gene_3823207	PZR70279.1 - Candidatus Dormibacterota bacterium (Dormibacterota | Dormibacteriales)	82.6	298	42	337	386	683	1.5e-146	511.9	CoxL_60	HFDILGIKMFDSAELRIHPTGKAILKLGVQTQGQGHETTFAQIVAHELGMDPADLRRMNFIKPEQFPYTSATGFVYDSGNYHQALDLALEKAGYRELREEQRRLREEGKLLGIGLATFTEVVGAGPSRHFDILGIKMFDSAELRIHPTGKAILKLGVQTQGQGHETTFAQIVAHELGIPPEDVTVQHGDTDNTPYGLGTYASRSTPTGGAATSVVGRKVREKARKIAAHLLEASEEDIEFDAGQFFVRGSPDRATTIQDVAFAAYTNLPEGMEPGLEGVNYYDPPNMTYPFGSYVVAVEIDRGTGQWKVRRVVAVDDCGVRINPMIVDGQIMGGLTE	Unbinned
Gene_3857399	WP_073310280.1 - Halobaculum gomorrense (Halobacterota | Halobacteriales)	80	30	1	30	781	810	1.9e-09	53.1	CoxL_60	VVDAMAHLGVRNVEMPMTPDRVWEALAGAGAAK*	Unbinned
Gene_3868035	WP_072386216.1 - Hyphomicrobium sp. CS1BSMeth3 (Proteobacteria | Rhizobiales)	79.7	325	1	325	482	806	2.5e-157	547.7	CoxL_60	FFTEIVGAGPTRNCDILGVGMFDSCEIRVHPTGSAIARLGTKSQGQSHETTYAQILATETGIPSELIQIEEGNTDTAPYGLGTYGSRSTPVAGAAAARVGRKIRAKAQKIAAHMLEVAEEDLEWDLDRFKVKGLPEKVATMKEIAWAAYHSVPEGMEPGLEAVDYYDPPNMTYPFGAYICVVDVDRDTGETKVRRFYALDDCGTRINPMVIEGQVHGGLTEAFGIAMGQEIAYDHLGNVQGASFLDFFLPTAVETPVWETDFTVTPSPHHPIGAKGVGESPNVGGVPAFSNAINDAFAHLGVRHIPMPHTAARLWRVCYEHGLTGHAAAAA*	Unbinned
Gene_3873014	WP_028067433.1 - Solirubrobacter soli (Actinobacteriota | Solirubrobacterales)	87.7	333	2	334	351	683	6e-172	596.3	CoxL_60	CQVKAVYTNKAPGGVAYRCSFRITEAIYLVERMVDALAMEMNVDPVELRMRSFIRSDQFPYETQTGWVYDSGDYHKTMKLAMEIADYEGLRKEQEEKLARGEMMGIGVAFFTEGVGAGPRRHMDILGLAMNDGAELRVHPSGKAVVSLSAQTQGQGHETTFAQIVAEELGITPNDIMVRHGDTDKTPYGLGTYGSRSTPVSGGAVAVVSRKVRDKARAIAATMLEARPEDLAWEKGRWYVKGDPSVGASIVDISQRAYSGESLPEGMEGGLDAQVIYDPPNLTYPYGAYIAVVDVDPETAHVTVRRFIAVDDCGVRINPMIVDGQIHGGLAEGI	Unbinned
Gene_3874682	WP_116453064.1 - Blastococcus litoris (Actinobacteriota | Corynebacteriales)	95	80	1	80	706	785	4.9e-43	166	CoxL_60	YLIPTAMEVPDWETGYTVTPSPHHPIGAKGIGESATVGSPPAVVNAVVDALAPLGVTHMDMPCTPARVWAAMQGRPTPPI*	Unbinned
Gene_3890705	WP_012827153.1 - Haliangium ochraceum (Myxococcota | Kofleriales)	77.2	267	1	267	519	784	2.1e-122	431.4	CoxL_60	VASELGIPPEDVRVQYGDTDNTPYGLGTYASRSTPVAGAATAIIGRKLRAKATKLAAHLLEVSEEDIEFDNGRFSVAGAPDRAVTIQDVALAAYTNMPDGMEAGLEGVHYYDPPNMTFPFGSYLVVVEVDQETGKWTVERMVAVDDCGVRINPRIVEGQIHGGLTEGFGIAAMEEISFDDQGNCIGQNFLDYLLPTSWDTPPFELYATETPSPHHPFGAKGVGESATVGSPAAYVNAVIDALQPLGVTNIEMPLTADKVWAAIQEAKARTAS*	Unbinned
Gene_3948956	PZR70279.1 - Candidatus Dormibacterota bacterium (Dormibacterota | Dormibacteriales)	79.3	774	9	780	12	785	0	1287.7	CoxL_60	MATTEVRGIGHSIKRKEDDRFIRGRGNYVDDVNLPGMLHMAVLRSPFAHARINSIDASAAEALPGVVAVVTGELLAQHDLAWMPTLSGDTQAVLATDKVRMQGQEVACVVAENAYLAHDALELIDVDYEPLPVVTTPQQALEEGAPLIRDDKEGKTDNRIYHWEAGDKEATDRLFAEADRVVTLETYYPRCHPAPLECCGCVADVDSVTGKATVYMTSQAPHAHRTVFAMVAGLPEQNIQIISPDIGGGFGNKVPVYPGYVVAIAASLLLGRPVKWVEDRTGNLISTGFARDFHMSGDLALRDDGTMLALRVRMLSDQGYAYADAQPTKLKAGLFHIVTGSYDLPAAHVITDGAYTNKAPGGIAYRCSFRVTEASYLIERLVQNAAYELGVDPAELRRK…	Unbinned
Gene_3950462	PZR70279.1 - Candidatus Dormibacterota bacterium (Dormibacterota | Dormibacteriales)	83.2	535	5	537	2	536	2.2e-269	920.6	CoxL_60	MAVEAETAERGAAWLGRSVKRKEDDRFIQGRGNYVEDVRLPGMLHMAVLRSPFAHARIQAIDTSRAEAAPGVVAVVTGELLATHNLAWMPTLSGDTQAVLATDKVRMQGQEVACVVAEDPYLAHDALELIEVDYEPLPVVTTPQAALAEGAPLIRDDKEGQTDNRVYHWEAGDPEATEGAFAEADRVVRLATHYPRSHPAPLECCGCVADVNPASGKATIWMTSQAPHAIRTVFALVAGLPEQNIQIISPDLGGGFGNKVPVYPGYVVATAASLLLGRPVKWMDDRTGNLISTGFARDFHMEGELALRSDGKMLGIRVRMLSDQGYSYADAQPSKLKAGLFHIVTGSYDIPAAFVVTDGAYTNKAPGGVAYRCSFRVTEASFFVERLVHTAAYELGMDP…	Unbinned
Gene_3964862	WP_013013659.1 - Meiothermus ruber (Deinococcota | Deinococcales)	68.1	185	2	186	616	799	2e-76	278.1	CoxL_60	GEIAFAAYTNTPPDEEAGLEGVAYYDPPEMTYPFGAYVCVVEVDKGTGQVEVKRFIAVDDCGVRINPMIVEGQIHGGLAQGIGTALMEVIQFDEEGNHLNSNFMDYLIPTSMEVPKEWETGETVTPSTHHPLGARGVAESPTVGSPAAVVNAVVDALSPYGVRHVDMPLTPAKIWGLLRENGVEPF*	Unbinned
Gene_3967476	WP_028059793.1 - Solirubrobacter sp. URHD0082 (Actinobacteriota | Solirubrobacterales)	82.9	689	26	714	4	692	0	1167.9	CoxL_60	MATVETTPGRHPEWFAHASGEKFGQIADAPIGHGHMKRKEDARFIRGLGDYTDDVRLPGMVHGAILRSPYAHARIKSIDTSAALAHPKVAAVVIAKDLETLGLAWMPTISYDTQAVLAGDKVRFHLQEVAFVIALDAYSAQDALQLIDVDYDVLPAIVNCRKALDPDAPLIRDDKVGQTDNLASPLWEAGDKANCDRVFAEADVVAKQTILDPRSHPCPMETCGMVADMNPETGQLNIYNANQAPHAHRTVYAQVAGLPEQNIRILCNDIGGGFGNKVPVYPGYVCAIAGSIVAGAPVKWMEDRSENLASTGFARDYLMYAEMCSKGGKITGLRVDTIADHGAFDSTAQATKFPAGFFHIVTGSYDLQGAHVQVKAVYTNKAPGGVAYRCSFRITEAVY…	Unbinned
Gene_3969479	WP_035856707.1 - Cryptosporangium arvum (Actinobacteriota | Corynebacteriales)	63.6	44	1	44	744	787	1.1e-14	71.2	CoxL_60	GVGEAGTIAAPPAVINAVIDALGPLGVSHIDMPATPERVWRAIQDAKGGTQ*	Unbinned
Gene_4001263	PZR70279.1 - Candidatus Dormibacterota bacterium (Dormibacterota | Dormibacteriales)	83	605	3	605	4	608	2.8e-308	1050	CoxL_60	MTVEAERPTWLGRSLKRKEDDRFVQGRGTYVDDVNLPGMLHMAVLRSPFAHARIRSIDTSRATELPGVVAVITGEDLAAHNLAWMPTLSGDTQAVLATDKVRMQGQEVACVIAEDVYVAHDALELIDVDYDPLPVVTTPHRALEEGAPLIRDDKEGKEDNRVYHWEAGDKEATDRAFAQADRVVGFATHYPRCHPAPLECCGCVADVNPATGKATIYMTSQAPHAHRTVFALVSGLPEQNIQIISPDIGGGFGNKVPIYPGYVVATAASLLLGRPVKWIEDRTGNLISTGFARDFHMEGELALRNDGKMLGIRVRMLSDQGYAYADAQPSKLRAGLFHIVTGSYDIPAAHVATDGAYTNKAPGGVAYRCSFRVTEASFFVERLVQTAAYELGMDAAELR…	Unbinned
Gene_4004256	WP_123028019.1 - Mycobacterium sp. CECT 8783 (Actinobacteriota | Corynebacteriales)	77	87	14	100	26	112	1e-34	138.7	CoxL_60	MAVETRQGHTFGDRMPRKEDGRFVRGKGRYIDDLQLPGMLHSAILRSSYAHARINSIDVSAALDHPKVRAVITGKDLEEQGLAWMPTIAADTQAVLATDKA	Unbinned
[truncated: 9,148 more rows]
